# Supplementary material for: Network analysis of the cerebrospinal fluid proteome reveals shared and unique differences between sporadic and familial forms of amyotrophic lateral sclerosis
Source: Mol Neurodegener. 2025 May 15;20:58. doi: 10.1186/s13024-025-00838-9 (PMC12082929; doi:10.1186/s13024-025-00838-9)
Supplement: Supplementary file 1 — Supplementary Material 1. [file 13024_2025_838_MOESM1_ESM.xlsx]

## Sheet: Table of Contents
	TABLE OF CONTENTS
Page 1:	Single Center Emory Cohort Characteristics
Page 2:	Expanded Multicenter Center Cohort Characteristics
Page 3:	Single Center Emory Raw Protein Data
Page 4:	Single Center Emory Raw Peptide Data
Page 5:	Expanded Multicenter Raw Protein Data
Page 6:	Single Center Emory Protein ANOVA
Page 7:	Single Center Emory Peptide ANOVA
Page 8:	Expanded Multicenter Emory Protein ANOVA
Page 9:	WGCNA module eigenprotein bicor to each protein
Page 10:	Gene Ontology Table With Z-Scores for Each Ontology to Each Module
Page 11:	Members of the Expanded Multicenter Synthetic Module Eigenprotein Network from Single Center Network
Page 12:	Gene Ontology Table With Z-Scores for Each Ontology to Each Asymptomatic/Control and Symptomatic/Asymptomatic Comparison

## Sheet: 1-Cohort-SC Characteristics
Supplemental Table 1-Characteristics of the single center cohort
Channel	Batch	Disease	C9orf72	C9_Basic	SOD1	SiteofOnset	Race	Sex	ATX_Rep_A1	ATX_Rep_A2	AgeOnset	AgeAtSample
b01.127N	b01	Control	Control	Control	Control	Control	Caucasian	Female	NA	NA	NA	76
b01.127C	b01	Sporadic	NA	Negative	NA	Bulbar	Caucasian	Male	22	22	60	62
b01.128N	b01	C9-Asymptomatic	Positive-Asym	Positive	NA	Bulbar	Caucasian	Male	22	23	70	73
b01.128C	b01	Control	Control	Control	Control	Control	Caucasian	Male	NA	NA	NA	78
b01.129N	b01	Control	Control	Control	Control	Control	Caucasian	Female	NA	NA	NA	75
b01.129C	b01	Sporadic	Negative	Negative	Not Tested	UE	Caucasian	Female	22	22	67	68
b01.130N	b01	Sporadic	Negative	Negative	NA	UE	African.American	Female	NA	NA	57	58
b01.130C	b01	Control	Control	Control	Control	Control	Caucasian	Female	NA	NA	NA	62
b01.131N	b01	Sporadic	Negative	NA	NA	LE	Caucasian	Male	NA	NA	54	55
b01.131C	b01	Sporadic	Negative	Negative	NA	Bulbar	Caucasian	Female	23	22	50	51
b01.132N	b01	Control	Control	Control	Control	Control	Caucasian	Male	NA	NA	NA	52
b01.132C	b01	Sporadic	Negative	Negative	Not Tested	LE	Caucasian	Male	22	22	54	55
b01.133N	b01	Control	Control	Control	Control	Control	Caucasian	Male	NA	NA	NA	64
b01.133C	b01	Control	Control	Control	Control	Control	Caucasian	Female	NA	NA	NA	60
b01.134N	b01	Sporadic	Negative	Negative	NA	UE	Caucasian	Male	22	23	38	39
b01.134C	b01	C9orf72	Positive	Positive	NA	Bulbar	Caucasian	Male	22	23	70	70
b01.135N	b01	Control	Control	Control	Control	Control	Caucasian	Female	NA	NA	NA	70
b02.127N	b02	Sporadic	Negative	Negative	Not Tested	LE	Caucasian	Female	22	22	60	61
b02.127C	b02	Control	Control	Control	Control	Control	Caucasian	Female	NA	NA	NA	59
b02.128N	b02	SOD1	Negative	Negative	Positive	LE	Caucasian	Male	17	22	54	57
b02.128C	b02	C9-Asymptomatic	Positive-Asym	Positive	NA	UE	Hispanic/Latino	Female	22	22	65	36
b02.129N	b02	Sporadic	Negative	Negative	Not Tested	UE	Caucasian	Male	22	22	57	57
b02.129C	b02	Control	Control	Control	Control	Control	Caucasian	Male	NA	NA	NA	73
b02.130N	b02	Sporadic	Negative	Negative	NA	UE	Caucasian	Male	22	22	59	60
b02.130C	b02	C9orf72	Positive	Positive	NA	Bulbar	Caucasian	Female	22	23	46	48
b02.131N	b02	Sporadic	NA	NA	NA	LE	Caucasian	Male	NA	NA	67	67
b02.131C	b02	Control	Control	Control	Control	Control	Caucasian	Male	NA	NA	NA	62
b02.132N	b02	Control	Control	Control	Control	Control	Caucasian	Male	NA	NA	NA	52
b02.132C	b02	SOD1	Negative	Negative	Positive	LE	Caucasian	Female	22	22	57	56
b02.133N	b02	Control	Control	Control	Control	Control	Caucasian	Female	NA	NA	NA	72
b02.133C	b02	SOD1	Negative	Negative	Positive	LE	Caucasian	Male	22	22	57	58
b02.134N	b02	Control	Control	Control	Control	Control	Caucasian	Female	NA	NA	NA	73
b02.134C	b02	Control	Control	Control	Control	Control	Caucasian	Male	NA	NA	NA	57
b02.135N	b02	Control	Control	Control	Control	Control	Caucasian	Female	NA	NA	NA	60
b03.127N	b03	C9orf72	Positive	Positive	NA	LE	Caucasian	Male	22	23	51	51
b03.127C	b03	Sporadic	Negative	Negative	Not Tested	UE	Caucasian	Male	22	22	74	77
b03.128N	b03	Control	Control	Control	Control	Control	Caucasian	Male	NA	NA	NA	72
b03.128C	b03	Sporadic	Negative	Negative	NA	LE	Caucasian	Male	22	23	73	74
b03.129N	b03	Sporadic	Negative	Negative	Not Tested	LE	Caucasian	Male	22	22	38	40
b03.129C	b03	Control	Control	Control	Control	Control	Caucasian	Female	NA	NA	NA	72
b03.130N	b03	C9-Asymptomatic	Positive-Asym	Positive	NA	Bulbar	Caucasian	Male	22	22	70	49
b03.130C	b03	Control	Control	Control	Control	Control	Caucasian	Female	NA	NA	NA	70
b03.131N	b03	Control	Control	Control	Control	Control	Caucasian	Female	NA	NA	NA	54
b03.131C	b03	C9orf72	Positive	Positive	NA	LE	Caucasian	Male	22	22	63	63
b03.132N	b03	Control	Control	Control	Control	Control	Caucasian	Female	NA	NA	NA	50
b03.132C	b03	Sporadic	Negative	Negative	Not Tested	LE	Caucasian	Female	22	22	51	52
b03.133N	b03	Sporadic	Negative	Negative	NA	UE	Caucasian	Male	NA	NA	69	72
b03.133C	b03	Control	Control	Control	Control	Control	Caucasian	Female	NA	NA	NA	67
b03.134N	b03	Sporadic	Negative	NA	NA	LE	Caucasian	Female	NA	NA	62	64
b03.134C	b03	Sporadic	NA	Negative	NA	LE	Caucasian	Male	NA	NA	62	66
b03.135N	b03	Control	Control	Control	Control	Control	Caucasian	Female	NA	NA	NA	60
b04.127N	b04	C9orf72	Positive	Positive	Not Tested	Bulbar	Caucasian	Male	22	22	56	56
b04.127C	b04	Sporadic	Negative	Negative	NA	UE	Caucasian	Male	22	22	49	50
b04.128N	b04	Sporadic	NA	Negative	Not Tested	LE	Caucasian	Female	22	22	53	63
b04.128C	b04	SOD1	Negative	Negative	Positive	UE	Caucasian	Female	22	22	66	66
b04.129N	b04	C9orf72	Positive	Positive	Negative	LE	Caucasian	Female	23	22	49	50
b04.129C	b04	Control	Control	Control	Control	Control	Caucasian	Female	NA	NA	NA	71
b04.130N	b04	Control	Control	Control	Control	Control	Caucasian	Male	NA	NA	NA	66
b04.130C	b04	Control	Control	Control	Control	Control	Caucasian	Male	NA	NA	NA	75
b04.131N	b04	C9-Asymptomatic	Positive-Asym	Positive	NA	Bulbar	Caucasian	Male	NA	NA	70	35
b04.131C	b04	Sporadic	Negative	NA	NA	LE	Caucasian	Male	NA	NA	38	40
b04.132N	b04	Control	Control	Control	Control	Control	Caucasian	Female	NA	NA	NA	61
b04.132C	b04	Sporadic	Negative	Negative	Not Tested	LE	Caucasian	Female	22	22	58	59
b04.133N	b04	Control	Control	Control	Control	Control	Caucasian	Male	NA	NA	NA	65
b04.133C	b04	SOD1	Negative	Negative	Positive	NA	Caucasian	Male	22	22	NA	47
b04.134N	b04	Control	Control	Control	Control	Control	Caucasian	Female	NA	NA	NA	65
b04.134C	b04	Control	Control	Control	Control	Control	Caucasian	Male	NA	NA	NA	69
b04.135N	b04	Sporadic	Negative	Negative	NA	LE	Caucasian	Female	22	22	49	49
b05.127N	b05	C9orf72	Positive	Positive	NA	Bulbar	Caucasian	Female	22	22	59	60
b05.127C	b05	Control	Control	Control	Control	Control	Caucasian	Female	NA	NA	NA	69
b05.128N	b05	C9orf72	Positive	Positive	Not Tested	UE	Caucasian	Male	22	22	44	45
b05.128C	b05	Control	Control	Control	Control	Control	Caucasian	Female	NA	NA	NA	55
b05.129N	b05	Sporadic	Negative	Negative	Not Tested	LE	Caucasian	Female	22	22	40	41
b05.129C	b05	Sporadic	Negative	NA	NA	UE	African.American	Male	NA	NA	41	58
b05.130N	b05	Sporadic	Negative	Negative	NA	UE	Caucasian	Male	22	22	34	37
b05.130C	b05	Control	Control	Control	Control	Control	Caucasian	Female	NA	NA	NA	65
b05.131N	b05	Control	Control	Control	Control	Control	Caucasian	Male	NA	NA	NA	70
b05.132N	b05	Control	Control	Control	Control	Control	Caucasian	Female	NA	NA	NA	65
b05.132C	b05	Sporadic	NA	Negative	Not Tested	LE	Caucasian	Male	22	22	57	67
b05.133N	b05	SOD1	Negative	Negative	Positive	NA	Caucasian	Male	22	22	NA	47
b05.133C	b05	Control	Control	Control	Control	Control	Caucasian	Male	NA	NA	NA	52
b05.134N	b05	C9-Asymptomatic	Positive-Asym	Positive	NA	NA	Caucasian	Female	22	22	NA	76
b05.134C	b05	Sporadic	Negative	Negative	Not Tested	UE	Caucasian	Female	22	22	27	43
b05.135N	b05	Control	Control	Control	Control	Control	Caucasian	Male	NA	NA	NA	57
b06.127N	b06	C9orf72	Positive	Positive	NA	Bulbar	Caucasian	Male	22	22	68	69
b06.127C	b06	Sporadic	Negative	Negative	Not Tested	UE	Caucasian	Male	22	22	63	64
b06.128N	b06	C9-Asymptomatic	Positive-Asym	Positive	NA	NA	Caucasian	Male	NA	NA	NA	40
b06.128C	b06	Control	Control	Control	Control	Control	Caucasian	Female	NA	NA	NA	70
b06.129N	b06	Control	Control	Control	Control	Control	Caucasian	Female	NA	NA	NA	61
b06.129C	b06	Sporadic	Negative	Negative	Not Tested	UE	Caucasian	Male	22	22	55	56
b06.130N	b06	Sporadic	Negative	Negative	NA	UE	Caucasian	Male	22	22	39	39
b06.130C	b06	Control	Control	Control	Control	Control	Caucasian	Male	NA	NA	NA	57
b06.131N	b06	C9orf72	Positive	Positive	NA	UE	Caucasian	Female	22	22	58	60
b06.131C	b06	Control	Control	Control	Control	Control	Caucasian	Female	NA	NA	NA	62
b06.132N	b06	Control	Control	Control	Control	Control	Caucasian	Female	NA	NA	NA	59
b06.132C	b06	Control	Control	Control	Control	Control	Caucasian	Female	NA	NA	NA	66
b06.133N	b06	Sporadic	NA	Negative	Not Tested	UE	Caucasian	Female	17	20	70	72
b06.133C	b06	Sporadic	Negative	Negative	Not Tested	LE	Caucasian	Male	22	22	59	62
b06.134N	b06	Sporadic	Negative	NA	NA	LE	Asian	Male	NA	NA	51	52
b06.134C	b06	Sporadic	Negative	Negative	NA	Bulbar	African.American	Female	23	25	53	54
b06.135N	b06	Control	Control	Control	Control	Control	Caucasian	Male	NA	NA	NA	51

## Sheet: 2-Cohort-Exp Characteristics
Supplemental Table 2-Characteristics of the expanded, multicenter cohort
	Batch	ID	TissueBank	Age	Sex	Race_Ethnicity	SymptomStatus
b01.701.019	b01	MGH001	MGH	53.3854	F	Asian	Control
b01.701.020	b01	MGH002	MGH	49.9329	F	Asian	Control
b01.701.021	b01	MGH003	MGH	33.1718	M	White	Control
b01.701.054	b01	MGH004	MGH	56.3614	F	White	Control
b01.701.061	b01	MGH005	MGH	28.2957	F	White	Control
b01.701.068	b01	MGH006	MGH	31.102	F	White	Control
b01.701.091	b01	MGH007	MGH	59.0938	F	White	Control
b01.701.093	b01	MGH008	MGH	63.8029	M	White	Control
b01.701.098	b01	MGH009	MGH	33.4073	M	White	Control
b01.701.107	b01	MGH010	MGH	21.9055	F	White	Control
b01.701.112	b01	MGH011	MGH	34.4038	F	White	Control
b01.701.210	b01	MGH012	MGH	61.6071	F	White	Control
b01.701.232	b01	MGH013	MGH	35.5702	F	White	Control
b01.741.006	b01	WU001	WashU	45.755	F	White	Control
b01.741.034	b01	WU002	WashU	59.6879	M	White	Control
b02.701.039	b02	MGH014	MGH	53.1307	F	White	Control
b02.701.045	b02	MGH015	MGH	27.9233	F	White	C9orf72-Asymptomatic
b02.701.048	b02	MGH016	MGH	50.3765	F	White	C9orf72-Asymptomatic
b02.701.065	b02	MGH017	MGH	34.2861	F	White	C9orf72-Asymptomatic
b02.701.071	b02	MGH018	MGH	65.3908	M	White	Control
b02.701.082	b02	MGH019	MGH	35.5044	M	White	Control
b02.701.087	b02	MGH020	MGH	45.0897	F	White	C9orf72-Asymptomatic
b02.701.108	b02	MGH021	MGH	36.9281	F	White	C9orf72-Asymptomatic
b02.701.114	b02	MGH022	MGH	39.4661	F	White	C9orf72-Asymptomatic
b02.701.157	b02	MGH023	MGH	28.4216	M	White	C9orf72-Asymptomatic
b02.701.169	b02	MGH024	MGH	65.0048	M	White	C9orf72-Asymptomatic
b02.701.188	b02	MGH025	MGH	67.039	F	White	C9orf72-Asymptomatic
b02.701.212	b02	MGH026	MGH	31.0062	F	White	C9orf72-Asymptomatic
b02.701.215	b02	MGH027	MGH	52.4381	F	White	C9orf72-Asymptomatic
b02.701.231	b02	MGH028	MGH	38.3847	F	White	C9orf72-Asymptomatic
b03.701.001	b03	MGH029	MGH	58.8528	F	White	C9orf72-Asymptomatic
b03.701.013	b03	MGH030	MGH	50.5791	M	White	C9orf72-Asymptomatic
b03.701.034	b03	MGH031	MGH	36.1889	M	White	C9orf72-Asymptomatic
b03.701.041	b03	MGH032	MGH	32.2136	F	White	C9orf72-Asymptomatic
b03.701.070.2	b03	MGH033	MGH	42.3436	M	White	C9orf72-Asymptomatic
b03.701.072	b03	MGH034	MGH	48.1342	F	White	C9orf72-Asymptomatic
b03.701.088	b03	MGH035	MGH	40.8789	F	White	C9orf72-Asymptomatic
b03.701.095	b03	MGH036	MGH	55.6879	M	White	C9orf72-Asymptomatic
b03.701.104	b03	MGH037	MGH	48.104	M	White	C9orf72-Asymptomatic
b03.701.133	b03	MGH038	MGH	50.883	F	White	C9orf72-Asymptomatic
b03.701.167	b03	MGH039	MGH	41.6893	F	White	C9orf72-Asymptomatic
b03.701.168	b03	MGH040	MGH	36.3176	F	White	C9orf72-Asymptomatic
b03.741.029	b03	WU003	WashU	52.3039	M	White	C9orf72-Asymptomatic
b03.741.039	b03	WU004	WashU	48.6297	M	White	C9orf72-Asymptomatic
b04.701.027.2	b04	MGH041	MGH	53.6783	M	White	C9orf72-Asymptomatic
b04.701.040	b04	MGH042	MGH	52.5366	F	White	C9orf72-Asymptomatic
b04.701.049	b04	MGH043	MGH	50.4367	F	White	C9orf72-Asymptomatic
b04.701.052	b04	MGH044	MGH	42.7762	F	White	C9orf72-Asymptomatic
b04.701.063	b04	MGH045	MGH	35.4743	M	White	C9orf72-Asymptomatic
b04.701.096	b04	MGH046	MGH	64.1478	F	White	C9orf72-Asymptomatic
b04.701.144	b04	MGH047	MGH	45.3498	M	White	C9orf72-Asymptomatic
b04.701.172	b04	MGH048	MGH	36.5941	F	White	C9orf72-Asymptomatic
b04.701.174	b04	MGH049	MGH	28.5859	F	White	C9orf72-Asymptomatic
b04.701.179	b04	MGH050	MGH	37.7358	M	White	C9orf72-Asymptomatic
b04.701.185	b04	MGH051	MGH	29.9521	M	White	C9orf72-Asymptomatic
b04.701.198	b04	MGH052	MGH	22.6639	M	White	C9orf72-Asymptomatic
b04.741.024	b04	WU005	WashU	60.3532	M	White	C9orf72-Asymptomatic
b05.701.002	b05	MGH053	MGH	57.9192	M	White	SOD1-Asymptomatic
b05.701.003	b05	MGH054	MGH	66.9788	F	White	C9orf72-Asymptomatic
b05.701.018	b05	MGH055	MGH	50.2423	F	White	C9orf72-Asymptomatic
b05.701.028	b05	MGH056	MGH	52.4353	F	White	C9orf72-Asymptomatic
b05.701.031	b05	MGH057	MGH	32.8049	M	White	C9orf72-Asymptomatic
b05.701.081.2	b05	MGH058	MGH	45.6126	F	White	SOD1-Asymptomatic
b05.701.083	b05	MGH059	MGH	74.0561	M	White	C9orf72-Asymptomatic
b05.701.102	b05	MGH060	MGH	52.3094	F	White	C9orf72-Asymptomatic
b05.701.103	b05	MGH061	MGH	60.1095	F	White	SOD1-Asymptomatic
b05.701.120	b05	MGH062	MGH	24.3723	F	White	C9orf72-Asymptomatic
b05.701.124	b05	MGH063	MGH	33.9083	F	White	C9orf72-Asymptomatic
b05.701.140	b05	MGH064	MGH	40.9336	M	White	C9orf72-Asymptomatic
b05.701.189	b05	MGH065	MGH	69.4839	M	White	SOD1-Asymptomatic
b05.701.214	b05	MGH066	MGH	64.2875	F	White	SOD1-Asymptomatic
b06.100.001	b06	WU006	WashU	54	M	NA	C9orf72
b06.100.002	b06	WU007	WashU	59	M	NA	C9orf72
b06.701.005	b06	MGH067	MGH	72.846	F	White	SOD1-Asymptomatic
b06.701.022	b06	MGH068	MGH	35.6961	M	White	C9orf72-Asymptomatic
b06.701.079	b06	MGH069	MGH	41.9904	F	White	C9orf72-Asymptomatic
b06.701.090	b06	MGH070	MGH	23.321	F	White	C9orf72-Asymptomatic
b06.701.126	b06	MGH071	MGH	41.4346	F	White	SOD1-Asymptomatic
b06.701.143	b06	MGH072	MGH	43.781	F	White	C9orf72-Asymptomatic
b06.701.159	b06	MGH073	MGH	33.8344	F	White	SOD1-Asymptomatic
b06.701.184	b06	MGH074	MGH	51.4251	M	White	SOD1-Asymptomatic
b06.701.199	b06	MGH075	MGH	51.4141	F	White	SOD1-Asymptomatic
b06.701.209	b06	MGH076	MGH	47.1102	F	White	SOD1-Asymptomatic
b06.701.222	b06	MGH077	MGH	43.5921	M	White	C9orf72-Asymptomatic
b06.701.234	b06	MGH078	MGH	43.6386	F	White	SOD1-Asymptomatic
b06.741.022	b06	WU008	WashU	66.9049	M	White	SOD1-Asymptomatic
b07.100.003	b07	WU009	WashU	61	M	NA	C9orf72
b07.100.004	b07	WU010	WashU	62	F	NA	C9orf72
b07.100.005	b07	WU011	WashU	63	F	NA	C9orf72
b07.100.006	b07	WU012	WashU	49	M	NA	SOD1
b07.100.007	b07	WU013	WashU	40	M	NA	SOD1
b07.100.008	b07	WU014	WashU	67	M	NA	SOD1
b07.100.009	b07	WU015	WashU	59.4959	F	NA	C9orf72
b07.100.010	b07	WU016	WashU	56.3726	F	NA	C9orf72
b07.100.011	b07	WU017	WashU	65.863	F	NA	C9orf72
b07.100.012	b07	WU018	WashU	64.5178	F	NA	C9orf72
b07.100.013	b07	WU019	WashU	56.4932	F	NA	C9orf72
b07.100.014	b07	WU020	WashU	60.2082	M	NA	C9orf72
b07.100.015	b07	WU021	WashU	58.389	M	NA	C9orf72
b07.100.016	b07	WU022	WashU	61.8877	M	NA	C9orf72
b07.100.017	b07	WU023	WashU	48.9479	M	NA	C9orf72
b08.100.018	b08	WU024	WashU	57.3671	M	NA	C9orf72
b08.100.019	b08	WU025	WashU	56.01	F	NA	sALS
b08.100.020	b08	WU026	WashU	65.03	F	NA	sALS
b08.100.021	b08	WU027	WashU	47.25	F	NA	sALS
b08.100.022	b08	WU028	WashU	73.63	F	NA	sALS
b08.100.023	b08	WU029	WashU	59.4	M	NA	sALS
b08.100.024	b08	WU030	WashU	67.35	F	NA	sALS
b08.100.025	b08	WU031	WashU	72.01	M	NA	sALS
b08.100.026	b08	WU032	WashU	57.02	M	NA	sALS
b08.200.01	b08	UM001	UMilan	54.9	F	NA	SOD1
b08.200.02	b08	UM002	UMilan	70.2	M	NA	SOD1
b08.200.03	b08	UM003	UMilan	61.7	M	NA	SOD1
b08.200.04	b08	UM004	UMilan	39.7	M	NA	SOD1
b08.200.06	b08	UM005	UMilan	50.8	M	NA	SOD1
b09.200.07	b09	UM006	UMilan	54.4	F	NA	SOD1
b09.200.08	b09	UM007	UMilan	20.3	F	NA	SOD1
b09.200.09	b09	UM008	UMilan	55.9	M	NA	SOD1
b09.200.10	b09	UM009	UMilan	57.4	M	NA	SOD1
b09.200.11	b09	UM010	UMilan	46.9	F	NA	SOD1
b09.200.12	b09	UM011	UMilan	74.5	M	NA	SOD1
b09.200.13	b09	UM012	UMilan	54.6	M	NA	SOD1
b09.200.14	b09	UM013	UMilan	71.9	F	NA	SOD1
b09.200.15	b09	UM014	UMilan	59.7	M	NA	C9orf72
b09.200.16	b09	UM015	UMilan	50.4	F	NA	C9orf72
b09.200.17	b09	UM016	UMilan	53.6	F	NA	C9orf72
b09.200.18	b09	UM017	UMilan	54	F	NA	C9orf72
b09.200.19	b09	UM018	UMilan	48.3	F	NA	C9orf72
b09.200.20	b09	UM019	UMilan	76.6	F	NA	C9orf72
b09.200.21	b09	UM020	UMilan	62.3	M	NA	C9orf72
b10.200.22	b10	UM021	UMilan	63.9	F	NA	C9orf72
b10.200.23	b10	UM022	UMilan	57.3	F	NA	C9orf72
b10.200.24	b10	UM023	UMilan	61.6	M	NA	C9orf72
b10.200.25	b10	UM024	UMilan	49	M	NA	C9orf72
b10.200.26	b10	UM025	UMilan	68.7	F	NA	C9orf72
b10.200.27	b10	UM026	UMilan	44.3	M	NA	C9orf72
b10.200.28	b10	UM027	UMilan	56.7	M	NA	C9orf72
b10.200.29	b10	UM028	UMilan	50.9	M	NA	C9orf72
b10.200.30	b10	UM029	UMilan	55.6	F	NA	C9orf72
b10.200.32	b10	UM030	UMilan	56.9	M	NA	C9orf72
b10.200.33	b10	UM031	UMilan	65.6	M	NA	C9orf72
b10.300.01	b10	EU001	Emory	58.92	F	White	sALS
b10.300.02	b10	EU002	Emory	51.45	M	White	sALS
b10.300.03	b10	EU003	Emory	76.47	M	White	sALS
b10.300.04	b10	EU004	Emory	49.52	F	White	sALS
b11.300.05	b11	EU005	Emory	55.74	F	White	sALS
b11.300.06	b11	EU006	Emory	40.63	M	White	sALS
b11.300.07	b11	EU007	Emory	67.39	F	White	sALS
b11.300.08	b11	EU008	Emory	77.14	F	NA	sALS
b11.300.10	b11	EU009	Emory	75	F	White	Control
b12.300.27	b12	EU010	Emory	52	M	White	Control
b12.300.28	b12	EU011	Emory	64	M	White	Control
b12.300.29	b12	EU012	Emory	67	M	White	Control
b12.300.30	b12	EU013	Emory	51	M	White	Control
b12.300.31	b12	EU014	Emory	56	M	White	Control
b12.300.32	b12	EU015	Emory	65	M	White	Control
b12.300.33	b12	EU016	Emory	64.9	M	Black	Control
b12.300.34	b12	EU017	Emory	75.4	M	Black	Control
b12.300.35	b12	EU018	Emory	52.1	M	Black	Control
b13.300.36	b13	EU019	Emory	64.5	M	Black	Control
b13.300.37	b13	EU020	Emory	69	F	White	Control
b13.300.38	b13	EU021	Emory	72	F	White	Control
b13.300.39	b13	EU022	Emory	75	F	White	Control
b13.400.01	b13	EU023	Emory	76	F	White	Control
b13.400.02	b13	EU024	Emory	62	M	White	sALS
b13.400.03	b13	EU025	Emory	73	M	White	C9orf72-Asymptomatic
b13.400.04	b13	EU026	Emory	78	M	White	Control
b13.400.05	b13	EU027	Emory	68	F	White	sALS
b13.400.06	b13	EU028	Emory	58	F	Black	sALS
b13.400.07	b13	EU029	Emory	62	F	White	Control
b13.400.08	b13	EU030	Emory	55	M	White	sALS
b13.400.09	b13	EU031	Emory	51	F	White	sALS
b13.400.10	b13	EU032	Emory	52	M	White	Control
b13.400.11	b13	EU033	Emory	55	M	White	sALS
b14.400.12	b14	EU034	Emory	64	M	White	Control
b14.400.13	b14	EU035	Emory	60	F	White	Control
b14.400.14	b14	EU036	Emory	39	M	White	sALS
b14.400.15	b14	EU037	Emory	70	M	White	C9orf72
b14.400.16	b14	EU038	Emory	70	F	White	Control
b14.400.17	b14	EU039	Emory	61	F	White	sALS
b14.400.18	b14	EU040	Emory	59	F	White	Control
b14.400.19	b14	EU041	Emory	57	M	White	SOD1
b14.400.20	b14	EU042	Emory	36	F	Hispanic/Latino	C9orf72-Asymptomatic
b14.400.21	b14	EU043	Emory	57	M	White	sALS
b14.400.22	b14	EU044	Emory	73	M	White	Control
b14.400.23	b14	EU045	Emory	60	M	White	sALS
b14.400.24	b14	EU046	Emory	48	F	White	C9orf72
b14.400.25	b14	EU047	Emory	67	M	White	sALS
b14.400.26	b14	EU048	Emory	62	M	White	Control
b15.400.27	b15	EU049	Emory	52	M	White	Control
b15.400.28	b15	EU050	Emory	56	F	White	SOD1
b15.400.29	b15	EU051	Emory	72	F	White	Control
b15.400.30	b15	EU052	Emory	58	M	White	SOD1
b15.400.33	b15	EU053	Emory	60	F	White	Control
b15.400.34	b15	EU054	Emory	51	M	White	C9orf72
b15.400.35	b15	EU055	Emory	77	M	White	sALS
b15.400.36	b15	EU056	Emory	72	M	White	Control
b15.400.37	b15	EU057	Emory	74	M	White	sALS
b15.400.38	b15	EU058	Emory	40	M	White	sALS
b15.400.39	b15	EU059	Emory	72	F	White	Control
b15.400.40	b15	EU060	Emory	49	M	White	C9orf72-Asymptomatic
b15.400.41	b15	EU061	Emory	70	F	White	Control
b16.400.42	b16	EU062	Emory	54	F	White	Control
b16.400.43	b16	EU063	Emory	63	M	White	C9orf72
b16.400.44	b16	EU064	Emory	50	F	White	Control
b16.400.45	b16	EU065	Emory	52	F	White	sALS
b16.400.46	b16	EU066	Emory	72	M	White	sALS
b16.400.47	b16	EU067	Emory	67	F	White	Control
b16.400.48	b16	EU068	Emory	64	F	White	sALS
b16.400.49	b16	EU069	Emory	66	M	White	sALS
b16.400.50	b16	EU070	Emory	60	F	White	Control
b16.400.51	b16	EU071	Emory	56	M	White	C9orf72
b16.400.52	b16	EU072	Emory	50	M	White	sALS
b16.400.53	b16	EU073	Emory	63	F	White	sALS
b16.400.54	b16	EU074	Emory	66	F	White	SOD1
b16.400.55	b16	EU075	Emory	50	F	White	C9orf72
b16.400.56	b16	EU076	Emory	71	F	White	Control
b17.400.57	b17	EU077	Emory	66	M	White	Control
b17.400.58	b17	EU078	Emory	75	M	White	Control
b17.400.59	b17	EU079	Emory	35	M	White	C9orf72-Asymptomatic
b17.400.60	b17	EU080	Emory	40	M	White	sALS
b17.400.61	b17	EU081	Emory	61	F	White	Control
b17.400.62	b17	EU082	Emory	59	F	White	sALS
b17.400.63	b17	EU083	Emory	47	M	White	SOD1
b17.400.64	b17	EU084	Emory	65	F	White	Control
b17.400.65	b17	EU085	Emory	69	M	White	Control
b17.400.66	b17	EU086	Emory	49	F	White	sALS
b17.400.67	b17	EU087	Emory	60	F	White	C9orf72
b17.400.68	b17	EU088	Emory	69	F	White	Control
b17.400.69	b17	EU089	Emory	45	M	White	C9orf72
b17.400.70	b17	EU090	Emory	55	F	White	Control
b17.400.71	b17	EU091	Emory	58	M	Black	sALS
b18.400.72	b18	EU092	Emory	37	M	White	sALS
b18.400.73	b18	EU093	Emory	65	F	White	Control
b18.400.74	b18	EU094	Emory	70	M	White	Control
b18.400.75	b18	EU095	Emory	65	F	White	Control
b18.400.76	b18	EU096	Emory	67	M	White	sALS
b18.400.77	b18	EU097	Emory	47	M	White	SOD1
b18.400.78	b18	EU098	Emory	52	M	White	Control
b18.400.79	b18	EU099	Emory	76	F	White	C9orf72-Asymptomatic
b18.400.80	b18	EU100	Emory	43	F	White	sALS
b18.400.81	b18	EU101	Emory	57	M	White	Control
b18.400.82	b18	EU102	Emory	69	M	White	C9orf72
b18.400.83	b18	EU103	Emory	64	M	White	sALS
b18.400.84	b18	EU104	Emory	40	M	White	C9orf72-Asymptomatic
b18.400.85	b18	EU105	Emory	70	F	White	Control
b18.400.86	b18	EU106	Emory	61	F	White	Control
b19.400.87	b19	EU107	Emory	56	M	White	sALS
b19.400.88	b19	EU108	Emory	39	M	White	sALS
b19.400.89	b19	EU109	Emory	57	M	White	Control
b19.400.90	b19	EU110	Emory	60	F	White	C9orf72
b19.400.91	b19	EU111	Emory	62	F	White	Control
b19.400.92	b19	EU112	Emory	59	F	White	Control
b19.400.93	b19	EU113	Emory	66	F	White	Control
b19.400.94	b19	EU114	Emory	72	F	White	sALS
b19.400.95	b19	EU115	Emory	62	M	White	sALS
b19.400.96	b19	EU116	Emory	52	M	Asian	sALS
b19.400.97	b19	EU117	Emory	54	F	Black	sALS
b19.400.98	b19	EU118	Emory	51	M	White	Control

## Sheet: 3-TMT-MS Raw Data
Supplemental Table 3-TMT-MS column normalized raw protein data
Protein|Uniprot	b01.126	b01.127N	b01.127C	b01.128N	b01.128C	b01.129N	b01.129C	b01.130N	b01.130C	b01.131N	b01.131C	b01.132N	b01.132C	b01.133N	b01.133C	b01.134N	b01.134C	b01.135N	b02.126	b02.127N	b02.127C	b02.128N	b02.128C	b02.129N	b02.129C	b02.130N	b02.130C	b02.131N	b02.131C	b02.132N	b02.132C	b02.133N	b02.133C	b02.134N	b02.134C	b02.135N	b03.126	b03.127N	b03.127C	b03.128N	b03.128C	b03.129N	b03.129C	b03.130N	b03.130C	b03.131N	b03.131C	b03.132N	b03.132C
|A8MTW9	56416.3	42172.4	68629.1	41492.7	49258.4	77868.1	72703.1	35059.6	68474.8	43694.5	64754.8	69613.9	84020.1	58970.4	96209.3	75690.6	50776.3	135660	295266	640424	512533	470503	164435	137839	239633	332810	442821	428375	411562	184820	435018	381337	234775	437435	138824	463206	185700	181482	243599	116152	196075	140901	380016	159579	336834	445203	111418	170376	183697
|P00761	1.50153e+08	2.09466e+08	1.4936e+08	7.20599e+07	1.01971e+08	1.96909e+08	1.84248e+08	1.37884e+08	1.74877e+08	1.54766e+08	2.42314e+08	2.09146e+08	1.39892e+08	1.67743e+08	2.35196e+08	1.19911e+08	7.1957e+07	2.37809e+08	9.10896e+07	9.0186e+07	1.10805e+08	9.79117e+07	1.32002e+08	7.02307e+07	9.06939e+07	9.45874e+07	9.37116e+07	107622230	8.01768e+07	7.60208e+07	1.24109e+08	1.02305e+08	7.48628e+07	1.7175e+08	9.79659e+07	140960966	2.28576e+08	146547145	1.63149e+08	2.65312e+08	182398923	2.82424e+08	2.27138e+08	2.20372e+08	4.20772e+08	3.67863e+08	2.0121e+08	4.22094e+08	3.00628e+08
|Q7M135	3.6324e+07	1.3778e+08	4.93016e+07	2.6783e+07	5.49213e+07	8.76161e+07	6.20337e+07	6.94266e+07	5.73142e+07	5.21224e+07	4.14752e+07	7.66586e+07	4.24593e+07	7.75242e+07	4.20865e+07	4.71787e+07	3.49507e+07	4.60368e+07	5.33342e+07	7.04409e+07	6.21701e+07	8.62503e+07	7.37672e+07	6.7427e+07	6.39507e+07	1.03504e+08	6.69864e+07	8.91145e+07	5.88539e+07	6.37314e+07	5.70522e+07	1.03631e+08	5.9409e+07	1.00034e+08	6.8531e+07	1.25567e+08	3.86186e+07	3.16137e+07	5.09739e+07	1.00706e+08	3.57643e+07	7.48155e+07	4.58831e+07	6.47609e+07	5.16748e+07	4.59542e+07	4.96708e+07	9.76137e+07	7.67748e+07
A1BG|P04217	6.7639e+07	7.43483e+07	6.95576e+07	8.8954e+07	6.62266e+07	7.81768e+07	7.30235e+07	7.69593e+07	7.57628e+07	7.27117e+07	8.30469e+07	6.49762e+07	5.94971e+07	7.05172e+07	6.99026e+07	9.51026e+07	9.00455e+07	6.51229e+07	5.84903e+07	5.85957e+07	5.04389e+07	5.01684e+07	4.29312e+07	6.14455e+07	6.13875e+07	4.64993e+07	5.51736e+07	4.38421e+07	4.91831e+07	5.58604e+07	5.29642e+07	6.7535e+07	5.55688e+07	5.70372e+07	5.46721e+07	5.39218e+07	4.7493e+07	5.24244e+07	5.09733e+07	4.22341e+07	4.08941e+07	4.18916e+07	3.99636e+07	4.44479e+07	5.62052e+07	4.93279e+07	4.8261e+07	4.46245e+07	4.7146e+07
A2M|P01023	3.67252e+08	4.19138e+08	3.92919e+08	3.13963e+08	4.38285e+08	5.65462e+08	3.86619e+08	3.61874e+08	3.13142e+08	4.07465e+08	4.11997e+08	4.00368e+08	3.76646e+08	3.88852e+08	4.15117e+08	3.21744e+08	2.62291e+08	4.98911e+08	479858779	5.9588e+08	5.77745e+08	5.40462e+08	4.93962e+08	4.38584e+08	4.92546e+08	6.24936e+08	4.93301e+08	5.00324e+08	4.91556e+08	3.55622e+08	5.33422e+08	5.00884e+08	4.489e+08	5.34844e+08	4.08528e+08	5.35281e+08	3.16715e+08	3.18733e+08	3.13888e+08	3.49206e+08	3.92398e+08	3.18622e+08	4.15368e+08	3.23017e+08	3.61793e+08	3.89633e+08	326836707	3.73544e+08	4.14851e+08
A4GALT|Q9NPC4	353051	431724	446370	356675	404672	426455	419722	432080	355651	414068	345795	433864	381912	372084	447957	414180	350424	448528	488843	562278	560029	511427	449518	561578	488624	488311	492931	619241	523136	435760	457641	473825	479487	434503	430405	455044	589269	511499	605776	759702	577874	624803	573063	608567	705211	528182	579906	633321	692258
AAMDC|Q9H7C9	NA	NA	NA	NA	NA	NA	NA	NA	NA	NA	NA	NA	NA	NA	NA	NA	NA	NA	NA	NA	NA	NA	NA	NA	NA	NA	NA	NA	NA	NA	NA	NA	NA	NA	NA	NA	69889.5	70674.7	79112.8	68029.1	84039.8	70676.9	107441	67349.3	91201	86180.6	87775.4	66599.7	106395
AARS|P49588	87717.2	93121.6	106845	65248.6	86715.8	123796	91336.2	83398.4	73722.6	100600	141655	96486	92585.6	63465.4	110190	89737.3	64800.1	103203	NA	NA	NA	NA	NA	NA	NA	NA	NA	NA	NA	NA	NA	NA	NA	NA	NA	NA	77489.8	73404.8	93749.7	102233	84507.5	89780.1	110681	90280.7	91476.8	103532	76721.2	109283	107462
ABCA2|Q9BZC7	1.56239e+06	1.58629e+06	1.97819e+06	903580	1.05499e+06	1.79497e+06	1.65829e+06	1.16198e+06	1.19398e+06	1.35314e+06	1.99136e+06	1.53257e+06	1.85387e+06	1.27622e+06	1.88218e+06	1.33146e+06	741590	2.16468e+06	2.68766e+06	3.88534e+06	3.56004e+06	3.69424e+06	3.46528e+06	2.43972e+06	1.98995e+06	2.89389e+06	2.59486e+06	2.9556e+06	3.08833e+06	1.90458e+06	2.75365e+06	2.26021e+06	2.36254e+06	2.8516e+06	1.9567e+06	3.07912e+06	1.24441e+06	954851	1.25838e+06	1.48614e+06	1.32096e+06	1.4802e+06	1.70616e+06	1.33608e+06	1.34598e+06	1.67779e+06	1.10445e+06	1.49736e+06	1.58907e+06
ABCA8|O94911	45349.5	60652.8	28257.4	26457.6	32965	56950.5	30197.1	36011.7	25818.4	36466.5	54895.4	48992.4	39805.9	26167.8	39005.1	34672.8	19914.5	48865.1	0	0	0	0	0	0	0	0	0	0	0	0	0	0	0	0	0	0	32725.7	36716.4	33936.5	29336.5	35978.1	42708.8	37432.1	36746	27724	42831.2	39640.9	38474.9	41532.9
ABCC2|Q92887	171482	140254	78344.3	118888	114902	141205	57067.4	305672	410118	199761	88783.1	194444	116122	134704	62596.1	178465	106805	120174	NA	NA	NA	NA	NA	NA	NA	NA	NA	NA	NA	NA	NA	NA	NA	NA	NA	NA	203752	1.31568e+06	234926	572975	134113	203165	134185	615706	88248.7	55448.4	215999	167551	172862
ABCE1|P61221	305109	350387	300079	175040	223864	396288	385465	208741	302193	364595	457367	302711	241945	272284	603192	259583	165109	385656	0	0	0	0	0	0	0	0	0	0	0	0	0	0	0	0	0	0	1.95548e+06	1.19172e+06	1.37313e+06	1.45859e+06	1.46878e+06	2.02631e+06	1.52532e+06	1.84892e+06	4.64566e+06	3.01584e+06	1.55858e+06	3.899e+06	1.78169e+06
ABHD14A|Q9BUJ0	106022	103670	131255	102528	103546	106807	119462	134371	100952	107573	114005	116321	128797	115665	117271	109314	147298	105836	105751	129241	120645	131458	94203.5	115372	102257	104284	99201.1	123182	120322	92623.9	122203	101116	93869.8	161426	87023.6	122887	32363.6	31599.9	42606.8	40096.6	37328.7	30908.3	34449.1	33536.7	31769.2	37189.3	35316.5	57698.1	30842.1
ABHD14B|Q96IU4	300312	412021	357748	282725	294261	352408	343085	281525	294106	293283	379372	333117	301883	324599	308218	296008	303628	346326	508961	500187	557552	524845	584967	441659	458413	511512	530499	547373	507942	432307	574098	516557	520677	561975	625703	514359	341967	263028	313304	377849	401140	323128	469193	318263	408743	398401	308640	376635	383468
ABI2|Q9NYB9	22560.4	13497.9	23203.2	18245.2	19768.2	19916	18661.6	36549.5	20780.5	23811.3	26826.1	28397.8	23678.4	19457	21923.1	27337.5	18276.8	24065.8	NA	NA	NA	NA	NA	NA	NA	NA	NA	NA	NA	NA	NA	NA	NA	NA	NA	NA	12994	16425.9	14539	26843.8	15273.8	36217	23765.9	14147.9	8287.43	29072.6	17102.4	29134.1	23713.3
ABI3BP|Q7Z7G0	921833	1.01971e+06	1.40956e+06	746601	821387	870329	1.06055e+06	897596	1.05972e+06	1.18724e+06	813011	1.08003e+06	1.0902e+06	918725	946469	916928	706574	1.15106e+06	2.38755e+06	2.59785e+06	2.81663e+06	2.42861e+06	2.38184e+06	2.60959e+06	2.36365e+06	2.91593e+06	2.33682e+06	2.44692e+06	3.09207e+06	2.25944e+06	2.95742e+06	2.1312e+06	2.00607e+06	2.80037e+06	2.25684e+06	2.5672e+06	645483	534580	723949	725787	720393	798595	646865	593444	701234	603083	720536	635855	719348
ACAN|P16112	1.29036e+06	2.09849e+06	1.72583e+06	1.30915e+06	1.56363e+06	2.14818e+06	1.28405e+06	2.00766e+06	1.06697e+06	2.03677e+06	896892	1.05983e+06	1.03056e+06	1.69945e+06	1.23474e+06	910156	1.04294e+06	1.65475e+06	1.05108e+06	1.89821e+06	1.15615e+06	1.19426e+06	798620	848158	785229	1.8441e+06	940966	1.21226e+06	1.11649e+06	944644	775793	1.13823e+06	911014	1.72762e+06	958142	1.18283e+06	2.19146e+06	1.39289e+06	2.13342e+06	3.63395e+06	3.34915e+06	2.05983e+06	2.8404e+06	1.89158e+06	2.96643e+06	2.13399e+06	1.97602e+06	2.3049e+06	2.5116e+06
ACAT2|Q9BWD1	NA	NA	NA	NA	NA	NA	NA	NA	NA	NA	NA	NA	NA	NA	NA	NA	NA	NA	NA	NA	NA	NA	NA	NA	NA	NA	NA	NA	NA	NA	NA	NA	NA	NA	NA	NA	NA	NA	NA	NA	NA	NA	NA	NA	NA	NA	NA	NA	NA
ACE|P12821	531960	631157	492011	366708	506072	698276	576968	455789	479356	519834	657954	618597	509580	507802	704383	454191	444697	737968	1.07776e+06	1.47078e+06	1.65912e+06	1.16974e+06	1.09159e+06	941520	862142	1.31143e+06	889862	1.23737e+06	1.19486e+06	848513	1.10241e+06	1.07844e+06	844201	1.11025e+06	943680	1.24977e+06	1.12542e+06	898225	1.13081e+06	1.58883e+06	1.19345e+06	1.17609e+06	1.91928e+06	1.25549e+06	1.39221e+06	1.70786e+06	1.12054e+06	1.6274e+06	1.52846e+06
ACHE|P22303	774503	1.28912e+06	828798	687244	703856	1.06704e+06	1.04682e+06	1.20195e+06	697081	771441	954265	1.07658e+06	837266	787523	1.10229e+06	810216	567439	1.20897e+06	1.32243e+06	1.81368e+06	1.57308e+06	1.51572e+06	1.53077e+06	1.09152e+06	1.08085e+06	1.60613e+06	1.21364e+06	1.50685e+06	1.2374e+06	1.03278e+06	1.80899e+06	1.42234e+06	1.13931e+06	1.54441e+06	1.04851e+06	1.44588e+06	480895	329726	509573	598986	412906	503075	489873	575369	562944	534936	404776	627119	680157
ACO1|P21399	13477.1	8581.31	14628.7	20068.7	14711.9	17512.6	16919.6	15871.1	14077.2	16039.1	11831.4	11880	16220.7	8251.41	0	20267.4	10814.6	25893	NA	NA	NA	NA	NA	NA	NA	NA	NA	NA	NA	NA	NA	NA	NA	NA	NA	NA	27603.2	22591.7	26488.5	20947.8	35181.8	32375.3	31393.1	33536.8	33583.1	31103.2	39372.6	41766.3	40609.4
ACO2|Q99798	91434.8	154527	121858	93462.1	92717	114547	122411	120575	94018.7	101925	101292	132387	98876.6	107540	116464	94443	81484.2	122357	NA	NA	NA	NA	NA	NA	NA	NA	NA	NA	NA	NA	NA	NA	NA	NA	NA	NA	90889.3	62639.5	80293	91617.8	83708.3	68956.4	90754.9	87996.2	101843	104049	72342.9	99364.8	104366
ACOT7|O00154	NA	NA	NA	NA	NA	NA	NA	NA	NA	NA	NA	NA	NA	NA	NA	NA	NA	NA	NA	NA	NA	NA	NA	NA	NA	NA	NA	NA	NA	NA	NA	NA	NA	NA	NA	NA	NA	NA	NA	NA	NA	NA	NA	NA	NA	NA	NA	NA	NA
ACP2|P11117	227350	327422	247662	164865	196514	318632	229593	332320	160393	227436	248424	351689	229656	200880	275834	180771	162004	309542	117199	150922	114841	126930	157179	107121	81721.4	106470	121539	139783	109016	95665.7	146190	133759	102589	128600	98758.9	128626	293507	234904	324674	414694	299588	348646	366841	328488	367970	310479	274224	394480	467128
ACP5|P13686	NA	NA	NA	NA	NA	NA	NA	NA	NA	NA	NA	NA	NA	NA	NA	NA	NA	NA	NA	NA	NA	NA	NA	NA	NA	NA	NA	NA	NA	NA	NA	NA	NA	NA	NA	NA	53284	61848.9	46986.4	76494.2	55320.3	66930.9	49531.6	55093.2	61535.7	54663	59959.7	58664	71972.2
ACP6|Q9NPH0	NA	NA	NA	NA	NA	NA	NA	NA	NA	NA	NA	NA	NA	NA	NA	NA	NA	NA	133516	165931	234638	185989	127974	113023	128045	176341	148118	228405	162878	125305	132097	158176	121578	163827	121083	86508.9	113805	121369	143443	174366	120406	109569	127296	122046	114003	88828.4	145576	132809	146544
ACTB|P60709	1.12849e+07	1.10203e+07	1.18648e+07	9.81297e+06	1.33941e+07	1.42616e+07	2.0391e+07	1.37166e+07	1.15639e+07	1.17367e+07	1.61383e+07	1.36577e+07	1.13233e+07	1.44544e+07	1.08052e+07	8.12634e+06	6.3395e+06	1.27803e+07	1.82826e+07	2.48498e+07	2.16912e+07	2.35597e+07	1.83591e+07	1.42168e+07	1.42652e+07	2.07618e+07	1.95215e+07	1.74183e+07	2.0361e+07	1.49015e+07	2.19512e+07	1.66696e+07	1.36965e+07	2.53667e+07	1.44571e+07	2.29359e+07	1.14336e+07	8.80981e+06	1.10656e+07	1.33545e+07	1.69693e+07	12604051	1.17515e+07	9.70309e+06	1.13612e+07	1.33625e+07	1.07974e+07	1.41498e+07	1.76747e+07
ACTC1|P68032	9.93069e+06	9.65831e+06	1.05965e+07	8.70077e+06	1.18039e+07	1.24536e+07	1.75981e+07	1.23261e+07	1.01825e+07	1.06712e+07	1.43371e+07	1.19787e+07	9.84362e+06	1.29975e+07	9.68035e+06	7.36116e+06	5.46049e+06	1.12497e+07	1.37828e+07	2.01447e+07	1.71585e+07	1.81179e+07	1.37654e+07	1.09871e+07	1.13094e+07	1.6262e+07	1.55702e+07	1.4012e+07	1.63264e+07	1.14529e+07	1.50242e+07	1.32559e+07	1.06385e+07	1.99557e+07	1.12396e+07	1.83979e+07	9.84377e+06	7.70278e+06	9.78667e+06	1.18199e+07	1.49857e+07	1.11911e+07	1.06147e+07	8.44482e+06	9.86962e+06	1.13818e+07	9.57553e+06	1.25994e+07	1.52077e+07
ACTR1B|P42025	NA	NA	NA	NA	NA	NA	NA	NA	NA	NA	NA	NA	NA	NA	NA	NA	NA	NA	NA	NA	NA	NA	NA	NA	NA	NA	NA	NA	NA	NA	NA	NA	NA	NA	NA	NA	151290	117325	161801	157788	155051	159393	140513	140223	163518	197725	132683	155192	152993
ACTR2|P61160	34818.8	53675.2	54216.8	41572.5	37084.6	59498.9	76277.9	55831.2	53513.9	46682.8	40279	53903.5	45967.1	41512.3	36798.4	23450.4	36524.3	54097.2	NA	NA	NA	NA	NA	NA	NA	NA	NA	NA	NA	NA	NA	NA	NA	NA	NA	NA	67531.5	68360.3	78579.2	95153.9	84360	84813.5	76053.5	71141.6	74716.5	87969.4	90305.7	107641	83761.5
ACTR3|P61158	NA	NA	NA	NA	NA	NA	NA	NA	NA	NA	NA	NA	NA	NA	NA	NA	NA	NA	NA	NA	NA	NA	NA	NA	NA	NA	NA	NA	NA	NA	NA	NA	NA	NA	NA	NA	NA	NA	NA	NA	NA	NA	NA	NA	NA	NA	NA	NA	NA
ACVR1|Q04771	86192.7	65045.2	92730.8	58529.9	79543.4	133912	98410.1	86620.3	99255.2	91895.1	102709	93763.8	95794.3	90232.6	99841.9	68348.9	57020.9	142175	NA	NA	NA	NA	NA	NA	NA	NA	NA	NA	NA	NA	NA	NA	NA	NA	NA	NA	118041	104339	122201	127299	140415	105252	168483	138863	112435	157661	112343	142800	168880
ACVR1B|P36896	127538	184363	138454	97881	167221	213819	169367	139874	112258	120364	180814	153818	149966	120486	153117	145471	90684.1	209449	850691	921874	1.45266e+06	978764	941718	658257	599690	1.11503e+06	713930	1.02586e+06	895086	528908	899283	863816	606707	1.03385e+06	577654	782136	163360	100844	118092	173612	192466	120548	379651	169507	185149	250010	128841	195451	228706
ACVR2B|Q13705	43825.8	93561.3	71697.8	65122.9	85181.9	76679.6	71747.5	68525.4	76738	63448.3	65866.5	84409.7	44071.4	97564.2	73466.2	69692.3	62453.4	89279.3	NA	NA	NA	NA	NA	NA	NA	NA	NA	NA	NA	NA	NA	NA	NA	NA	NA	NA	NA	NA	NA	NA	NA	NA	NA	NA	NA	NA	NA	NA	NA
ACYP1|P07311	326988	362179	392938	385845	383109	441137	394517	310705	360431	342619	349886	315102	317840	350073	312157	353489	335189	394852	622522	775024	892087	743086	719109	585484	571174	717901	693445	785003	706267	527676	677694	683681	582222	663483	596533	808031	123173	105481	137299	123178	166161	159663	212608	136394	170356	184399	108347	170550	182786
ACYP2|P14621	837156	827437	992510	633495	779928	1.02462e+06	852745	811963	688837	791678	1.31886e+06	783474	872775	694731	1.08193e+06	840059	602364	1.19927e+06	1.08824e+06	1.08282e+06	1.11597e+06	987338	1.11412e+06	758542	649691	852722	716028	813778	970647	775287	1.38446e+06	684017	845828	830746	745655	881511	1.0054e+06	857145	843732	1.04053e+06	1.04917e+06	886306	1.61792e+06	1.0474e+06	1.3154e+06	1.53322e+06	903076	1.31831e+06	1.20948e+06
ADA|P00813	NA	NA	NA	NA	NA	NA	NA	NA	NA	NA	NA	NA	NA	NA	NA	NA	NA	NA	86643.9	81027.3	120516	110329	98922.7	82591.9	57457.3	92149.4	71243.9	96228	128811	113692	69019.6	142970	113068	86198.5	90923.9	134974	65731.2	47599.1	83416.9	82705.6	67439.2	58705.5	121730	91516.2	96461.2	129908	62429.8	106596	84329.2
ADA2|Q9NZK5	1.75464e+06	1.96418e+06	2.49444e+06	1.75174e+06	1.2265e+06	2.59561e+06	1.70726e+06	2.48179e+06	1.6172e+06	2.60343e+06	2.15332e+06	2.14283e+06	1.70399e+06	1.95179e+06	2.07538e+06	1.71976e+06	1.62529e+06	2.17379e+06	2.11174e+06	3.42106e+06	2.77121e+06	2.29797e+06	1.90628e+06	1.89805e+06	1.79631e+06	2.56822e+06	2.39153e+06	2.57265e+06	2.1601e+06	1.54692e+06	3.01095e+06	1.85095e+06	1.87555e+06	2.25096e+06	2.2647e+06	2.67351e+06	1.46535e+06	1.23238e+06	1.67174e+06	1.8861e+06	1.52047e+06	1.68935e+06	1.51982e+06	1.34619e+06	1.53525e+06	1.72941e+06	1.52837e+06	1.98328e+06	2.05713e+06
ADAM10|O14672	1.28145e+06	1.77006e+06	1.517e+06	1.19506e+06	1.21161e+06	1.49408e+06	1.4042e+06	1.41216e+06	1.31165e+06	1.64285e+06	1.34819e+06	1.47468e+06	1.27043e+06	1.33465e+06	1.40615e+06	1.29559e+06	1.10959e+06	1.77617e+06	1.8056e+06	2.06559e+06	2.17603e+06	2.12098e+06	1.98649e+06	1.80079e+06	1.70795e+06	2.01559e+06	1.80823e+06	1.90642e+06	1.9831e+06	1.42674e+06	1.93251e+06	1.86887e+06	1.65052e+06	1.78221e+06	1.59165e+06	1.99508e+06	1.03252e+06	925134	1.12277e+06	1.14111e+06	1.18413e+06	1.11456e+06	1.21816e+06	1.0405e+06	1.04805e+06	1.06814e+06	1.08007e+06	1.33462e+06	1.32363e+06
ADAM11|O75078	2.17765e+06	2.9512e+06	2.55827e+06	1.16812e+06	1.95098e+06	3.60301e+06	2.17823e+06	2.56294e+06	1.24563e+06	1.78367e+06	2.88966e+06	2.93332e+06	2.60793e+06	1.70704e+06	2.96654e+06	1.98109e+06	1.18039e+06	3.43998e+06	1.47903e+06	1.60285e+06	1.92148e+06	1.82938e+06	1.78174e+06	1.13394e+06	1.07912e+06	2.0793e+06	1.08173e+06	1.61658e+06	1.47612e+06	921256	1.60133e+06	1.47492e+06	1.19314e+06	1.56075e+06	869206	1.45725e+06	1.28647e+06	807931	1.24718e+06	1.65327e+06	1.39152e+06	1.21709e+06	1.74799e+06	1.44166e+06	1.4527e+06	1.68861e+06	934974	1.83606e+06	1.91206e+06
ADAM15|Q13444	NA	NA	NA	NA	NA	NA	NA	NA	NA	NA	NA	NA	NA	NA	NA	NA	NA	NA	141662	167336	147954	160774	183071	131078	115363	130324	138051	151405	143504	120333	120788	145544	172776	124714	148925	150658	324267	294285	330672	357130	351709	325967	384891	372283	371226	357511	327842	365332	359028
ADAM17|P78536	530138	619971	610436	439937	519915	692292	588385	571498	539609	610375	640796	535703	549897	544090	562214	481555	407204	679308	1.0061e+06	1.31958e+06	1.2485e+06	1.22151e+06	1.22247e+06	1.04334e+06	946761	1.11724e+06	1.22808e+06	1.1264e+06	1.04425e+06	854166	973248	1.05244e+06	913541	1.06352e+06	920116	1.04523e+06	575916	510901	575946	661826	682386	610083	714212	650217	651759	661512	550101	710319	737021
ADAM22|Q9P0K1	8.20366e+06	1.14268e+07	8.65609e+06	6.01831e+06	7.0499e+06	1.34528e+07	9.05495e+06	8.68387e+06	6.0513e+06	7.70182e+06	9.72168e+06	1.0796e+07	9.17555e+06	7.96443e+06	1.01773e+07	7.65066e+06	5.5623e+06	1.20208e+07	1.22965e+07	1.52029e+07	1.80883e+07	1.63704e+07	1.65803e+07	9.60501e+06	8.92191e+06	1.82505e+07	1.13291e+07	1.43041e+07	1.28629e+07	7.72009e+06	1.56564e+07	1.39283e+07	9.81839e+06	1.40736e+07	8.65597e+06	1.42517e+07	1.00465e+07	6.61335e+06	1.10554e+07	1.32905e+07	1.07294e+07	9.62836e+06	1.47031e+07	1.18486e+07	1.30851e+07	1.33963e+07	8.37227e+06	1.5548e+07	1.59648e+07
ADAM23|O75077	1.16698e+06	1.43937e+06	1.24201e+06	752014	1.04015e+06	1.75943e+06	1.35479e+06	1.22455e+06	961033	1.11726e+06	1.41685e+06	1.37487e+06	1.1348e+06	1.31402e+06	1.52033e+06	1.05457e+06	752360	1.69847e+06	1.03796e+06	1.16498e+06	1.48884e+06	1.16932e+06	1.15185e+06	798864	695840	1.2835e+06	1.00501e+06	1.21756e+06	1.02181e+06	604276	1.0847e+06	1.0507e+06	756883	942746	732769	988648	1.87122e+06	1.45533e+06	1.73444e+06	2.18966e+06	1.92592e+06	1.73029e+06	3.52631e+06	2.12053e+06	2.56172e+06	2.73918e+06	1.67959e+06	2.41636e+06	2.64399e+06
ADAM28|Q9UKQ2	861392	901668	879233	770093	700384	1.09913e+06	842235	1.06968e+06	873722	1.20678e+06	916128	1.00337e+06	790226	980873	830793	918207	710387	976591	1.1671e+06	2.05572e+06	1.19789e+06	1.72878e+06	1.41738e+06	1.28738e+06	889032	1.53685e+06	925306	1.26822e+06	1.37123e+06	889873	1.49383e+06	1.10196e+06	792593	994011	874131	1.00417e+06	964875	732400	1.15016e+06	1.18939e+06	668633	1.06693e+06	1.60717e+06	977872	1.14371e+06	1.15969e+06	998340	1.18941e+06	1.03082e+06
ADAM9|Q13443	589557	703663	644777	578551	629319	568683	668590	714464	649712	673404	717144	614993	588414	624728	662250	580670	543791	709063	792352	791014	860149	834737	668748	683851	691802	799338	682193	863686	807315	743597	838230	754844	767671	672218	765656	776056	99078.8	85766.7	98723.2	103127	92525.9	93713	108850	104643	127665	153125	103686	107456	138174
ADAMDEC1|O15204	193049	240258	167878	179934	191437	306561	266141	241061	337531	315435	221727	236329	177319	226529	382495	207770	127382	300909	74162	73959.5	58297.7	93029.9	84717.1	66894.9	60760.7	98923.3	79949.1	77910.3	74973.9	67463.6	86611.3	92039.6	79253.9	57742.5	89929.6	92223.8	411762	301203	369276	532540	489307	452890	512378	461019	550945	525075	356893	546915	612411
ADAMTS1|Q9UHI8	1.40958e+06	1.84306e+06	1.56384e+06	1.0514e+06	1.41385e+06	2.11265e+06	1.66486e+06	1.48427e+06	1.21871e+06	1.32475e+06	1.75164e+06	1.84846e+06	1.67264e+06	1.48207e+06	1.72191e+06	1.28815e+06	1.057e+06	2.09106e+06	2.89704e+06	3.4882e+06	3.78163e+06	3.322e+06	3.08879e+06	2.53153e+06	2.43525e+06	3.11091e+06	2.51224e+06	3.03752e+06	2.94488e+06	2.12731e+06	3.20936e+06	2.83323e+06	2.22784e+06	3.19461e+06	2.32396e+06	3.22317e+06	2.70581e+06	2.12961e+06	2.86358e+06	3.45562e+06	3.24582e+06	2.47764e+06	4.7882e+06	3.09816e+06	3.29084e+06	4.06372e+06	2.29819e+06	4.1901e+06	4.17583e+06
ADAMTS16|Q8TE57	NA	NA	NA	NA	NA	NA	NA	NA	NA	NA	NA	NA	NA	NA	NA	NA	NA	NA	285069	352415	297732	473172	383674	439877	427606	478134	385940	438831	400270	390183	288996	453659	426683	383532	424566	472411	NA	NA	NA	NA	NA	NA	NA	NA	NA	NA	NA	NA	NA
ADAMTS17|Q8TE56	NA	NA	NA	NA	NA	NA	NA	NA	NA	NA	NA	NA	NA	NA	NA	NA	NA	NA	NA	NA	NA	NA	NA	NA	NA	NA	NA	NA	NA	NA	NA	NA	NA	NA	NA	NA	NA	NA	NA	NA	NA	NA	NA	NA	NA	NA	NA	NA	NA
ADAMTS2|O95450	407516	654648	512237	360735	420119	644090	463020	524379	381123	453871	660653	552111	461509	403324	557712	442893	367159	563478	341379	553461	395062	380477	417358	337046	299453	412102	288376	384446	317825	255521	346006	321438	332148	324301	247350	376593	734313	551480	740223	968232	819595	803616	1.01562e+06	945015	925666	1.05547e+06	681010	1.14963e+06	1.34635e+06
ADAMTS3|O15072	94216.7	117692	106308	79034.5	102524	116306	120612	108468	92220.8	104995	124685	127631	74144.4	106318	115472	108658	89353.1	112604	498966	492984	933594	750462	790435	420314	372969	700989	457091	578359	575524	396472	641474	539470	419002	687324	350892	616569	128145	121579	127725	179702	193311	152645	209478	189096	202444	196117	125565	187013	187196
ADAMTS4|O75173	2.34293e+06	2.26581e+06	2.5308e+06	1.40022e+06	1.72839e+06	2.76177e+06	3.03801e+06	2.05489e+06	2.40011e+06	2.22189e+06	3.86012e+06	2.44204e+06	2.72127e+06	2.35409e+06	2.8895e+06	2.40094e+06	1.37512e+06	4.49618e+06	1.51828e+06	2.26133e+06	1.91609e+06	2.20595e+06	2.06149e+06	1.39084e+06	1.05598e+06	2.00859e+06	1.68302e+06	1.77215e+06	1.7618e+06	1.22088e+06	1.80968e+06	1.42294e+06	1.35938e+06	1.58349e+06	1.28452e+06	2.18903e+06	2.47544e+06	1.98354e+06	2.66436e+06	3.24443e+06	2.72431e+06	2.83613e+06	3520532	2.90897e+06	3.34905e+06	3.58925e+06	2.52941e+06	3.29772e+06	3.43219e+06
ADAMTS8|Q9UP79	1.28398e+06	1.66876e+06	1.18393e+06	916225	1.48071e+06	1.52954e+06	1.50467e+06	1.52392e+06	1.13238e+06	1.40811e+06	1.52467e+06	1.40276e+06	1.32735e+06	1.23519e+06	1.17444e+06	1.18588e+06	913811	1.80099e+06	1.27314e+06	1.74507e+06	2.10175e+06	1.55547e+06	1.54416e+06	1.33808e+06	1.06227e+06	1.47143e+06	1.29695e+06	1.80641e+06	1.30288e+06	1.01697e+06	1.36852e+06	1.48016e+06	1.16222e+06	1.29478e+06	1.06838e+06	1.57044e+06	1.34312e+06	1.43919e+06	1.3735e+06	1.53134e+06	1.59096e+06	1.41331e+06	2.29956e+06	1.40535e+06	1.70362e+06	1.70266e+06	1.29364e+06	1.48606e+06	1.68144e+06
ADAMTSL1|Q8N6G6	0	0	0	0	0	0	0	0	0	0	0	0	0	0	0	0	0	0	822858	636627	577463	682185	896730	854478	962885	512457	994456	708266	939596	859379	808721	1.78201e+06	1.30959e+06	633930	801950	627682	685724	788892	609749	653390	479986	504497	597703	512626	483000	437383	502174	544669	641352
ADAMTSL2|Q86TH1	540566	556118	522825	346762	457862	664513	547458	366200	463402	395492	443312	523187	523944	357398	457106	358187	460782	606504	276451	310600	406883	367342	398837	325759	336891	336571	285919	380010	284652	269284	324624	315705	275932	273178	257983	371630	597362	564460	604456	712300	646321	812502	822867	770746	820714	807709	551166	864210	872802
ADAMTSL3|P82987	320070	363749	389035	321868	286034	379748	343079	319865	311629	363649	399929	311132	331952	322400	332829	275261	229622	475788	0	0	0	0	0	0	0	0	0	0	0	0	0	0	0	0	0	0	504700	416531	521192	565909	598176	516995	547307	559802	566908	516738	555453	544654	622123
ADAMTSL4|Q6UY14	NA	NA	NA	NA	NA	NA	NA	NA	NA	NA	NA	NA	NA	NA	NA	NA	NA	NA	0	0	0	0	0	0	0	0	0	0	0	0	0	0	0	0	0	0	19380.2	16579.1	16833.8	14345.6	11378.3	10442.7	14001.1	21883.2	6827.6	20245.9	11636.7	6038.78	16443.7
ADCYAP1|P18509	NA	NA	NA	NA	NA	NA	NA	NA	NA	NA	NA	NA	NA	NA	NA	NA	NA	NA	NA	NA	NA	NA	NA	NA	NA	NA	NA	NA	NA	NA	NA	NA	NA	NA	NA	NA	135178	126163	143746	180573	140006	116827	252906	152671	187063	190316	140509	163815	181396
ADCYAP1R1|P41586	280352	346710	383691	191595	257283	418750	309029	368025	245015	292688	393167	371758	309468	353418	433604	298326	204905	459464	222810	232821	434808	349784	388548	208085	195312	460618	193473	344267	272179	147847	357149	278298	184267	269164	179914	352927	305530	259005	293180	338577	333072	375893	400731	321447	391527	419496	266325	387540	432393
ADGRA3|Q8IWK6	279632	457319	322715	166623	254740	328596	377893	311804	330547	235684	260071	331866	300325	255054	262629	246015	201599	371838	174682	255284	242335	184364	213109	165380	129654	173235	165928	187746	167427	137989	196588	177953	151323	164259	131026	194424	40871.5	30522.7	45890.3	49228.5	40778.5	43489	61295.8	43937.5	56170.5	44196	45616.4	42257.2	59440
ADGRB1|O14514	1.59102e+06	2.16683e+06	1.38545e+06	1.07103e+06	1.61386e+06	2.19154e+06	1.83806e+06	1.75206e+06	1.20173e+06	1.54298e+06	1.5551e+06	1.78522e+06	1.74204e+06	1.48749e+06	2.14431e+06	1.48982e+06	973309	2.32145e+06	1.71686e+06	2.05535e+06	2.23934e+06	1.96253e+06	1.9989e+06	1.61253e+06	1.27669e+06	2.03837e+06	1.70985e+06	2.22994e+06	1.65265e+06	1.39689e+06	2.18908e+06	1.76499e+06	1.5167e+06	1.57248e+06	1.34096e+06	1.73457e+06	2.02673e+06	1.49148e+06	1.74327e+06	2.22822e+06	1.98058e+06	1.70423e+06	3.18832e+06	2.24701e+06	2.7429e+06	2.59832e+06	1.56743e+06	2.38846e+06	2.6048e+06
ADGRB2|O60241	2.31856e+06	2.56305e+06	1.96451e+06	1.34302e+06	2.39454e+06	3.53691e+06	2.66213e+06	1.92583e+06	1.82962e+06	2.00561e+06	2.50564e+06	2.31877e+06	2.36035e+06	2.10066e+06	3.05185e+06	2.37359e+06	1.25087e+06	3.49798e+06	1.77044e+06	1.78702e+06	3.02886e+06	2.28493e+06	2.37466e+06	1.77548e+06	959576	2.46425e+06	1.34998e+06	1.94307e+06	1.52237e+06	1.15043e+06	2.95842e+06	1.61755e+06	1.22628e+06	1.7346e+06	980832	1.62531e+06	1.96942e+06	1.67421e+06	1.66331e+06	2.40406e+06	2.15065e+06	1.4633e+06	4.95552e+06	2.52653e+06	3.02895e+06	3.0464e+06	1.56146e+06	2.34327e+06	2.68364e+06
ADGRB3|O60242	834079	1.1434e+06	656334	602175	787014	1.36185e+06	1.0259e+06	1.19311e+06	601633	848801	935304	1.40471e+06	912163	1.00192e+06	1.37252e+06	879620	550810	1.38771e+06	1.00493e+06	1.54994e+06	1.66243e+06	1.33508e+06	1.27606e+06	928489	801060	1.30789e+06	1.05109e+06	1.31433e+06	1.00484e+06	881306	1.53749e+06	1.21571e+06	847754	924612	771149	1.10017e+06	1.17453e+06	763409	1.11742e+06	1.70647e+06	1.134e+06	1.09858e+06	1.61444e+06	1.19528e+06	1.59431e+06	1.44835e+06	954619	1.4392e+06	1.67419e+06
ADGRF5|Q8IZF2	97145.3	137665	105354	83658.2	114950	162284	129085	134705	91944.3	83302.7	116637	87195.4	127276	125207	133896	109366	94615.2	142175	NA	NA	NA	NA	NA	NA	NA	NA	NA	NA	NA	NA	NA	NA	NA	NA	NA	NA	20637.3	25069.7	14772.4	35191.6	21635.6	12589.3	22664.6	25597.1	25159.9	16917.8	24015.5	6834.89	23473.8
ADGRG1|Q9Y653	125679	144430	144000	116390	153817	205483	144330	178072	114849	171037	101860	157857	133783	145089	170648	84479.2	97578.6	179552	185657	241906	179147	247525	179294	151277	153945	193065	159220	228446	197841	108963	203167	165025	131312	185072	95377.6	125160	196533	156919	181346	241023	224445	121148	252514	159084	254859	208146	151508	182226	230496
ADGRG6|Q86SQ4	NA	NA	NA	NA	NA	NA	NA	NA	NA	NA	NA	NA	NA	NA	NA	NA	NA	NA	NA	NA	NA	NA	NA	NA	NA	NA	NA	NA	NA	NA	NA	NA	NA	NA	NA	NA	50208.2	50299	44626.2	52872.2	56819.1	42011.9	73307.4	49566.3	59209.4	37661.4	44238.4	63560.3	59728.8
ADGRL1|O94910	4.42845e+06	5.06319e+06	4.54014e+06	3.20225e+06	4.06107e+06	6.32353e+06	4.57285e+06	4.71572e+06	3.42477e+06	4.03326e+06	5.40266e+06	5.22503e+06	5.13797e+06	3.82733e+06	5.43684e+06	4.31474e+06	3.11228e+06	6.02183e+06	8.77093e+06	1.00659e+07	1.29423e+07	9.74776e+06	9.99349e+06	7.02133e+06	7.17162e+06	9.89367e+06	8.26957e+06	1.01829e+07	9.42799e+06	6.23902e+06	1.00178e+07	8.73994e+06	7.10008e+06	9.17666e+06	6.67264e+06	8.93419e+06	7.49257e+06	5.6445e+06	7.58669e+06	9.44553e+06	7.80808e+06	6.99332e+06	1.11527e+07	8.32755e+06	9.32897e+06	9.67048e+06	6.58807e+06	1.01373e+07	1.02716e+07
ADGRL2|O95490	233517	231293	238008	154358	198492	271683	229664	244831	212290	191094	293658	287235	211181	219450	260218	189014	166222	265880	247146	313936	302205	268141	300855	242396	259016	274251	287704	294128	282626	251306	239874	292647	256783	322987	265983	311557	255518	189538	287742	301499	235901	208614	310240	241641	296866	280667	240115	315842	338759
ADGRL3|Q9HAR2	5.60235e+06	8.34442e+06	5.75768e+06	4.06726e+06	4.56623e+06	7.78814e+06	6.36712e+06	6.5222e+06	4.86509e+06	5.27783e+06	6.65607e+06	6.97468e+06	6.63578e+06	5.43027e+06	7.3302e+06	5.41764e+06	3.92047e+06	9.71695e+06	8.63758e+06	1.14962e+07	1.16262e+07	1.11219e+07	9.24606e+06	6.85947e+06	6.47485e+06	1.14308e+07	8.87135e+06	1.04293e+07	8.58738e+06	6.36761e+06	1.09057e+07	9.27498e+06	7.74085e+06	8.91081e+06	7.17141e+06	1.10221e+07	5.68735e+06	4.18188e+06	6.43496e+06	7.2177e+06	5.51676e+06	6.01396e+06	8.44113e+06	6.12444e+06	7.42293e+06	7.34081e+06	5.0384e+06	8.78547e+06	8.0095e+06
ADH1B|P00325	48418.8	40515.1	28796.1	91219.4	33835.4	40504.4	21127.8	44439	55094.7	25100.4	25696.1	28896.2	26834.1	29628.4	35781.9	34671.2	24713.4	44200.3	506818	536569	480898	1.12271e+06	587842	544826	477754	533963	910045	436654	508767	530422	1.66365e+06	482969	648491	486789	504429	400821	230004	201382	240646	172627	531380	210536	233927	169293	202538	171688	234714	163221	169123
ADH5|P11766	78736.8	64113.3	55640.4	67251.6	61970.2	61284.6	84916.7	75158.5	89882.2	53787	126981	54435.7	89828.9	64638.6	77530.2	37922.7	41854.2	88036	NA	NA	NA	NA	NA	NA	NA	NA	NA	NA	NA	NA	NA	NA	NA	NA	NA	NA	54780.7	38162	76434.7	55813	70569.1	57785.9	42163.1	55126.2	63161.4	68863.1	49280.2	86377	84212.7
ADIPOQ|Q15848	171556	154732	121392	287400	153757	217628	185301	148994	213327	131696	147101	157354	120891	179501	191374	128303	185044	178712	561918	252267	346820	449866	340897	420790	748524	233948	681237	333894	431871	645304	788142	670482	678932	449592	672523	548479	345699	327446	360716	420722	422036	346128	429321	385120	279349	278759	322104	361096	412709
ADIRF|Q15847	219462	197262	310919	209481	317454	215133	233392	179496	219717	238576	171085	164954	246361	171431	147787	153183	165425	252033	NA	NA	NA	NA	NA	NA	NA	NA	NA	NA	NA	NA	NA	NA	NA	NA	NA	NA	553967	438558	677890	640573	826453	454698	715788	585013	504010	612040	544135	535245	624509
ADM|P35318	1.12572e+06	1.44335e+06	1.33187e+06	814517	1.05021e+06	1.59599e+06	1.2117e+06	947880	1.10627e+06	1.12851e+06	1.26976e+06	1.12944e+06	1.24922e+06	1.05561e+06	1.28519e+06	1.14336e+06	692138	1.64862e+06	1.18479e+06	1.54464e+06	1.70346e+06	1.52886e+06	1.33909e+06	1.08e+06	1.05705e+06	1.42585e+06	1.18368e+06	1.37786e+06	1.29001e+06	975053	1.36399e+06	1.38469e+06	1.14625e+06	1.71614e+06	1.07989e+06	1.71815e+06	892265	670298	883628	1.07852e+06	1.33942e+06	1.04391e+06	1.33677e+06	1.0206e+06	1.16234e+06	1.23323e+06	890489	1.07697e+06	1.2268e+06
ADPGK|Q9BRR6	511207	189409	355262	416046	375264	289758	438578	337120	505845	406761	414076	390408	383308	290881	292635	441859	480601	282444	0	0	0	0	0	0	0	0	0	0	0	0	0	0	0	0	0	0	129079	140839	154310	129793	146999	157491	208290	158967	158265	173839	150318	154825	166232
ADPRHL2|Q9NX46	0	0	0	0	0	0	0	0	0	0	0	0	0	0	0	0	0	0	NA	NA	NA	NA	NA	NA	NA	NA	NA	NA	NA	NA	NA	NA	NA	NA	NA	NA	10604.1	2757.25	12423	9052.18	15519	5138.43	9838.66	10963.1	9406.29	8304.63	10090.6	11943.2	10395.1
ADRM1|Q16186	NA	NA	NA	NA	NA	NA	NA	NA	NA	NA	NA	NA	NA	NA	NA	NA	NA	NA	NA	NA	NA	NA	NA	NA	NA	NA	NA	NA	NA	NA	NA	NA	NA	NA	NA	NA	0	0	0	0	0	0	0	0	0	0	0	0	0
ADSSL1|Q8N142	0	0	0	0	0	0	0	0	0	0	0	0	0	0	0	0	0	0	NA	NA	NA	NA	NA	NA	NA	NA	NA	NA	NA	NA	NA	NA	NA	NA	NA	NA	0	0	0	0	0	0	0	0	0	0	0	0	0
AEBP1|Q8IUX7	1.19684e+07	1.29257e+07	1.66012e+07	9.11398e+06	9.59783e+06	1.1837e+07	1.37497e+07	1.36647e+07	1.30291e+07	1.39228e+07	1.29009e+07	1.33911e+07	1.24038e+07	1.308e+07	1.3117e+07	1.12837e+07	7.04898e+06	1.81713e+07	8.0134e+06	9.93474e+06	9.67109e+06	9.48286e+06	1.02448e+07	8.51278e+06	6.30045e+06	9.84773e+06	8.41775e+06	9.11422e+06	1.0479e+07	7.00047e+06	9.22342e+06	7.99326e+06	5.98743e+06	7.21502e+06	5.86891e+06	8.10517e+06	7.69055e+06	7.28971e+06	8.02572e+06	9.36487e+06	7.95659e+06	8.78283e+06	7.72518e+06	7.44771e+06	9.34174e+06	8.78312e+06	7.04733e+06	7.93135e+06	9.51013e+06
AFM|P43652	6.53349e+07	4.74025e+07	6.14353e+07	5.76812e+07	6.83608e+07	3.70904e+07	4.75042e+07	7.04799e+07	6.33878e+07	7.25896e+07	6.09101e+07	4.9862e+07	6.42058e+07	6.9708e+07	4.5561e+07	6.13065e+07	6.77912e+07	4.13874e+07	6.19646e+07	8.26882e+07	6.09153e+07	5.03499e+07	4.90718e+07	7.15224e+07	7.11087e+07	5.66789e+07	6.08403e+07	4.95467e+07	5.59163e+07	8.79302e+07	4.11102e+07	5.85448e+07	6.44027e+07	6.16319e+07	5.8722e+07	7.47057e+07	7.15331e+07	6.67001e+07	7.10284e+07	5.25997e+07	5.82214e+07	5.86167e+07	4.73086e+07	6.28817e+07	7.22685e+07	5.03705e+07	6.54477e+07	5.78158e+07	5.84411e+07
AGA|P20933	9.0016e+06	9700404	1.01647e+07	6.04412e+06	7.70683e+06	1.15868e+07	9.95532e+06	7.86425e+06	9.06469e+06	6.89157e+06	1.29383e+07	1.0272e+07	1.07998e+07	8.13617e+06	1.20326e+07	9.34884e+06	5.06978e+06	1.40371e+07	8.20012e+06	1.20638e+07	7.87264e+06	9.20847e+06	8.4488e+06	6.76506e+06	6.5018e+06	9.58417e+06	9.7059e+06	10239046	8.43951e+06	7.79408e+06	1.10211e+07	8.59947e+06	6.4056e+06	8.3083e+06	7.92358e+06	8.82267e+06	6.34079e+06	5.08224e+06	6.31952e+06	8.57507e+06	5.71409e+06	6.79985e+06	8.20814e+06	6.51665e+06	7.77683e+06	7.39404e+06	6.73177e+06	8.74584e+06	9.48176e+06
AGRN|O00468-cryptic	9.51048e+06	1.17224e+07	1.11343e+07	6.97822e+06	8.32285e+06	1.44629e+07	1.19045e+07	9.86833e+06	8.99857e+06	1.05826e+07	1.17086e+07	1.15006e+07	1.0361e+07	9.56802e+06	1.13769e+07	8.23149e+06	6.38574e+06	1.54784e+07	1.11764e+07	1.43206e+07	1.7396e+07	1.26811e+07	1.08579e+07	1.02193e+07	8.41092e+06	1.32373e+07	9.78757e+06	1.36727e+07	1.13869e+07	8.52976e+06	1.1689e+07	1.10389e+07	8.57139e+06	1.0418e+07	9.07946e+06	1.19346e+07	1.01955e+07	7.4728e+06	8.69546e+06	1.08715e+07	1.2232e+07	9.15879e+06	1.64923e+07	1.00787e+07	1.22348e+07	1.20672e+07	8.64959e+06	1.26368e+07	1.2251e+07
AGT|P01019	1.65116e+08	2.47712e+08	1.82977e+08	1.15799e+08	1.29501e+08	2.58453e+08	1.8176e+08	1.98019e+08	1.42052e+08	1.76365e+08	1.80213e+08	2.25919e+08	1.75439e+08	1.64865e+08	2.22431e+08	1.78906e+08	1.07955e+08	2.82182e+08	2.07562e+08	2.68091e+08	280952481	2.50178e+08	2.57168e+08	1.6813e+08	1.64212e+08	2.33289e+08	2.08877e+08	2.38928e+08	1.8529e+08	1.61756e+08	280969848	201449625	1.6396e+08	2.36065e+08	1.7892e+08	2.13663e+08	1.35527e+08	9.50611e+07	1.57834e+08	2.01022e+08	1.38017e+08	1.44477e+08	1.786e+08	1.37949e+08	1.66276e+08	1.77385e+08	134745595	1.78131e+08	1.63568e+08
AHCY|P23526	NA	NA	NA	NA	NA	NA	NA	NA	NA	NA	NA	NA	NA	NA	NA	NA	NA	NA	0	0	0	0	0	0	0	0	0	0	0	0	0	0	0	0	0	0	0	0	0	0	0	0	0	0	0	0	0	0	0
AHI1|Q8N157	490171	655539	451888	485932	501193	586388	678898	573220	618891	502239	573466	604049	503937	602389	522193	436179	459714	714239	397081	310275	365776	433439	385834	337153	380220	373388	876278	356194	415603	405269	516429	486564	525656	988814	399387	473114	132283	163433	160566	85189.2	134929	124198	121712	88834.8	173734	137494	230754	152959	92023.4
AHNAK|Q09666	203481	245657	258829	225766	245518	195720	272300	232860	217952	236271	218018	237122	217375	315564	172318	188238	167115	181129	513479	614250	679271	671531	583251	488877	488693	606499	513013	598767	562892	493956	554968	500566	638791	632533	446915	611910	1.37351e+06	1.33998e+06	1.25694e+06	1.36394e+06	1.42059e+06	1.50179e+06	1.82126e+06	1.25638e+06	1.60778e+06	1.22047e+06	1.19693e+06	1.33601e+06	1.55706e+06
AHSG|P02765	1.15837e+08	7.61174e+07	9.83935e+07	1.41644e+08	1.44581e+08	9.31947e+07	121491747	1.05105e+08	1.28049e+08	1.19203e+08	8.93731e+07	1.11247e+08	103108439	1.12787e+08	1.02386e+08	1.35766e+08	1.34876e+08	8.48852e+07	7.92428e+07	7.35862e+07	6.96971e+07	7.39002e+07	7.18638e+07	8.6146e+07	7.97629e+07	7.32576e+07	8.80794e+07	7.63044e+07	7.41729e+07	1.07511e+08	6.39825e+07	7.02313e+07	9.23628e+07	81119880	9.20439e+07	8.81712e+07	6.5558e+07	5.36618e+07	7.12821e+07	6.1666e+07	5.8819e+07	7.43466e+07	4.62209e+07	6.774e+07	6.2355e+07	6.11971e+07	5.96587e+07	5.71026e+07	6.42646e+07
AIF1|P55008	0	0	0	0	0	0	0	0	0	0	0	0	0	0	0	0	0	0	172237	337304	207427	250269	224010	162154	197329	232772	212468	382883	241908	170195	227502	209071	187673	262665	186134	280547	348193	232569	361001	378281	434537	363375	364770	298611	341561	394846	358345	406622	502898
AJAP1|Q9UKB5	1.05689e+06	1.03639e+06	970074	596958	1.16602e+06	1.74333e+06	1.38372e+06	1.04644e+06	846271	959264	1.46733e+06	1.12865e+06	1.19952e+06	986200	1.40369e+06	1.03701e+06	537264	1.72569e+06	3.40029e+06	3.86417e+06	5.82369e+06	4.46676e+06	4.61073e+06	3.05143e+06	2.12613e+06	4.98222e+06	3.02973e+06	4.24667e+06	3.94143e+06	1.89354e+06	4.11755e+06	3.43953e+06	2.35747e+06	3.47018e+06	2.16435e+06	3.35459e+06	696954	630882	595253	783304	839195	677130	1.19712e+06	820645	920740	929490	621082	878954	906190
AK1|P00568	161521	222741	196814	174778	177815	218902	263722	247410	213930	193331	233020	194354	153936	204757	204351	134703	126340	212485	179340	206101	165645	404964	255539	142362	168993	208338	431646	157916	162378	157755	188790	187551	194832	273867	147126	134275	85977.4	75673	105272	93996.4	107349	105191	117453	98907.7	136732	129500	85131.6	171621	151907
AK2|P54819	NA	NA	NA	NA	NA	NA	NA	NA	NA	NA	NA	NA	NA	NA	NA	NA	NA	NA	NA	NA	NA	NA	NA	NA	NA	NA	NA	NA	NA	NA	NA	NA	NA	NA	NA	NA	NA	NA	NA	NA	NA	NA	NA	NA	NA	NA	NA	NA	NA
AKAP11|Q9UKA4	20708.9	37418.8	49141.3	17081.8	32678	35039.2	21775.3	29877.9	31349.1	28715.9	38017.4	42852	35752.6	46150.7	35538.3	35377.8	24100.7	45532.9	NA	NA	NA	NA	NA	NA	NA	NA	NA	NA	NA	NA	NA	NA	NA	NA	NA	NA	157439	138656	128607	150544	164773	171691	169466	155142	159415	142080	157760	146405	179388
AKAP12|Q02952	41470	38357.9	54989.5	29589	40187.7	56705.1	47471.3	35919.7	40530.9	30373.2	38386	56554.8	43496.3	31675	35226.9	30540.7	30165.2	49622.3	135530	120578	160756	123994	119091	126109	131715	141641	155754	132308	152976	121374	142569	149009	135097	170308	135470	148723	101778	82911.7	91391.2	101416	113913	95138.8	154128	104793	90938.2	125027	89296.6	103564	114622
AKAP5|P24588	NA	NA	NA	NA	NA	NA	NA	NA	NA	NA	NA	NA	NA	NA	NA	NA	NA	NA	NA	NA	NA	NA	NA	NA	NA	NA	NA	NA	NA	NA	NA	NA	NA	NA	NA	NA	69304.9	62875.8	65215.7	88879.5	77268.5	75765.5	150690	106111	94204.8	121653	64572.1	99790.8	78114.1
AKR1A1|P14550	237460	230886	250216	202385	229179	265752	269037	290403	269271	273445	334379	276576	228860	266518	253745	213868	190676	244938	0	0	0	0	0	0	0	0	0	0	0	0	0	0	0	0	0	0	152686	152730	150840	183611	166772	164175	195542	147949	159297	185657	178873	175796	188884
AKR1B1|P15121	791951	980617	924683	646916	689528	1.00653e+06	1.02135e+06	951105	774794	877521	1.20068e+06	830197	788490	813727	848154	730646	533409	990740	778417	1.26615e+06	1.02736e+06	1.31697e+06	933314	733237	666333	1.1081e+06	1.05765e+06	770224	840011	620193	1.11326e+06	934286	826795	1.15129e+06	732465	939423	730407	818372	652722	815488	891696	721405	806477	678137	766999	866301	802714	949394	901111
ALAD|P13716	0	0	0	0	0	0	0	0	0	0	0	0	0	0	0	0	0	0	NA	NA	NA	NA	NA	NA	NA	NA	NA	NA	NA	NA	NA	NA	NA	NA	NA	NA	20507.1	19342.3	33001.3	37322.1	33507.4	23409.6	27730	28909.5	24710.7	36274.6	11915.9	34800.6	35938.4
ALB|P02768	12494488443	11527419826	12178775303	16636534046	14459133784	9175578409	11786921421	12691232514	13919489993	13304684478	10519226865	11467712355	11207562508	11765131514	11146730992	13088040092	15883448065	9723144614	14448377112	12608178691	11462138921	12548269754	13796641736	16699329151	16366027679	11830183420	13633723630	11524498264	13848282970	16787499180	13544191721	14627935530	15208340702	13706345718	16273111847	14209391264	17698120803	18554310823	18237231698	14516929878	16785108190	17920181508	14790396030	17517375647	15372762060	14807706489	18439004411	15078224950	15073598159
ALB|P02769	1039624983	1141899335	1002545359	1495808703	1268924050	7.9747e+08	1032464522	1121316821	1175605042	1168330868	8.891e+08	1015777038	9.55508e+08	1038449289	936196841	1162096053	1425815185	8.34405e+08	1628083805	1422076318	1294272717	1405207368	1507252113	1881507201	1889208298	1306145555	1520163285	1258017660	1568923772	1848273985	1448963227	1728126990	1678744363	1484161162	1808316143	1673352041	2137002071	2186195487	2266047630	1773456715	1986259905	2148733152	1790994460	2058983835	1876031188	1794183614	2250085265	1798766121	1780889414
ALCAM|Q13740	1.49142e+07	1.98849e+07	1.39344e+07	9.9182e+06	1.32883e+07	2.16603e+07	1.73199e+07	1.65747e+07	1.41205e+07	1.59603e+07	1.8491e+07	1.66836e+07	1.63598e+07	1.63269e+07	2.07787e+07	1.54433e+07	1.01132e+07	2.53464e+07	18536075	2.34321e+07	2.70023e+07	2.11655e+07	2.21586e+07	1.60607e+07	1.32444e+07	2.25044e+07	1.85957e+07	2.10041e+07	1.92513e+07	1.22841e+07	2.17876e+07	1.87935e+07	1.30741e+07	2.15353e+07	1.48122e+07	2.24834e+07	1.26612e+07	9.84588e+06	1.31073e+07	1.679e+07	1.37216e+07	1.2588e+07	2.26011e+07	1.41231e+07	1.60463e+07	1.9197e+07	13085806	1.66111e+07	1.82291e+07
ALDH1A1|P00352	1.49017e+06	1.61311e+06	1.48353e+06	735271	883473	1.87842e+06	2.14884e+06	1.20528e+06	1.59553e+06	858596	1.26709e+06	2.62678e+06	1.35356e+06	1.1649e+06	1.1961e+06	829253	894880	1.4896e+06	1.31216e+06	1.30901e+06	1.20972e+06	1.80101e+06	1.55279e+06	1.29378e+06	1.29751e+06	1.46762e+06	1.7343e+06	1.40763e+06	1.34014e+06	1.07037e+06	1.72124e+06	1.63946e+06	1.19632e+06	1.76495e+06	1.07301e+06	1.21546e+06	727918	699197	817852	769491	728191	722894	716404	704317	757490	794051	747873	930879	855787
ALDH9A1|P49189	40620.9	64929.5	43507	41123.4	19827.5	51823	65800.7	39323.1	25201.7	36972.4	54930.6	66565.7	47510.2	55744.8	54670.4	22347.3	31008.3	50113.9	0	0	0	0	0	0	0	0	0	0	0	0	0	0	0	0	0	0	104112	75130.5	96759.3	100439	103331	96515.1	92396.9	86909.6	115682	138477	90690.1	125219	98293.9
ALDOA|P04075	2.42714e+07	3.10649e+07	2.60589e+07	1.71047e+07	2.76504e+07	3.36129e+07	2.628e+07	2.49503e+07	1.94113e+07	2.46621e+07	3.77783e+07	2.39278e+07	2.42416e+07	2.21763e+07	3.69435e+07	2.47713e+07	1.46794e+07	4.0517e+07	2.28376e+07	2.24078e+07	3.50279e+07	3.31244e+07	2.76839e+07	1.9138e+07	1.51511e+07	3.15622e+07	2.20733e+07	2.56506e+07	2.27183e+07	1.36743e+07	3.16291e+07	2.25962e+07	1.74926e+07	2.63286e+07	1.48673e+07	2.252e+07	1.96495e+07	1.49714e+07	1.9498e+07	2.24214e+07	2.14924e+07	1.73224e+07	3.6456e+07	2.31516e+07	2.78546e+07	3.15035e+07	1.67055e+07	2.73203e+07	2.74232e+07
ALDOB|P05062	6.45776e+06	8.74185e+06	7.20627e+06	3.66961e+06	6.11116e+06	9.30733e+06	6.77008e+06	5.82999e+06	4.66635e+06	5.25146e+06	9.30863e+06	6.92568e+06	6.27238e+06	5.009e+06	8.11069e+06	5.36696e+06	3.47696e+06	1.0104e+07	1.27593e+06	1.44654e+06	1.81377e+06	1.52494e+06	1.59198e+06	927193	1.05458e+06	1.64779e+06	926144	1.51549e+06	1.31686e+06	637456	1.67204e+06	1.42739e+06	977444	1.68181e+06	698657	1.2368e+06	4.05326e+06	3.17982e+06	3.63864e+06	4.77969e+06	4.80642e+06	3.38742e+06	8.26634e+06	4.88977e+06	5.65233e+06	6.36961e+06	3.42527e+06	6.4643e+06	5.93174e+06
ALDOC|P09972	2.2528e+07	3.2027e+07	2.64847e+07	1.56787e+07	2.44584e+07	3.29693e+07	2.44531e+07	2.37264e+07	1.81276e+07	2.18945e+07	3.61763e+07	2.45427e+07	2.24673e+07	2.02061e+07	3.23174e+07	2.2275e+07	1.39979e+07	3.84453e+07	1.59976e+07	1.75639e+07	2.28098e+07	2.06886e+07	2.20372e+07	1.3915e+07	1.33666e+07	2.15607e+07	1.37438e+07	1.90033e+07	1.72238e+07	1.01917e+07	2.32791e+07	1.83361e+07	1.33704e+07	2.05581e+07	1.11394e+07	1.69169e+07	1.55796e+07	1.22632e+07	1.60004e+07	1.99846e+07	1.76682e+07	1.41983e+07	2.85634e+07	1.99563e+07	2.12919e+07	2.46845e+07	1.36637e+07	2.44431e+07	2.34457e+07
ALPL|P05186	NA	NA	NA	NA	NA	NA	NA	NA	NA	NA	NA	NA	NA	NA	NA	NA	NA	NA	NA	NA	NA	NA	NA	NA	NA	NA	NA	NA	NA	NA	NA	NA	NA	NA	NA	NA	63674.8	71062.5	88301.8	101312	88944.8	61745.4	87254.8	75231.2	76041.9	85790.7	62336.1	91779.5	86466.6
AMBP|P02760	2.16463e+07	1.22212e+07	1.88773e+07	2.32985e+07	2.08504e+07	1.55558e+07	1.68291e+07	1.90834e+07	2.40536e+07	1.98201e+07	1.91777e+07	1.85763e+07	1.96643e+07	2.08681e+07	1.66594e+07	2.01894e+07	2.4837e+07	1.54904e+07	2.98189e+07	3.35631e+07	2.38198e+07	2.37274e+07	1.90806e+07	3.11025e+07	2.88971e+07	2.27298e+07	2.28079e+07	2.49083e+07	2.37068e+07	3.29811e+07	2.25792e+07	2.409e+07	3.27149e+07	2.74167e+07	2.42638e+07	2.4885e+07	2.23119e+07	2.42351e+07	2.09137e+07	1.95682e+07	3.08586e+07	2.09653e+07	1.93569e+07	2.01169e+07	1.94283e+07	1.71129e+07	2.19748e+07	1.76357e+07	2.31644e+07
AMIGO1|Q86WK6	43161.3	54692.4	47982.5	23508.3	49707.4	55045.8	58262.3	40129.4	41900.9	51299.3	51151.5	52421.5	69152.2	41618.2	48337.5	43693.2	31529	69375.7	NA	NA	NA	NA	NA	NA	NA	NA	NA	NA	NA	NA	NA	NA	NA	NA	NA	NA	13805.5	6965.49	10030.6	14638.3	16036.2	13579.5	25173.8	12570.4	17670.8	20865.3	9547.06	0	18235.1
AMIGO2|Q86SJ2	24394.5	58412.9	35331	24708.1	31183.2	41126.5	26824.9	32637.4	19867.5	31299.5	26849.8	32353.3	27200.2	31873.6	35493.6	31421	17047.8	26973.1	115618	200016	224848	154207	145590	102904	86106.3	160880	123361	161671	110115	94507.8	165404	116887	100847	154260	107137	140437	NA	NA	NA	NA	NA	NA	NA	NA	NA	NA	NA	NA	NA
AMPH|P49418	63542.8	81081.9	69468.8	49377.2	64520.9	109886	80112.1	88469.3	78670.4	84508.6	77641.8	77065.3	80654.1	66293.2	90608.2	68018.9	64281.7	90792.3	NA	NA	NA	NA	NA	NA	NA	NA	NA	NA	NA	NA	NA	NA	NA	NA	NA	NA	94717.9	79128.7	84693	117658	116873	85006.4	195070	107585	138797	186316	75960.9	123933	112053
AMY2A|P04746	1.38902e+06	2.58025e+06	1.58564e+06	1.23591e+06	1.34987e+06	1.89322e+06	1.47687e+06	1.57642e+06	2.13997e+06	1.39041e+06	1.77317e+06	1.50937e+06	1.29288e+06	1.42823e+06	1.61353e+06	1.36883e+06	1.29332e+06	1.69648e+06	1.48878e+06	1.32323e+06	1.45e+06	1.53024e+06	1.49894e+06	1.00853e+06	1.23854e+06	1.44954e+06	1.29921e+06	1.65932e+06	1.43468e+06	1.24403e+06	1.39099e+06	1.51516e+06	1.23685e+06	1.44968e+06	1.12093e+06	1.36847e+06	556039	473610	561535	654179	674022	591373	837618	594808	742255	693875	559727	760745	712972
AMY2B|P19961	1.38902e+06	2.58025e+06	1.58564e+06	1.23591e+06	1.34987e+06	1.89322e+06	1.47687e+06	1.57642e+06	2.13997e+06	1.39041e+06	1.77317e+06	1.50937e+06	1.29288e+06	1.42823e+06	1.61353e+06	1.36883e+06	1.29332e+06	1.69648e+06	1.48878e+06	1.32323e+06	1.45e+06	1.53024e+06	1.49894e+06	1.00853e+06	1.23854e+06	1.44954e+06	1.29921e+06	1.65932e+06	1.43468e+06	1.24403e+06	1.39099e+06	1.51516e+06	1.23685e+06	1.44968e+06	1.12093e+06	1.36847e+06	617839	513368	626731	725282	757423	646186	915621	674693	827852	790311	627856	829049	795201
ANG|P03950	3.48808e+06	3.13353e+06	3.57952e+06	2.99933e+06	3.43694e+06	3.49673e+06	3.49109e+06	3.6496e+06	3.91389e+06	3.80014e+06	3.2258e+06	4.05871e+06	3.3809e+06	3.14014e+06	4.02952e+06	3.19871e+06	2.48189e+06	3.65032e+06	3.64778e+06	4.1064e+06	3.32045e+06	3.60041e+06	3.68326e+06	3.01902e+06	2.67636e+06	3.5522e+06	3.0284e+06	3.71085e+06	3.36507e+06	3.07202e+06	3.31325e+06	3.44798e+06	2.93362e+06	3.19026e+06	3.08511e+06	4.3587e+06	2.60669e+06	1.97579e+06	2.1989e+06	2.47232e+06	2.81738e+06	3.54305e+06	2.34555e+06	2.5035e+06	2.96366e+06	2.51512e+06	2.42417e+06	2.59867e+06	3.04801e+06
ANGPT2|O15123	NA	NA	NA	NA	NA	NA	NA	NA	NA	NA	NA	NA	NA	NA	NA	NA	NA	NA	NA	NA	NA	NA	NA	NA	NA	NA	NA	NA	NA	NA	NA	NA	NA	NA	NA	NA	25038.5	20568.5	23727.6	17241.9	21908.6	23037.3	27388.7	20166.1	30495.4	22539.3	20259.9	17155.3	15564.2
ANGPTL1|O95841	510964	608422	661268	384402	488088	662270	588863	525636	474846	581814	542561	617711	573006	553246	584791	428173	334544	656121	NA	NA	NA	NA	NA	NA	NA	NA	NA	NA	NA	NA	NA	NA	NA	NA	NA	NA	747286	587422	795878	784273	754830	751515	824028	749890	1.0718e+06	914695	649212	739735	827845
ANGPTL2|Q9UKU9	1.02325e+06	1.10288e+06	1.24988e+06	730123	961903	1.23042e+06	1.15891e+06	1.01222e+06	1.07444e+06	1.03533e+06	1.11691e+06	1.19654e+06	1.21993e+06	968022	1.10914e+06	900916	715698	1.49698e+06	1.2306e+06	1.42129e+06	1.44967e+06	1.48868e+06	1.55814e+06	1.19502e+06	1.07778e+06	1.52921e+06	1.19399e+06	1.36378e+06	1.24693e+06	927398	1.36292e+06	1.12065e+06	978136	1.21031e+06	1.20211e+06	1.45252e+06	1.40814e+06	1.09005e+06	1.42381e+06	1.47704e+06	1.49438e+06	1.40267e+06	1.5645e+06	1.61054e+06	1.94011e+06	1.90395e+06	1.29875e+06	1.63866e+06	2.08882e+06
ANGPTL3|Q9Y5C1	NA	NA	NA	NA	NA	NA	NA	NA	NA	NA	NA	NA	NA	NA	NA	NA	NA	NA	NA	NA	NA	NA	NA	NA	NA	NA	NA	NA	NA	NA	NA	NA	NA	NA	NA	NA	NA	NA	NA	NA	NA	NA	NA	NA	NA	NA	NA	NA	NA
ANGPTL4|Q9BY76	125964	85978.9	133494	98633.1	96200.3	116916	154818	122265	129023	111171	142137	156517	154987	106234	151050	78694.2	89970.9	146388	NA	NA	NA	NA	NA	NA	NA	NA	NA	NA	NA	NA	NA	NA	NA	NA	NA	NA	279017	215816	254486	261025	286489	277213	278286	264194	319637	290939	262906	310343	332304
ANGPTL7|O43827	1.42991e+06	1.5944e+06	2.10419e+06	1.56699e+06	1.31659e+06	1.51478e+06	1.32056e+06	1.81218e+06	1.50448e+06	2.44166e+06	1.03442e+06	2.54517e+06	1.10998e+06	1.36895e+06	1.29041e+06	1.41565e+06	1.74746e+06	1.64883e+06	437581	458395	308333	608123	535174	612441	488492	435870	507924	346881	407790	416317	422296	405853	408041	519205	736760	502641	1.15266e+06	1.32659e+06	1.27222e+06	1.35776e+06	777104	1.07124e+06	715226	1.19224e+06	890317	1.01787e+06	1.39847e+06	1.09833e+06	1.07381e+06
ANKRD2|Q9GZV1	86070.3	318333	163710	145113	192035	181482	171239	219342	191217	144014	79667.5	174506	125283	166126	109976	132388	252048	83497.6	312213	310055	378116	272338	260826	327218	313550	257876	436845	278029	692278	340611	160060	404350	296566	272108	383952	809318	1.74389e+06	1.96442e+06	1.76063e+06	1.94935e+06	1.67404e+06	1.9039e+06	1.66712e+06	1.81266e+06	1.44519e+06	1.25647e+06	1.87853e+06	1.68884e+06	1.59884e+06
ANP32E|Q9BTT0	NA	NA	NA	NA	NA	NA	NA	NA	NA	NA	NA	NA	NA	NA	NA	NA	NA	NA	NA	NA	NA	NA	NA	NA	NA	NA	NA	NA	NA	NA	NA	NA	NA	NA	NA	NA	NA	NA	NA	NA	NA	NA	NA	NA	NA	NA	NA	NA	NA
ANPEP|P15144	1.53244e+06	1.72598e+06	1.92431e+06	1.83399e+06	1.75057e+06	1.6985e+06	1.49371e+06	1.78538e+06	1.49892e+06	1.78504e+06	2.09688e+06	1.89109e+06	1.4054e+06	2.09286e+06	2.07946e+06	1.87487e+06	1.56083e+06	1.61921e+06	3.20571e+06	3.095e+06	3.32041e+06	3.16687e+06	3.31945e+06	3.10184e+06	2.99198e+06	3.62335e+06	2.8624e+06	3.88616e+06	3.21968e+06	3.16477e+06	3.63137e+06	3.34333e+06	3.21416e+06	3.5811e+06	3.22009e+06	3.53302e+06	2.39607e+06	2.12212e+06	2.06162e+06	2.38462e+06	2.55587e+06	2.47078e+06	2.67e+06	2.63595e+06	2.46571e+06	2.49666e+06	2.40876e+06	2.75223e+06	2.63116e+06
ANTXR1|Q9H6X2	276177	271004	314510	211484	256594	365515	278556	256233	293811	281000	306700	339647	293390	287788	356520	228875	195559	446933	232701	325364	340312	362037	299990	263565	251799	369064	262839	281683	272633	232270	280475	305969	207099	318967	223065	445756	841686	733788	818923	1.126e+06	971074	895662	937222	883913	908564	928216	848607	897243	1.08534e+06
ANTXR2|P58335	78565.2	95550.5	115140	73050.1	98109.5	91356.5	96090.6	86553.9	82265.8	90604.9	103411	108218	99357.5	97259.9	89486.5	87960.3	76114.9	120036	NA	NA	NA	NA	NA	NA	NA	NA	NA	NA	NA	NA	NA	NA	NA	NA	NA	NA	132363	147755	131509	370772	147991	189520	209381	145694	126703	162240	155780	220825	173616
ANXA1|P04083	69401.3	95083	87345.5	76806.9	105466	75719	90515.2	75966.5	65646.9	69042.6	97351.3	50345.2	56969.4	52583.2	67160.9	42741.3	54141.7	71447.5	NA	NA	NA	NA	NA	NA	NA	NA	NA	NA	NA	NA	NA	NA	NA	NA	NA	NA	15580	16373.3	22909.8	25493.5	16851.5	24220.7	15004.8	16016.5	14154	17389	16412.6	25082.6	19691.9
ANXA11|P50995	NA	NA	NA	NA	NA	NA	NA	NA	NA	NA	NA	NA	NA	NA	NA	NA	NA	NA	NA	NA	NA	NA	NA	NA	NA	NA	NA	NA	NA	NA	NA	NA	NA	NA	NA	NA	5260.4	2755.97	5717.73	8581.04	12641.2	0	6765.68	4475.41	8768.47	8869.92	3520.51	6428.85	7590.4
ANXA2|P07355	63598.9	80644.9	53228.7	59443	56098.6	70026.8	128802	64319.3	72112.8	54425.9	133403	100681	56809.8	83213.7	70839.7	43368.1	37783.9	84135.3	276600	370630	455362	485589	284761	215121	337870	279207	304257	338529	277183	263981	381542	269971	268570	609777	307305	415472	96447	57649.4	74286.7	105892	81322.2	93188	71760.7	66221.7	90174.5	121803	72053.9	72308	102427
ANXA5|P08758	1.02851e+06	999034	1.0303e+06	932620	1.29711e+06	1.08548e+06	1.26848e+06	1.2187e+06	975902	991885	1.41958e+06	1.00974e+06	1.02149e+06	880046	849387	806856	662463	1.3005e+06	890056	1.02679e+06	812153	1.32126e+06	809093	635007	724741	1.01432e+06	907873	811718	894848	718077	946320	833743	807432	1.29612e+06	745940	1.01303e+06	937611	669465	1.00879e+06	1.25363e+06	1.3002e+06	897815	1.01591e+06	808507	1.0205e+06	1.31068e+06	1.00933e+06	940083	1.19236e+06
ANXA6|P08133	0	0	0	0	0	0	0	0	0	0	0	0	0	0	0	0	0	0	NA	NA	NA	NA	NA	NA	NA	NA	NA	NA	NA	NA	NA	NA	NA	NA	NA	NA	190494	144168	183649	222118	219286	239199	182939	183747	246434	227160	168591	279832	235129
ANXA7|P20073	55832.5	60267.3	73084	51574.7	60280	94428.4	97886.8	77676.2	54936.5	51440.9	70484.9	58527.3	55222.5	56984.3	71195.5	51063.8	43134.1	81305	NA	NA	NA	NA	NA	NA	NA	NA	NA	NA	NA	NA	NA	NA	NA	NA	NA	NA	22684.7	17928.4	27999.8	14268.1	17601.5	27329.8	25432.2	19724.7	26761.5	15697.5	23930.2	30013.9	30806.4
AOC3|Q16853	374334	417462	336838	628819	324053	359476	352392	328304	475446	321474	436788	360901	350085	377704	370146	318438	358625	374854	228745	294777	250205	236288	221317	163968	235724	247316	220958	230078	226433	178161	211745	197049	195544	219525	202736	214403	146442	161663	185070	148179	210616	152316	202466	159231	191781	153042	141817	181959	170616
AP1B1|Q10567	829529	923920	906787	666805	878112	1.20718e+06	925542	929207	779346	791049	1161014	1.08167e+06	874756	963747	1.16481e+06	907458	661137	1.20355e+06	669223	826148	875890	670609	657888	612815	584662	693632	604368	665154	725996	680311	635266	728049	571497	646256	592390	623972	925704	761736	840090	1.03449e+06	1.08812e+06	937537	1.58809e+06	1.02396e+06	1.27456e+06	1.42777e+06	801045	1.36197e+06	1.27389e+06
AP2A1|O95782	73352.6	87174.6	108429	65013.6	80411	97426.1	98787.4	69660.5	90715.9	67430.2	106240	73056.7	87218.4	58974.4	83406.4	96631	48774.2	126525	322922	435054	352076	325801	325051	255976	323673	344113	347969	332459	309126	240643	353905	332736	296510	378431	258306	305967	312709	273093	350016	415829	364173	344054	437215	321390	421299	456760	302294	372756	420194
AP2A2|O94973	136897	199721	170063	104868	160087	224978	163948	155901	123761	151669	183866	172208	157945	109177	196412	143318	95320.9	250398	395817	498875	464625	444269	407890	305085	371413	456929	384395	400203	369177	300612	438549	422708	348524	452237	285018	393906	199694	188828	207345	249267	250925	217791	302702	223545	250965	278415	196404	276938	285556
AP2B1|P63010	1.62429e+06	1.70847e+06	1.73091e+06	1.23963e+06	1.74507e+06	2.13741e+06	1.70939e+06	1.67998e+06	1.39109e+06	1.57264e+06	2.43945e+06	1.82456e+06	1.65732e+06	1.68453e+06	2.32095e+06	1.77393e+06	1.14529e+06	2.53694e+06	2.43958e+06	2.71003e+06	3.59059e+06	2.71085e+06	2.92651e+06	2.12598e+06	1.96088e+06	3.06498e+06	2.19487e+06	2.8856e+06	2.69842e+06	2.0202e+06	2.53116e+06	2.61947e+06	1.93656e+06	2.6886e+06	1.9486e+06	2.99471e+06	1.67389e+06	1.39163e+06	1.54167e+06	1.86546e+06	1.93319e+06	1.66417e+06	2.94653e+06	1.85904e+06	2.30309e+06	2.52518e+06	1.44216e+06	2.29276e+06	2.16129e+06
AP2S1|P53680	NA	NA	NA	NA	NA	NA	NA	NA	NA	NA	NA	NA	NA	NA	NA	NA	NA	NA	NA	NA	NA	NA	NA	NA	NA	NA	NA	NA	NA	NA	NA	NA	NA	NA	NA	NA	NA	NA	NA	NA	NA	NA	NA	NA	NA	NA	NA	NA	NA
AP3B1|O00203	NA	NA	NA	NA	NA	NA	NA	NA	NA	NA	NA	NA	NA	NA	NA	NA	NA	NA	NA	NA	NA	NA	NA	NA	NA	NA	NA	NA	NA	NA	NA	NA	NA	NA	NA	NA	NA	NA	NA	NA	NA	NA	NA	NA	NA	NA	NA	NA	NA
APCS|P02743	6.18722e+06	3.6537e+06	6.76642e+06	9.20146e+06	7.29925e+06	2.6598e+06	5.80388e+06	5.5742e+06	5.11784e+06	4.97991e+06	4.52139e+06	5.38547e+06	6.89018e+06	6.39972e+06	3.40594e+06	8.25513e+06	9.65645e+06	2.89472e+06	6.40741e+06	4.27384e+06	4.04559e+06	4.04334e+06	3.61707e+06	4.60001e+06	6.1858e+06	3.91478e+06	4.0222e+06	5.53978e+06	4.92236e+06	1.03548e+07	2.72324e+06	3.06183e+06	7.26087e+06	2.95259e+06	3.25416e+06	2.78738e+06	1.03166e+07	1.13185e+07	1.13545e+07	6.64341e+06	6.01352e+06	1.29577e+07	3.62534e+06	1.01689e+07	5.13653e+06	4.74886e+06	4.99851e+06	4.53628e+06	6.57238e+06
APLP1|P51693	1.90618e+08	1.97236e+08	1.72098e+08	1.11982e+08	1.64806e+08	2.61376e+08	186560367	1.727e+08	1.38237e+08	1.78285e+08	243713384	1.69975e+08	1.76022e+08	1.62829e+08	2.88104e+08	1.85612e+08	9.6186e+07	3.11968e+08	1.40815e+08	1.56953e+08	2.21896e+08	182436060	1.84392e+08	1.2062e+08	8.18504e+07	180373086	1.16664e+08	1.50387e+08	1.3986e+08	8.43905e+07	1.94936e+08	1.25111e+08	9.89803e+07	1.25289e+08	8.74364e+07	1.33987e+08	1.43763e+08	1.0031e+08	1.38537e+08	1.6728e+08	1.48397e+08	1.21307e+08	262926321	1.70461e+08	2.06634e+08	2.20593e+08	1.13478e+08	1.69056e+08	1.92177e+08
APLP2|Q06481	7.14898e+07	8.69103e+07	6.90512e+07	5.9798e+07	5.52213e+07	1.14383e+08	7.09209e+07	9.58674e+07	4.32884e+07	6.07035e+07	8.43394e+07	9.9327e+07	7.50586e+07	6.30595e+07	9.26267e+07	6.23696e+07	4.31917e+07	109364774	6.40845e+07	8.48533e+07	9.24837e+07	9.47665e+07	8.37608e+07	5.21992e+07	4.37814e+07	9.32788e+07	5.61132e+07	7.26033e+07	6.15749e+07	4.24016e+07	9.9121e+07	7.02085e+07	5.31762e+07	6.41803e+07	4.1291e+07	6.62147e+07	5.55732e+07	3.5561e+07	5.45007e+07	7.18531e+07	5.16262e+07	4.91179e+07	7.49467e+07	7.85844e+07	6.74427e+07	6.61135e+07	4.44328e+07	6.91399e+07	7.74128e+07
APMAP|Q9HDC9	787805	868482	612715	939907	775676	832716	842457	786493	911824	703995	679016	847121	824167	884948	623176	805625	1.11415e+06	748013	637484	629038	661559	673893	600490	530632	797228	611515	706607	643824	633743	821696	415450	970361	754120	614237	521388	367948	625524	959297	720200	629590	634685	650230	633492	685770	640473	515495	513876	650015	651572
APOA1|P02647	933914127	9.47641e+08	7.79091e+08	9.66168e+08	8.33574e+08	5.41055e+08	1010991573	9.7105e+08	1025927725	8.77908e+08	7.37515e+08	7.4559e+08	783391780	8.77899e+08	6.88451e+08	9.55952e+08	1272409979	5.54119e+08	7.26451e+08	7.68569e+08	685293457	6.09946e+08	6.36891e+08	8.68016e+08	8.77989e+08	5.45845e+08	8.27075e+08	515303208	6.6106e+08	8.4186e+08	591113058	8.60296e+08	9.95776e+08	6.58462e+08	6.77327e+08	702602080	4.06779e+08	5.8509e+08	383333422	3.19366e+08	3.38135e+08	3.34463e+08	2.9994e+08	3.38846e+08	3.52375e+08	2.94428e+08	3.5374e+08	3.07258e+08	3.49798e+08
APOA2|P02652	3.41096e+08	1.20305e+08	2.50416e+08	3.08475e+08	2.83397e+08	1.90508e+08	3.1177e+08	2.76699e+08	3.36972e+08	2.60829e+08	3.06744e+08	2.97846e+08	3.79456e+08	3.2922e+08	2.37839e+08	3.56484e+08	3.90587e+08	2.29652e+08	7.75607e+07	8.74945e+07	7.04449e+07	6.22718e+07	6.91272e+07	7.54339e+07	9.28844e+07	5.50788e+07	7.19131e+07	5.51062e+07	5.33883e+07	1.06502e+08	7.09777e+07	6.1539e+07	9.22685e+07	6.35696e+07	6.64977e+07	6.08337e+07	1.06748e+08	1.49916e+08	9.34494e+07	6.76738e+07	7.9783e+07	8.44501e+07	5.44753e+07	7.97375e+07	9.82811e+07	7.64807e+07	7.72977e+07	5.52237e+07	7.98226e+07
APOA4|P06727	3.12669e+08	2.32409e+08	2.5756e+08	3.10094e+08	3.56586e+08	2.04409e+08	3.19465e+08	2.56141e+08	4.11473e+08	2.31378e+08	1.54517e+08	1.82281e+08	195790986	2.34785e+08	2.36445e+08	2.41359e+08	2.71302e+08	2.28455e+08	2.90867e+08	2.84309e+08	2.22163e+08	2.17047e+08	2.10953e+08	3.94339e+08	2.82162e+08	2.26108e+08	2.93504e+08	1.94162e+08	200067270	2.93538e+08	2.13843e+08	2.51395e+08	3.04652e+08	274881154	2.1669e+08	245537853	259440617	1.68395e+08	2.10669e+08	255300790	3.34125e+08	2.53718e+08	264116131	2.01445e+08	2.34855e+08	2.02491e+08	2.25895e+08	1.83532e+08	2.60663e+08
APOB|P04114	3.60302e+07	2.79031e+07	2.19671e+07	2.36635e+07	6.07692e+07	2.51054e+07	2.93097e+07	3.34049e+07	2.45299e+07	3.3303e+07	3.15773e+07	2.75503e+07	4.9922e+07	5.63251e+07	2.0521e+07	2.21865e+07	3.15391e+07	2.71996e+07	4.1487e+07	2.01753e+07	3.46225e+07	22101184	3.036e+07	1.93425e+07	3.19299e+07	2.39853e+07	7.04356e+07	2.11092e+07	1.96522e+07	3.601e+07	3.03459e+07	2.26798e+07	6.879e+07	3.05108e+07	2.17853e+07	3.39991e+07	2.60416e+07	6.33695e+07	2.59889e+07	1.80533e+07	1.62647e+07	2.05066e+07	1.70734e+07	1.24095e+07	1.91702e+07	1.60665e+07	1.77194e+07	1.66438e+07	1.91166e+07
APOC1|P02654	4.70649e+07	3.76417e+07	3.8209e+07	4.24092e+07	3.95727e+07	2.5752e+07	2.45835e+07	3.07515e+07	4.45919e+07	4.12847e+07	3.75566e+07	1.82142e+07	4.49906e+07	4.61673e+07	5.06496e+07	5.13447e+07	6.51969e+07	4.22899e+07	2.30862e+07	1.56653e+07	1.4303e+07	2.11082e+07	1.99576e+07	1.99836e+07	2.58187e+07	1.31038e+07	2.99154e+07	1.8023e+07	1.70743e+07	2.13282e+07	2.38672e+07	3.19441e+07	3.3752e+07	1.58952e+07	2.12377e+07	1.75361e+07	2.64027e+07	3.84477e+07	2.55296e+07	1.92324e+07	19638023	1.78013e+07	1.55244e+07	1.91761e+07	2.09984e+07	2.39208e+07	1.61145e+07	1.68975e+07	2.38727e+07
APOC2|P02655	1.27288e+07	1.13407e+07	8.2848e+06	9.98039e+06	8.99921e+06	7.1657e+06	8.29881e+06	1.29682e+07	1.42625e+07	9.20041e+06	9.27925e+06	8.80151e+06	1.37832e+07	1.14551e+07	1.3413e+07	1.56331e+07	1.78801e+07	1.20011e+07	1.69299e+07	1.35134e+07	1.2116e+07	1.38124e+07	1.62606e+07	1.54756e+07	1.73325e+07	1.0202e+07	1.82004e+07	1.19852e+07	1.5916e+07	1.54319e+07	1.75929e+07	2.81264e+07	2.33814e+07	1.2501e+07	1.52627e+07	1.20593e+07	1.03485e+07	1.08046e+07	8.87497e+06	8.75705e+06	7.11869e+06	8.07734e+06	8.51706e+06	6.91731e+06	8.61388e+06	7.38264e+06	7.26216e+06	8.33448e+06	8.85417e+06
APOC3|P02656	1.2807e+07	1.47489e+07	8.58553e+06	1.21366e+07	1.18428e+07	7.06748e+06	9.22193e+06	1.17861e+07	1.44618e+07	8.95363e+06	9.30539e+06	9.61084e+06	1.45554e+07	1.08735e+07	1.30483e+07	1.44612e+07	1.91634e+07	8.03211e+06	6.70901e+06	6.25469e+06	5.84677e+06	5.58733e+06	6.10247e+06	6.50171e+06	6.85547e+06	4.62546e+06	8.02646e+06	5.68388e+06	6.18714e+06	6.11209e+06	6.43349e+06	1.10151e+07	8.87758e+06	5.91109e+06	6.84004e+06	6.0248e+06	1.84291e+06	2.7238e+06	1.54745e+06	1.77883e+06	1.26267e+06	1.63055e+06	1.54556e+06	1.71738e+06	1.56322e+06	1.53593e+06	1.55819e+06	1.68191e+06	1.61091e+06
APOC4|P55056	40894.4	37365.9	23384.8	23785.4	21128.9	24307.9	17586	28739.7	27234.1	18767.4	40107.6	22835.1	42614.3	42458.5	27900	36932.4	36287.4	30339.3	139321	113526	105380	117068	115188	106567	92787.7	102468	114443	107967	112756	105367	125981	150756	115510	151614	113564	161289	0	0	0	0	0	0	0	0	0	0	0	0	0
APOD|P05090	1.22843e+08	126988411	1.58355e+08	124034959	109953928	1.201e+08	1.14729e+08	1.05195e+08	1.05795e+08	1.75062e+08	1.01911e+08	1.37186e+08	1.29479e+08	9.6139e+07	1.13449e+08	9.94011e+07	1.34379e+08	1.15834e+08	2.32555e+08	2.41588e+08	2.03083e+08	2.48293e+08	2.4302e+08	2.62196e+08	1.90953e+08	2.18306e+08	2.19676e+08	1.94402e+08	220765393	1.65549e+08	2.25805e+08	2.0807e+08	2.43289e+08	1.99219e+08	2.16905e+08	235991321	1.27689e+08	1.9479e+08	1.22835e+08	1.65464e+08	120492711	1.11767e+08	1.12769e+08	1.47118e+08	1.07583e+08	119149808	1.50547e+08	1.33507e+08	1.39645e+08
APOE|P02649	8.71959e+08	1058476852	1184233990	5.81857e+08	8.34299e+08	1514030808	8.14006e+08	888907029	4.90351e+08	7.66013e+08	1140929426	1161231825	1098133863	7.75627e+08	1141293383	8.28212e+08	4.6597e+08	1517944412	9.07586e+08	9.5052e+08	1289590264	1172432598	1218504138	8.21036e+08	7.33685e+08	1312430509	7.37553e+08	1108156464	1045729632	4.64038e+08	1199304321	1012465659	7.12486e+08	1100352077	5.79806e+08	998196809	4.99399e+08	3.71595e+08	3.95937e+08	635607147	5.30124e+08	3.93273e+08	6.55925e+08	5.43365e+08	5.31104e+08	7.10813e+08	4.28391e+08	7.88025e+08	6.89888e+08
APOE2|APOE2	3.95953e+07	3.67144e+07	4.12041e+07	2.47129e+07	3.54194e+07	6.4735e+07	3.78748e+07	3.86274e+07	2.27862e+07	3.19014e+07	4.99531e+07	5.18609e+07	5.01432e+07	3.27954e+07	3.97229e+07	2.91389e+07	1.66661e+07	6.57317e+07	3.03577e+07	3.09126e+07	4.28849e+07	39086859	3.8413e+07	2.68364e+07	2.35216e+07	3.84658e+07	2.39309e+07	3.51703e+07	2.95047e+07	1.51311e+07	3.43215e+07	3.68304e+07	2.31448e+07	3.28917e+07	1.913e+07	2.83991e+07	2.74772e+07	1.9631e+07	2.00818e+07	3.37778e+07	2.96681e+07	1.87918e+07	3.53276e+07	2.96094e+07	2.83743e+07	3.88493e+07	2.20974e+07	4.16645e+07	3.72204e+07
APOE4|APOE4	3.78966e+07	2.05973e+06	1.9572e+06	1.54141e+06	3.10118e+06	1.74245e+06	1.51669e+08	1.48527e+06	8.02716e+07	3.1361e+06	1.09956e+06	164516646	894705	8.92783e+07	732405	6.23582e+06	1.80164e+06	2.29115e+08	2.62227e+07	890704	2.5053e+06	869158	1.57523e+08	804697	9.93801e+07	955171	1.04312e+06	1.08305e+06	895871	852370	769364	1.26688e+06	993050	7.23646e+06	1.21541e+06	1.27401e+08	1.00583e+07	1.26458e+06	2.16982e+06	1.81882e+06	42390083	1.23491e+06	5.52606e+07	1.53056e+06	2.22848e+06	1.21949e+06	3.39258e+07	1.81561e+06	1.72929e+06
APOF|Q13790	1.65355e+06	1.4213e+06	1.35234e+06	1.85308e+06	1.65367e+06	1.56096e+06	1.46892e+06	1.48558e+06	2.0203e+06	1.35227e+06	1.51992e+06	1.47854e+06	1.20178e+06	1.91305e+06	1.67417e+06	1.80074e+06	2.65909e+06	1.49106e+06	638153	496313	595421	508182	605815	609301	910438	464430	778025	492206	584043	815351	568040	703020	784102	532450	625661	529899	1.53113e+06	2.47388e+06	1.76139e+06	1.40709e+06	1.45552e+06	2.14929e+06	1.42809e+06	1.34233e+06	1.36873e+06	1.30445e+06	1.1638e+06	1.31254e+06	1.37352e+06
APOH|P02749	4.94555e+07	4.45414e+07	4.51804e+07	5.37539e+07	6.11306e+07	4.26901e+07	4.9898e+07	4.32944e+07	6.06302e+07	4.60727e+07	4.30143e+07	4.59683e+07	4.36027e+07	4.98664e+07	4.21355e+07	5.25383e+07	5.28938e+07	4.00554e+07	4.90195e+07	5.25846e+07	4.58476e+07	4.42978e+07	4.1158e+07	5.84893e+07	5.12927e+07	4.36043e+07	4.63869e+07	2.94892e+07	4.40393e+07	5.66606e+07	4.1015e+07	5.08262e+07	5.51217e+07	4.20033e+07	4.12713e+07	4.94881e+07	4.45929e+07	4.70238e+07	5.15511e+07	4.73045e+07	5.28164e+07	5.31385e+07	3.9533e+07	4.2312e+07	2.97382e+07	3.69291e+07	4.19722e+07	3.75432e+07	5.50317e+07
APOL1|O14791	5.14465e+06	4.27314e+06	3.91064e+06	4.34978e+06	6.29073e+06	2.66681e+06	4.30341e+06	7.59425e+06	4.68898e+06	5.15e+06	3.78271e+06	4.23297e+06	7.08336e+06	5.43071e+06	3.35035e+06	6.62354e+06	6.03792e+06	2.97977e+06	9.36596e+06	1.02297e+07	7.98396e+06	5.77204e+06	6.38913e+06	8.54073e+06	8.51326e+06	6.79666e+06	9.70634e+06	7.84234e+06	7.43066e+06	1.38209e+07	6.505e+06	7.88224e+06	1.36353e+07	7.35879e+06	1.00873e+07	9.08571e+06	5.23483e+06	6.54051e+06	4.87352e+06	3.70087e+06	3.29388e+06	5.05523e+06	2.86023e+06	3.84053e+06	4.28114e+06	3.50207e+06	3.37266e+06	4.79124e+06	3.94773e+06
APOM|O95445	7.42163e+06	6.65411e+06	5.5751e+06	5.80642e+06	5.87377e+06	5.03693e+06	7.72262e+06	6.14199e+06	7.13621e+06	5.19409e+06	6.07366e+06	5.858e+06	7.92587e+06	8.95952e+06	6.34529e+06	7.77485e+06	9.36309e+06	5.15729e+06	4.00059e+06	3.42844e+06	3.90213e+06	2.86473e+06	3.44282e+06	3.4244e+06	5.90429e+06	2.14712e+06	5.38956e+06	3.15168e+06	2.79888e+06	4.44517e+06	3.38676e+06	4.89068e+06	5.33669e+06	3.70126e+06	3.47154e+06	3.76596e+06	4.7731e+06	1.00213e+07	4.65637e+06	3.58404e+06	3.7614e+06	3.9859e+06	3.89164e+06	3.43588e+06	3.41702e+06	3.24975e+06	2.87117e+06	2.97768e+06	3.74927e+06
APP|P05067	1.15121e+08	1.6739e+08	9.5117e+07	8.06676e+07	8.39215e+07	1.91297e+08	1.33355e+08	1.54548e+08	8.11187e+07	1.04473e+08	1.23193e+08	1.5913e+08	1.2241e+08	113582010	1.60161e+08	1.03343e+08	6.55156e+07	1.94231e+08	1.26801e+08	1.75143e+08	2.01888e+08	1.74285e+08	1.66181e+08	1.06116e+08	8.10981e+07	1.81682e+08	123295567	186504736	1.24658e+08	8.6907e+07	1.93116e+08	1.41033e+08	1.05703e+08	1.2391e+08	8.81018e+07	1.45757e+08	9.44916e+07	6.15992e+07	9.25963e+07	1.31181e+08	8.96138e+07	9.04308e+07	1.49108e+08	1.26362e+08	1.30675e+08	1.35713e+08	8.13388e+07	1.28422e+08	1.52007e+08
AQP1|P29972	148379	669613	254114	135499	258568	500007	416958	178503	382653	157980	149365	309035	227629	173121	162578	102279	312305	169444	NA	NA	NA	NA	NA	NA	NA	NA	NA	NA	NA	NA	NA	NA	NA	NA	NA	NA	143963	131338	128566	135340	143334	205389	142066	143134	257042	232510	159068	243381	233115
AQP4|P55087	1.43629e+06	1.64242e+06	1.7892e+06	950186	1.35914e+06	1.89431e+06	1.66402e+06	1.65213e+06	1.06982e+06	1.03559e+06	1.50696e+06	1.39912e+06	1.32615e+06	1.07133e+06	1.41734e+06	1.25698e+06	894417	1.65033e+06	1.93329e+06	2.47564e+06	2.36209e+06	2.17278e+06	2.05329e+06	1.58825e+06	1.92026e+06	2.17744e+06	1.72514e+06	1.78419e+06	2.10517e+06	1.54127e+06	2.33795e+06	2.14119e+06	1.43098e+06	2.40132e+06	1.48033e+06	2.39918e+06	951405	839240	941365	1.17744e+06	1.23142e+06	1.14275e+06	1.41735e+06	979901	1.19329e+06	1.25976e+06	919364	1.39064e+06	1.22547e+06
ARF3|P61204	154868	177871	168249	116714	136393	147209	206279	144223	149390	124184	139541	162971	158638	145613	122360	88239.4	105134	146274	112870	108534	111731	142281	90918.2	108613	81552.6	111467	102224	104167	104204	93140.6	129819	123714	84474.6	131885	91775.5	135935	35869	21236.1	33407.4	34219.2	38273.9	33235.4	32949.3	27626	37222.5	44152.3	17622.4	52364.1	46021.1
ARG1|P05089	60680.4	42439.8	109230	75503.2	36675	102741	58248.2	55976	47689.4	37247.6	60102.2	107189	115209	77660	50874.9	70138.3	21058.4	133583	31786.4	39102.4	58071.1	53547.1	42243.6	24810.9	67849.7	30805	67074.2	52727.6	33290.4	32732.3	35654.5	43521	42068.6	53568.8	29775.1	0	NA	NA	NA	NA	NA	NA	NA	NA	NA	NA	NA	NA	NA
ARHGAP36|Q6ZRI8	NA	NA	NA	NA	NA	NA	NA	NA	NA	NA	NA	NA	NA	NA	NA	NA	NA	NA	NA	NA	NA	NA	NA	NA	NA	NA	NA	NA	NA	NA	NA	NA	NA	NA	NA	NA	20516.8	21036.1	22910.9	30627.5	35454.4	38229.5	30463.4	24638.2	16082.1	19435.6	22149.9	16720.3	49064.6
ARHGDIA|P52565	157589	178003	188420	149541	190974	217196	282927	168394	205402	183357	240716	206167	181122	187562	185103	144700	107850	204720	1.09947e+06	1.37058e+06	1.4063e+06	1.436e+06	1.16995e+06	955511	875500	1.39387e+06	1.20414e+06	1.07829e+06	1.18895e+06	1.00678e+06	1.25108e+06	1.06765e+06	1.019e+06	1.50999e+06	982504	1.29674e+06	507777	466092	535392	684296	698834	535983	613448	518042	568981	609214	531081	711035	668989
ARHGDIB|P52566	501636	726567	505943	470181	550426	651583	943725	703678	611537	501254	715498	676066	554853	629207	548587	494138	439654	573626	67837.3	116467	108537	111934	98164.2	81969	81153	115947	104211	87808.2	85535.9	81832.7	95977.7	92378.4	74895.8	126500	79563.3	119839	987596	814938	984562	1.08655e+06	1.19564e+06	1.18391e+06	997904	887911	967702	1.03891e+06	916658	1.26552e+06	1.45993e+06
ARL3|P36405	14469.8	24699.2	17041	7845.11	11721.1	18099.2	18326.1	9345.25	15779.1	14415.8	21693.2	12085.4	13144.3	5539.05	10055.7	11839.2	10817.7	22357.2	NA	NA	NA	NA	NA	NA	NA	NA	NA	NA	NA	NA	NA	NA	NA	NA	NA	NA	25768.1	29518.2	40294.3	34440.5	28469.1	27645.2	22847.2	25072.6	24180	18323.7	24664.1	36648	29418.7
ARL8B|Q9NVJ2	120049	165919	131125	76677.2	119893	216033	166334	147421	98781.8	109377	206921	168438	159056	124996	156442	130859	73848.9	224507	NA	NA	NA	NA	NA	NA	NA	NA	NA	NA	NA	NA	NA	NA	NA	NA	NA	NA	188498	195949	173366	245047	226264	273797	294877	274164	269717	307362	172309	337292	271418
ARMH4|Q86TY3	3.03463e+06	3.32806e+06	3.61056e+06	1.91179e+06	2.76433e+06	4.53228e+06	3.29139e+06	3.61329e+06	2.13574e+06	2.71347e+06	4.20296e+06	2.85431e+06	3.51553e+06	2.90675e+06	4.20366e+06	3.12326e+06	1.66256e+06	5.11533e+06	3.15762e+06	3.42012e+06	4.73204e+06	3.86069e+06	4.41689e+06	2.53524e+06	2.32363e+06	4.82226e+06	2.37942e+06	3.39888e+06	3.50513e+06	1.72244e+06	4.07328e+06	3.17099e+06	2.30515e+06	3.47907e+06	1.97163e+06	3.42629e+06	1.90901e+06	1.52809e+06	1.97926e+06	2.36448e+06	2.00068e+06	1.57932e+06	3.2256e+06	2.27639e+06	2564406	2.95208e+06	1.67866e+06	2.73086e+06	2.79726e+06
ARPC2|O15144	50477.4	53310.7	39956.9	37181.7	60777.5	63352.4	66366.9	40591.3	36037.1	40566.1	57248.9	47931.2	39728.5	43658.6	44119.3	31170.3	40000.7	48588.8	0	0	0	0	0	0	0	0	0	0	0	0	0	0	0	0	0	0	37037.3	33193	29873.5	44001.9	38659.5	54484.1	31943.5	33302.7	34732	52037	30105.2	55659.1	54533.2
ARPC3|O15145	NA	NA	NA	NA	NA	NA	NA	NA	NA	NA	NA	NA	NA	NA	NA	NA	NA	NA	86963.7	86357.5	99519.2	89039.1	67841.3	63335.8	76161.9	91787.1	91008.7	84675.1	75555.7	51728.5	112715	80579.5	68173.7	77776.7	64983.7	60241.5	NA	NA	NA	NA	NA	NA	NA	NA	NA	NA	NA	NA	NA
ARPC4|P59998	10081.8	15101.5	17419.7	9823.22	24117.9	26658.7	25271.2	22019.3	5470.02	13378.1	27370.5	19303.4	22250.7	16831	20459.3	18776.5	10479.2	16474.2	NA	NA	NA	NA	NA	NA	NA	NA	NA	NA	NA	NA	NA	NA	NA	NA	NA	NA	19685.1	20094.6	20626.7	18840.1	25635.8	33076.2	20406.5	20365.1	19190.3	25298.4	22919	8302.94	29246.9
ARPC5|O15511	NA	NA	NA	NA	NA	NA	NA	NA	NA	NA	NA	NA	NA	NA	NA	NA	NA	NA	NA	NA	NA	NA	NA	NA	NA	NA	NA	NA	NA	NA	NA	NA	NA	NA	NA	NA	NA	NA	NA	NA	NA	NA	NA	NA	NA	NA	NA	NA	NA
ARSA|P15289	453806	713766	497105	463493	461251	708762	557905	934378	523840	626596	627682	845617	508069	593959	666955	484903	468461	599407	452443	591435	514395	604264	566731	369054	358276	558571	481896	648942	407945	361135	570633	484006	399542	532374	395359	541732	503761	348463	612857	656606	513046	617132	604317	698709	676202	598955	558845	897843	718643
ARSB|P15848	271610	412362	260193	254525	225002	372687	300916	471838	236807	273988	270927	408719	264690	312155	321525	215382	264203	352293	53510.1	112377	105457	95956.8	84145.9	53671.2	56282	94230.9	92678.7	100560	77673.5	72797.9	79670.5	86378.6	63422.1	73659.3	55531	98118.4	138099	92334.1	148641	176773	138490	125150	132518	121432	172792	154548	159552	214073	174569
ARSG|Q96EG1	180688	224784	195852	139757	170193	242833	195469	244383	165721	216977	231774	264608	210645	207429	376672	168421	142299	299506	391654	493748	571437	645637	620408	339612	348714	533458	313925	603308	317091	381467	550952	500422	350557	528263	249253	426727	57677.8	26403.1	58895.8	87945.6	40150.3	64497.6	122650	59706.7	65570.6	63359.8	49892.3	64967.8	73847.5
ARSK|Q6UWY0	120475	178424	147582	118238	92563.7	129544	129818	123296	80395.8	131064	136858	185401	116311	114426	158159	96082.1	82155.7	156654	NA	NA	NA	NA	NA	NA	NA	NA	NA	NA	NA	NA	NA	NA	NA	NA	NA	NA	73598	71761.4	79745.8	102136	75734.4	93671.4	83133.2	85456.4	79093.1	78854.6	73684.7	80238.8	104951
ART3|Q13508	1.85653e+07	2.71555e+07	2.32642e+07	1.128e+07	1.80283e+07	3.20075e+07	2.01062e+07	2.03694e+07	1.53329e+07	2.06689e+07	2.36675e+07	2.30349e+07	1.76294e+07	1.77893e+07	2.49887e+07	1.63207e+07	1.09599e+07	2.21797e+07	1.06994e+07	1.4626e+07	1.96112e+07	1.26783e+07	1.18291e+07	1.05073e+07	9.61222e+06	1.32068e+07	8.28469e+06	1.12824e+07	1.13851e+07	8.41828e+06	1.2101e+07	1.14919e+07	6.93009e+06	1.04649e+07	9.32493e+06	1.38915e+07	1.19451e+07	7.18856e+06	1.28448e+07	1.67528e+07	1.46666e+07	1.03173e+07	1.97675e+07	1.14551e+07	1.60101e+07	1.37815e+07	1.04803e+07	1.50713e+07	1.74249e+07
ART4|Q93070	NA	NA	NA	NA	NA	NA	NA	NA	NA	NA	NA	NA	NA	NA	NA	NA	NA	NA	NA	NA	NA	NA	NA	NA	NA	NA	NA	NA	NA	NA	NA	NA	NA	NA	NA	NA	64987.7	71823.8	54839.1	68772.5	85585.7	93718.9	67729.1	56324.8	49391.1	63448.4	71290.5	116277	52130
ASAH1|Q13510	8.52067e+06	1.13145e+07	8.20997e+06	6.04185e+06	5.36902e+06	8.92149e+06	8.52749e+06	1.04636e+07	8.94505e+06	8.92601e+06	9.87202e+06	1.40282e+07	7.47495e+06	8.1637e+06	1.03121e+07	7.30907e+06	5.56551e+06	1.05738e+07	5.70436e+06	8.34968e+06	6.35582e+06	7.2069e+06	7.55683e+06	5.08218e+06	4.80563e+06	5.73405e+06	6.40599e+06	7.02612e+06	5.84282e+06	5.2658e+06	7.818e+06	6.06676e+06	4.72474e+06	5.7599e+06	5.51043e+06	7.81088e+06	5.2844e+06	3.60961e+06	5.34838e+06	7.14438e+06	4.34275e+06	6.95357e+06	5.11593e+06	4.80157e+06	6.4417e+06	5.15377e+06	5.39791e+06	6.37914e+06	7.88016e+06
ASGR2|P07307	68870.5	87306.1	71515.2	69546.1	72008.3	75780.2	55521.8	63845.8	70639.9	65610.6	84365.3	77696.2	53213.6	78669.5	74594.5	56140.3	68916.6	65803.4	NA	NA	NA	NA	NA	NA	NA	NA	NA	NA	NA	NA	NA	NA	NA	NA	NA	NA	149229	156251	134418	118010	244881	226355	144443	110202	201776	125612	102505	148553	205037
ASPA|P45381	NA	NA	NA	NA	NA	NA	NA	NA	NA	NA	NA	NA	NA	NA	NA	NA	NA	NA	NA	NA	NA	NA	NA	NA	NA	NA	NA	NA	NA	NA	NA	NA	NA	NA	NA	NA	3386	5791.13	6467.13	0	13633.8	6463.93	3594.91	5780	8384.5	12500.2	8624.99	0	14221.8
ASPH|Q12797	1.42427e+06	1.77805e+06	1.78917e+06	1.03248e+06	1.33934e+06	2.00414e+06	1.52818e+06	1.57295e+06	1.13087e+06	1.3449e+06	1.7499e+06	1.85172e+06	1.65242e+06	1.3878e+06	1.73065e+06	1.37511e+06	934132	1.94344e+06	1.15937e+06	1.39176e+06	1.53841e+06	1.47429e+06	1.41057e+06	1.17902e+06	995236	1.5661e+06	986540	1.34095e+06	1.32923e+06	950988	1.41632e+06	1.1125e+06	1.00234e+06	1.20807e+06	862110	1.31521e+06	1.35116e+06	1.08744e+06	1.50983e+06	2.01066e+06	1.48028e+06	1.42736e+06	1.74964e+06	1.52479e+06	1.6066e+06	1.69042e+06	1.25689e+06	1.84026e+06	2.01348e+06
ASPN|Q9BXN1	NA	NA	NA	NA	NA	NA	NA	NA	NA	NA	NA	NA	NA	NA	NA	NA	NA	NA	51802.8	86346.6	61675.2	82372.1	102965	62081.6	55044.3	74975.7	95369.1	52698.3	52997.1	50913.3	41758	148792	66769.2	97731	62484.4	47480.2	NA	NA	NA	NA	NA	NA	NA	NA	NA	NA	NA	NA	NA
ASPRV1|Q53RT3	NA	NA	NA	NA	NA	NA	NA	NA	NA	NA	NA	NA	NA	NA	NA	NA	NA	NA	0	0	0	0	0	0	0	0	0	0	0	0	0	0	0	0	0	0	212151	143478	227616	267319	290716	181992	410161	225318	229932	256026	183169	300967	339684
ASS1|P00966	NA	NA	NA	NA	NA	NA	NA	NA	NA	NA	NA	NA	NA	NA	NA	NA	NA	NA	NA	NA	NA	NA	NA	NA	NA	NA	NA	NA	NA	NA	NA	NA	NA	NA	NA	NA	NA	NA	NA	NA	NA	NA	NA	NA	NA	NA	NA	NA	NA
ASTN1|O14525	50046.2	42533.2	31180.6	23998.4	39459.8	71351	45095.4	40170.4	31713	34934.6	51107.3	35762.6	43404	35679.6	65609.4	37141.9	20110	69916.6	668810	769755	941605	730468	774119	591203	429445	772595	610550	847586	716017	529441	829826	595032	507946	520060	563640	593156	679619	567781	722318	870913	683416	751000	896629	813689	790851	744553	656637	862929	823852
ASTN2|O75129	NA	NA	NA	NA	NA	NA	NA	NA	NA	NA	NA	NA	NA	NA	NA	NA	NA	NA	70985.3	47922.3	62285.7	67118	73292.2	76828	58228.1	77028.5	73408.4	68824.5	53678.5	82301.6	55067.4	55869.9	69067.7	46245	48301.3	74517.7	76584.8	79677.3	85468.9	102657	96507.3	77457.7	85874.7	93359.9	90657	112700	78162.3	130957	137071
ATF6|P18850	206380	191444	207438	173934	222513	221848	188759	180062	164779	179594	193952	175235	229092	196412	187978	164192	174196	218217	313719	343811	427105	344635	333985	247674	249460	292924	313369	335972	341382	227516	324925	259755	263012	272953	249508	295177	164745	148166	144008	188625	165255	227456	193949	182488	167598	193635	168665	167474	180780
ATF6B|Q99941	449095	473945	497289	399288	497932	635583	489213	551679	392693	515644	543609	495589	496445	459245	501024	458168	349420	687401	348209	311432	390548	340029	318964	244294	223434	316773	256504	333367	298365	190439	283043	270358	252984	266898	221898	319089	77127.9	69872.2	97942	90495.7	110448	71127.2	98190.4	85346.2	77013.3	108366	82075.6	110135	107525
ATIC|P31939	8457.53	9384.38	19131.9	15716	8644.59	15686.7	11495.9	18879	12143.5	13217.1	24797.8	7135.11	11891.4	18793.1	0	12770.4	10129	15403.3	NA	NA	NA	NA	NA	NA	NA	NA	NA	NA	NA	NA	NA	NA	NA	NA	NA	NA	28345.1	17169.9	28356.4	23067.6	37149.1	23036.1	21308.7	16573.2	18592.7	31241.5	15542.8	24643.6	28084.8
ATOX1|O00244	146160	166536	187112	116168	141535	196127	191246	171371	158772	147147	199634	127194	177220	131005	187512	137258	102534	222908	559334	712790	814910	663139	612055	500943	393158	707860	521397	614664	555749	362725	658443	522315	442567	529037	386795	547098	557983	498912	611175	695155	735502	565452	887728	640719	668169	710602	605902	701134	724122
ATP1A1|P05023	736737	832199	772806	561173	674121	916860	828766	663208	658226	619136	960589	751223	676634	630805	840913	651126	559489	853312	1.84357e+06	1.97317e+06	2.22995e+06	1883251	2.11545e+06	1.52219e+06	1.54758e+06	1.6954e+06	1.81577e+06	2.00618e+06	1.77031e+06	1.68241e+06	1.76938e+06	1.78596e+06	1.59025e+06	2.00024e+06	1.5765e+06	2.12885e+06	1.30016e+06	1.19542e+06	1.32526e+06	1.62363e+06	1.2309e+06	1.81629e+06	1.50877e+06	1.35094e+06	1.8708e+06	1.9094e+06	1.34066e+06	1.96938e+06	1.96738e+06
ATP1A2|P50993	1.13402e+06	1.39732e+06	1.59945e+06	795075	1.21381e+06	1.46291e+06	1.18152e+06	1.43325e+06	788097	1.0942e+06	1.21637e+06	1.18175e+06	1.18179e+06	993704	1.22039e+06	1.25708e+06	767500	1.34789e+06	1.02636e+06	1.20338e+06	1.14479e+06	1.12162e+06	1.26115e+06	826993	964813	939589	919161	925802	914237	938001	1.12399e+06	950642	867869	1.21581e+06	895458	1.28189e+06	1.37246e+06	1.20555e+06	1.43035e+06	1.85601e+06	1.38217e+06	1.91158e+06	1.48911e+06	1.40324e+06	1.73867e+06	2.15216e+06	1.13705e+06	1.92256e+06	1.9779e+06
ATP1A3|P13637	373059	357852	402132	288539	326534	417879	363940	331755	308227	296381	386182	366349	303575	355600	370752	317444	270965	385803	725396	799289	800196	774760	905342	609941	696274	669395	697696	690393	642644	769837	726023	697491	679863	858254	698245	896194	883039	771671	834116	1.01902e+06	841595	1.14759e+06	989918	892335	1.14232e+06	1.28543e+06	877421	1.16946e+06	1.26734e+06
ATP1B1|P05026	266412	277953	295286	204428	264459	400264	358786	263291	241180	231971	416335	323537	311962	229582	344912	260847	189315	388338	1.63533e+06	2.14998e+06	2.31199e+06	2.32249e+06	2.13532e+06	1.54713e+06	1.32733e+06	2.08385e+06	1.67749e+06	2.09316e+06	1.82665e+06	1.46196e+06	1.86258e+06	1.82611e+06	1.5092e+06	1.88193e+06	1.44632e+06	2.33981e+06	1.23158e+06	1.00916e+06	1.18338e+06	1.43518e+06	1.26758e+06	1.34951e+06	1.90811e+06	1.33268e+06	1.69192e+06	1.69421e+06	1.10353e+06	1.67496e+06	1.93486e+06
ATP1B2|P14415	424226	528387	487387	292037	378222	659837	568875	784558	356869	496426	466752	769424	541148	526593	616187	437582	229850	668946	1.49823e+06	2.48621e+06	2.01226e+06	2.12039e+06	1.77536e+06	1.1928e+06	1.2213e+06	1.85703e+06	1.43977e+06	1.94587e+06	1.34651e+06	1.10127e+06	2.25873e+06	1.58286e+06	1.13463e+06	1.65738e+06	1.1467e+06	1.6863e+06	567645	453477	549598	699801	545303	557984	688380	592897	636229	674648	492133	775992	762047
ATP1B3|P54709	52090.1	56786.8	63525.1	42377.7	70138.8	77739.5	65231.4	54223	73161.9	59510.4	66378.4	75354	56096.6	73514.2	83998.1	69521.5	64297.2	85538	NA	NA	NA	NA	NA	NA	NA	NA	NA	NA	NA	NA	NA	NA	NA	NA	NA	NA	199172	154581	202843	247107	193181	246960	184848	205806	266479	246002	241792	192555	277907
ATP2B2|Q01814	NA	NA	NA	NA	NA	NA	NA	NA	NA	NA	NA	NA	NA	NA	NA	NA	NA	NA	106340	161559	131663	116634	114605	93743	115530	114255	127672	121376	103599	120665	112910	107016	106848	154466	101884	116016	106422	113899	120090	144579	144419	129011	228669	136200	181772	209021	123257	176209	172549
ATP5F1A|P25705	NA	NA	NA	NA	NA	NA	NA	NA	NA	NA	NA	NA	NA	NA	NA	NA	NA	NA	NA	NA	NA	NA	NA	NA	NA	NA	NA	NA	NA	NA	NA	NA	NA	NA	NA	NA	NA	NA	NA	NA	NA	NA	NA	NA	NA	NA	NA	NA	NA
ATP5F1B|P06576	NA	NA	NA	NA	NA	NA	NA	NA	NA	NA	NA	NA	NA	NA	NA	NA	NA	NA	NA	NA	NA	NA	NA	NA	NA	NA	NA	NA	NA	NA	NA	NA	NA	NA	NA	NA	0	0	0	0	0	0	0	0	0	0	0	0	0
ATP6AP1|Q15904	9.15762e+06	1.39557e+07	1.00261e+07	6.46674e+06	9.84126e+06	1.63346e+07	1.04094e+07	1.07995e+07	7.30883e+06	8.7513e+06	1.09348e+07	1.19167e+07	1.00756e+07	8.8088e+06	1.15037e+07	8.57516e+06	5.89782e+06	1.41466e+07	1.0606e+07	1.40521e+07	1.67947e+07	1.53235e+07	1.49835e+07	9.51053e+06	7.7291e+06	1.55342e+07	9.87195e+06	1.40561e+07	1.16088e+07	7.85006e+06	1.36635e+07	1.31573e+07	9.08793e+06	1.07669e+07	7.37816e+06	1.17147e+07	9.63365e+06	7.97798e+06	8.34931e+06	1.2946e+07	1.08831e+07	9.08037e+06	1.48539e+07	1.2879e+07	1.27903e+07	1.24182e+07	7.6997e+06	1.32901e+07	1.49607e+07
ATP6AP2|O75787	3.61352e+06	4.15282e+06	4.22819e+06	3.01079e+06	4.34922e+06	4.91641e+06	3.35439e+06	5.23483e+06	2.92053e+06	4.37809e+06	3.21465e+06	4.95162e+06	4.23392e+06	3.09686e+06	3.89559e+06	3.70707e+06	2.41707e+06	5.50032e+06	3.721e+06	5.60981e+06	5.40802e+06	5.04347e+06	5.86044e+06	3.62653e+06	2.17535e+06	5.09603e+06	2.88654e+06	5.75601e+06	3.04797e+06	2.87278e+06	4.52135e+06	2.92254e+06	3.2695e+06	2.46921e+06	2.31652e+06	3.50917e+06	3.9513e+06	4.00826e+06	4.46524e+06	5.30051e+06	3.4063e+06	4.36659e+06	4.09211e+06	5.94172e+06	4.48387e+06	3.92578e+06	3.36154e+06	4.23108e+06	6.94017e+06
ATP6V0A1|Q93050	NA	NA	NA	NA	NA	NA	NA	NA	NA	NA	NA	NA	NA	NA	NA	NA	NA	NA	0	0	0	0	0	0	0	0	0	0	0	0	0	0	0	0	0	0	0	0	0	0	0	0	0	0	0	0	0	0	0
ATP6V1A|P38606	NA	NA	NA	NA	NA	NA	NA	NA	NA	NA	NA	NA	NA	NA	NA	NA	NA	NA	NA	NA	NA	NA	NA	NA	NA	NA	NA	NA	NA	NA	NA	NA	NA	NA	NA	NA	87388.1	114913	189401	288543	110816	236071	164614	190690	93770.2	72933.4	126269	153710	131272
ATP6V1B2|P21281	NA	NA	NA	NA	NA	NA	NA	NA	NA	NA	NA	NA	NA	NA	NA	NA	NA	NA	NA	NA	NA	NA	NA	NA	NA	NA	NA	NA	NA	NA	NA	NA	NA	NA	NA	NA	NA	NA	NA	NA	NA	NA	NA	NA	NA	NA	NA	NA	NA
ATP6V1E2|Q96A05	81631.5	92122.4	84829.6	65515	79778.2	86864.6	100819	119946	79451.4	70125.6	119994	72403.9	111072	82741.5	67123.9	58496.8	63892.5	87226.9	52196.8	71931.2	95907.3	63553.7	72322	60594.3	56036.4	94113.9	76507.2	73840.2	58760.9	44708.8	73541.2	60674.2	45067.4	75259.2	61361.7	55833.4	194272	163574	177271	262566	257978	155172	350699	200058	240450	255253	205064	301675	254524
ATP6V1H|Q9UI12	NA	NA	NA	NA	NA	NA	NA	NA	NA	NA	NA	NA	NA	NA	NA	NA	NA	NA	NA	NA	NA	NA	NA	NA	NA	NA	NA	NA	NA	NA	NA	NA	NA	NA	NA	NA	NA	NA	NA	NA	NA	NA	NA	NA	NA	NA	NA	NA	NA
ATP8B4|Q8TF62	NA	NA	NA	NA	NA	NA	NA	NA	NA	NA	NA	NA	NA	NA	NA	NA	NA	NA	0	0	0	0	0	0	0	0	0	0	0	0	0	0	0	0	0	0	0	0	0	0	0	0	0	0	0	0	0	0	0
ATRN|O75882	1.65229e+07	1.79326e+07	1.49305e+07	1.33902e+07	1.43522e+07	1.56667e+07	1.6301e+07	1.91787e+07	1.28449e+07	1.67471e+07	1.4949e+07	1.94876e+07	1.7169e+07	1.69999e+07	1.96106e+07	1.45051e+07	1.45565e+07	2.00237e+07	1.62711e+07	2.21234e+07	1.71056e+07	1.81486e+07	1.55883e+07	1.44873e+07	1.50247e+07	1.65357e+07	1.58061e+07	1.81278e+07	1.50227e+07	1.52021e+07	1.77756e+07	1.52569e+07	1.53657e+07	1.63709e+07	1.45151e+07	1.54332e+07	1.42852e+07	1.19151e+07	1.40973e+07	1.63221e+07	1.2714e+07	1.43136e+07	1.68487e+07	1.25937e+07	1.53631e+07	1.44633e+07	1.29672e+07	1.60368e+07	1.80894e+07
ATRNL1|Q5VV63	1.35196e+06	1.06459e+06	1.17978e+06	1.03015e+06	1.04801e+06	1.19046e+06	1.20843e+06	1.39954e+06	1.0062e+06	1.30182e+06	1.35697e+06	1.4273e+06	1.34527e+06	1.41737e+06	1.68811e+06	1.16161e+06	1.07384e+06	1.79016e+06	1.4044e+06	1.98354e+06	1.63167e+06	1.8447e+06	1.62914e+06	1.24949e+06	1.20859e+06	1.85055e+06	1.32789e+06	1.75925e+06	1.20932e+06	1.28863e+06	1.94882e+06	1.2279e+06	1.38142e+06	1.51022e+06	1.18645e+06	1.4244e+06	732890	512341	840482	818154	1.02142e+06	821530	966766	795435	893786	809286	633214	798989	1.17604e+06
AVP|P01185	90794.9	194511	79140.8	62038	80672.4	148193	85893.4	111413	80738.7	89656.6	77964.9	94141.3	84595.6	109164	105401	108556	61019.9	114457	173013	215013	274935	247077	372195	177152	170810	338354	192373	218067	196255	169062	263434	226267	180865	248146	145858	274733	231511	128471	237926	250147	208482	197553	253439	202351	319729	372442	212698	317410	314890
AXL|P30530	3.58981e+06	3.20078e+06	4.15026e+06	2.54362e+06	2.82947e+06	5.4262e+06	4.03797e+06	4.42952e+06	2.92628e+06	4.17053e+06	4.58525e+06	4.72952e+06	4.01949e+06	3.4682e+06	4.86516e+06	3.55577e+06	2.37784e+06	5.88602e+06	2.57254e+06	2.87706e+06	3.36815e+06	2.34134e+06	3.00545e+06	2.28257e+06	2.31938e+06	2.98414e+06	2.58053e+06	3.14124e+06	2.69271e+06	2.13814e+06	2.7841e+06	2.46639e+06	2.28653e+06	2.47511e+06	2.29819e+06	2.741e+06	1.61171e+06	1.39191e+06	1.54066e+06	1.99876e+06	1.97873e+06	1.68425e+06	2.7973e+06	1.80794e+06	2.09142e+06	1.93467e+06	1.56451e+06	2.18138e+06	2.2097e+06
AZGP1|P25311	1.21233e+08	9.33789e+07	1.20911e+08	1.51237e+08	1.11235e+08	9.04856e+07	9.78244e+07	107471385	1.28845e+08	1.24849e+08	1.02052e+08	1.06804e+08	8.80445e+07	1.032e+08	1.23184e+08	1.36248e+08	1.48223e+08	1.20193e+08	8.08933e+07	5.84367e+07	6.01081e+07	7.15324e+07	6.831e+07	7.65799e+07	7.48415e+07	7.31665e+07	5.57213e+07	7.39258e+07	6.44239e+07	8.07273e+07	8.60638e+07	7.16772e+07	7.60441e+07	6.77203e+07	6.97949e+07	6.36097e+07	94438223	8.53278e+07	1.02504e+08	8.04336e+07	9.77873e+07	1.01941e+08	8.12648e+07	8.38592e+07	9.83294e+07	9.60103e+07	7.72028e+07	6.46155e+07	7.65351e+07
B2M|P61769	1.74566e+08	2.35891e+08	223375278	1.09477e+08	1.48371e+08	3.43057e+08	2.28724e+08	2.15439e+08	1.59554e+08	2.17668e+08	2.50764e+08	2.26269e+08	2.36742e+08	1.81075e+08	2.26951e+08	1.44032e+08	1.05797e+08	2.37532e+08	1.66207e+08	2.04245e+08	2.19745e+08	1.84879e+08	1.81717e+08	1.56777e+08	1.46897e+08	1.87247e+08	1.50321e+08	1.75377e+08	1.82767e+08	1.02682e+08	1.99787e+08	1.66649e+08	1.28666e+08	1.81479e+08	1.25657e+08	1.79906e+08	1.58907e+08	1.18795e+08	1.73134e+08	1.91081e+08	2.07332e+08	1.55382e+08	2.75359e+08	1.50544e+08	1.94884e+08	1.99661e+08	1.64334e+08	1.90235e+08	226758492
B3GALNT1|O75752	856490	1.05559e+06	1.01047e+06	807834	943276	1.41426e+06	1.28892e+06	1.0474e+06	930264	1.01558e+06	1.17139e+06	1.12337e+06	1.05134e+06	1.0853e+06	1.13802e+06	959179	756413	1.28749e+06	1.15929e+06	1.38345e+06	1.6491e+06	1.31345e+06	1.27597e+06	1.08976e+06	983687	1.34967e+06	1.19528e+06	1.33347e+06	1.3113e+06	988091	1.20924e+06	1.35484e+06	1.00814e+06	1.14629e+06	956453	1.19008e+06	1.03798e+06	904544	1.06058e+06	1.46626e+06	1.23273e+06	1.13119e+06	1.68877e+06	1.27694e+06	1.28563e+06	1.32996e+06	1.06069e+06	1.49213e+06	1.6477e+06
B3GALT1|Q9Y5Z6	NA	NA	NA	NA	NA	NA	NA	NA	NA	NA	NA	NA	NA	NA	NA	NA	NA	NA	0	0	0	0	0	0	0	0	0	0	0	0	0	0	0	0	0	0	0	0	0	0	0	0	0	0	0	0	0	0	0
B3GAT3|O94766	710837	785743	752387	587655	624416	911973	731028	879071	576797	805013	808950	961503	743261	744187	972070	665300	494746	1.08226e+06	836826	986722	1.04095e+06	857940	945805	669305	604212	877772	796836	976244	770325	656706	1.05639e+06	775198	714401	786195	672804	722920	712620	519337	753201	788541	750855	653269	823729	888071	883418	886760	563423	778185	1.09552e+06
B3GNT2|Q9NY97	3.32217e+06	4.53808e+06	3.57409e+06	2.49148e+06	3.20997e+06	4.95858e+06	3.29277e+06	2.42939e+06	2.94618e+06	3.53494e+06	3.7991e+06	3.67924e+06	3.51312e+06	3.46498e+06	4.19098e+06	3.32846e+06	2.3051e+06	4.82491e+06	2.44955e+06	2.8044e+06	3.06721e+06	2.62822e+06	2.55037e+06	2.28076e+06	1.81881e+06	2.67538e+06	2.0385e+06	2.6705e+06	2.44181e+06	1.95364e+06	2.38797e+06	2.41023e+06	2.04782e+06	2.35843e+06	2.06543e+06	2.53097e+06	2.57528e+06	2.09173e+06	2.93518e+06	3.15224e+06	2.97983e+06	2.71509e+06	3.6883e+06	2.91066e+06	2.94118e+06	3.21734e+06	2.42112e+06	3.29394e+06	3.58205e+06
B3GNT7|Q8NFL0	114987	180296	143123	105417	117929	172836	138543	198379	92886.9	145404	172187	148133	124822	135645	151206	137563	87929.3	208415	198123	243065	184900	193211	242073	160843	167466	237439	185530	193972	169813	167144	163849	195078	185287	131821	152417	144540	89965.2	79223.6	78844.9	117853	98325.8	110170	95383.2	114648	112927	93144.4	74465	119343	100711
B3GNT8|Q7Z7M8	212164	265439	216730	246738	249751	207343	225829	215356	221886	244521	196314	229126	213347	186037	238237	226758	231029	205399	NA	NA	NA	NA	NA	NA	NA	NA	NA	NA	NA	NA	NA	NA	NA	NA	NA	NA	77135	53000.8	59569.5	72570.7	69964.6	60859	65522.9	63082.7	50869.3	61356	84319.2	71290.5	75164.8
B3GNT9|Q6UX72	186259	254924	265403	168992	143642	279877	179618	244715	175753	264767	176245	262681	198906	202377	209222	176502	148196	234002	186902	286553	210294	159278	177993	177122	167265	174864	179172	215970	179598	151131	218297	170598	138742	153714	182258	204958	1.37754e+06	894474	1.53144e+06	2.15639e+06	1.29851e+06	1.4069e+06	1.47712e+06	1.45747e+06	1.78518e+06	1.53564e+06	1.38774e+06	1.68926e+06	1.75358e+06
B4GALNT1|Q00973	938280	1.11569e+06	1.0949e+06	874034	999796	1.18621e+06	925161	1.35287e+06	724771	839052	963698	1.06235e+06	1.02233e+06	934248	959498	887791	661907	1.08027e+06	294442	412280	463881	467088	407671	310018	222437	424950	295903	467523	361612	244702	349218	310808	302151	224613	230519	303168	364060	334218	523294	415250	379485	356795	529500	438427	424630	435032	326294	441016	577720
B4GALNT3|Q6L9W6	NA	NA	NA	NA	NA	NA	NA	NA	NA	NA	NA	NA	NA	NA	NA	NA	NA	NA	NA	NA	NA	NA	NA	NA	NA	NA	NA	NA	NA	NA	NA	NA	NA	NA	NA	NA	NA	NA	NA	NA	NA	NA	NA	NA	NA	NA	NA	NA	NA
B4GALNT4|Q76KP1	149283	148486	169021	120671	153267	180808	115927	171722	113234	158101	112651	176784	151275	166502	144141	123533	108383	190432	NA	NA	NA	NA	NA	NA	NA	NA	NA	NA	NA	NA	NA	NA	NA	NA	NA	NA	253736	231865	254437	339108	261550	238601	364194	311591	286902	311691	217781	307219	327099
B4GALT1|P15291	1.23032e+06	1.06313e+06	1.42585e+06	1.05832e+06	1.1693e+06	1.44885e+06	1.2637e+06	1.18832e+06	1.10704e+06	1.357e+06	1.19453e+06	1.30322e+06	1.23834e+06	1.16894e+06	1.18408e+06	1.03513e+06	933232	1.58109e+06	704293	984124	894199	875924	904217	737112	535512	790182	696165	899119	770888	635589	805535	642618	684597	594400	588507	655479	1.87482e+06	1.61692e+06	1.65962e+06	2.13112e+06	2.02843e+06	1.9819e+06	2.54393e+06	2.18087e+06	2.22043e+06	2.09581e+06	1.60591e+06	1.87532e+06	2.36037e+06
B4GALT2|O60909	52971	41797.2	54107.6	33549.4	50371.1	43782.6	35222	44423.2	41736.5	41999.8	35093.1	48655.6	43015.1	53062.2	58294.8	33839.9	44694.1	65198	34590.6	53496.2	48602.1	37593.2	39727	53723.3	38073.3	54982.8	49097.7	47642.8	36490.7	31893.5	30169.9	40110.8	36216.7	33611.3	36622.3	42181.6	NA	NA	NA	NA	NA	NA	NA	NA	NA	NA	NA	NA	NA
B4GALT3|O60512	0	0	0	0	0	0	0	0	0	0	0	0	0	0	0	0	0	0	NA	NA	NA	NA	NA	NA	NA	NA	NA	NA	NA	NA	NA	NA	NA	NA	NA	NA	97634.9	81301.9	92953.2	113459	81047.2	84617.8	95420.1	96254.7	89559.5	115052	63961.9	95193.7	127351
B4GALT4|O60513	33482	50540.4	40989.1	51688.2	37103.2	30352.2	27064	51523.3	38417.5	52877.5	39486.3	37423.9	34826.4	41397.8	47807.2	40216.7	32567.5	52615.6	70117.9	61161.3	57513.9	80137.6	89611.4	69495.7	42262.8	68580.9	56379.9	46975.5	45726.2	81016.5	102091	53477.2	63216.7	49246.4	51640.8	68083.9	88041.7	66925	117914	117350	99784	92368	80332.9	101808	153767	127911	100791	80316.6	121404
B4GALT6|Q9UBX8	22523.6	23741.2	14251.4	10587.6	9781.04	27049.6	8687.58	16756.4	13868.6	14789.5	14014.8	10981	21281.1	28152.9	18792.3	22039.2	12958.7	12418.1	NA	NA	NA	NA	NA	NA	NA	NA	NA	NA	NA	NA	NA	NA	NA	NA	NA	NA	30015.7	18554.7	38848.9	47869.1	38557.8	34192.9	59918.6	41821.4	42404	52430.4	22376.5	57729.4	54273.6
B4GAT1|O43505	2.10674e+07	3.1944e+07	2.13685e+07	1.48341e+07	2.12372e+07	3.30495e+07	2.37158e+07	2.58725e+07	1.74496e+07	21620478	2.36306e+07	2.72262e+07	2.32984e+07	2.23023e+07	2.69533e+07	2.22948e+07	1.34432e+07	3.15283e+07	3.02024e+07	3.93438e+07	4.42061e+07	3.69334e+07	3.47546e+07	2.62034e+07	2.29543e+07	3.91805e+07	2.98478e+07	3.88691e+07	3.15732e+07	2.10983e+07	3.89585e+07	3.25356e+07	2.52547e+07	3.01327e+07	2.22087e+07	3.03877e+07	2.52224e+07	1.90371e+07	2.50005e+07	3.59552e+07	2.67584e+07	2.49334e+07	4.11715e+07	2.69351e+07	3.1898e+07	3.13137e+07	2.22052e+07	3.27104e+07	3.67506e+07
BACE1|P56817	304204	343968	278731	166420	248201	436002	296043	281711	222039	274708	404380	342061	290138	281815	385050	250670	153257	502869	674717	760978	953733	786464	715024	546178	484329	843943	585239	620910	693419	488241	666409	693908	526111	656933	489744	794059	742609	525329	737910	911187	746648	674161	1.26879e+06	799829	1.03082e+06	1.21916e+06	668014	906349	907086
BACE2|Q9Y5Z0	NA	NA	NA	NA	NA	NA	NA	NA	NA	NA	NA	NA	NA	NA	NA	NA	NA	NA	NA	NA	NA	NA	NA	NA	NA	NA	NA	NA	NA	NA	NA	NA	NA	NA	NA	NA	50655.2	41835.8	50467.3	69846.1	50197.8	46692.6	46372.8	43004.9	56137.6	56885.8	52547.5	55289.3	73446.9
BAG6|P46379	NA	NA	NA	NA	NA	NA	NA	NA	NA	NA	NA	NA	NA	NA	NA	NA	NA	NA	NA	NA	NA	NA	NA	NA	NA	NA	NA	NA	NA	NA	NA	NA	NA	NA	NA	NA	19730.3	19254.5	25690	39178.5	18721.4	16293.4	26793.4	22705	26441.4	17902	25495.1	21640.6	22885
BAMBI|Q13145	122928	137274	113512	61288.7	90239.4	151181	150120	117036	118096	108106	178881	140697	127794	101385	146846	124068	69203	166658	NA	NA	NA	NA	NA	NA	NA	NA	NA	NA	NA	NA	NA	NA	NA	NA	NA	NA	224135	151724	192204	239300	207095	193715	436166	206385	292002	407776	234211	303974	290601
BASP1|P80723	3.26502e+06	4.14452e+06	2.8417e+06	1.93961e+06	3.62819e+06	5.27492e+06	3.65987e+06	3.1438e+06	2.49676e+06	2.94047e+06	4.3239e+06	3.3214e+06	3.58671e+06	2.98122e+06	4.4642e+06	3.32489e+06	1.98067e+06	5.07891e+06	9.38603e+06	9.32338e+06	19206538	1.13142e+07	1.14858e+07	8.51695e+06	5.64856e+06	1.32556e+07	8.39828e+06	1.22209e+07	9.49327e+06	5.02723e+06	1.13494e+07	9.59612e+06	6.50767e+06	9.81915e+06	5.98146e+06	9.95028e+06	4.32151e+06	3.55384e+06	3.81806e+06	5.90384e+06	5.13392e+06	4.1908e+06	1.05203e+07	5.51298e+06	6.4333e+06	7.21036e+06	3.79202e+06	6.35185e+06	5.81778e+06
BAX|Q07812	NA	NA	NA	NA	NA	NA	NA	NA	NA	NA	NA	NA	NA	NA	NA	NA	NA	NA	NA	NA	NA	NA	NA	NA	NA	NA	NA	NA	NA	NA	NA	NA	NA	NA	NA	NA	14080.3	25059	19775.6	22596.2	27159	17991.3	23566.6	17634.9	21912.3	20896.8	25469.6	26936.1	24758.6
BCAM|P50895	2.055e+06	2.48083e+06	2.06119e+06	1.72018e+06	2.24708e+06	2.96918e+06	2.22665e+06	2.32781e+06	1.82429e+06	2.48098e+06	2.14556e+06	2.33583e+06	2.34272e+06	2.11443e+06	2.37638e+06	1.69302e+06	1.59243e+06	2.99136e+06	3.2148e+06	3.54334e+06	4.7868e+06	3.4749e+06	3.48161e+06	2.89586e+06	2.88396e+06	4.24616e+06	2.92348e+06	3.78601e+06	3.48688e+06	2.48681e+06	3.53238e+06	3.49148e+06	2.61321e+06	3.46645e+06	2.75804e+06	3.80843e+06	2.90464e+06	2.5391e+06	3.09186e+06	3.45064e+06	3.42562e+06	2.72931e+06	4.09989e+06	2.90466e+06	3.50576e+06	3.56358e+06	2.80252e+06	3.72301e+06	3.55979e+06
BCAN|Q96GW7	5.87529e+07	6.74566e+07	5.01744e+07	3.42063e+07	3.63751e+07	8.34638e+07	6.32205e+07	6.5601e+07	4.42262e+07	5.84967e+07	4.7822e+07	7.77653e+07	5.78014e+07	5.13612e+07	7.38067e+07	5.2282e+07	3.0719e+07	9.59149e+07	5.5385e+07	8.55856e+07	7.64182e+07	6.94059e+07	7.31399e+07	4.45883e+07	3.63442e+07	6.77062e+07	5.4436e+07	7.50368e+07	4.97973e+07	3.69958e+07	8.28145e+07	6.07901e+07	4.284e+07	5.31761e+07	3.76591e+07	5.41736e+07	2.29633e+07	1.55345e+07	2.45141e+07	3.43112e+07	2.26393e+07	2.18633e+07	3.63019e+07	2.22033e+07	2.83636e+07	2.67143e+07	2.01294e+07	3.149e+07	2.95253e+07
BCAS1|O75363	83581.6	79896	77855.5	54991.1	72211.2	73477.9	75652.7	51944.8	65347.7	66557.9	94000.5	72086.4	59676.4	74724.8	70123.1	54540.5	48196.1	87852.8	NA	NA	NA	NA	NA	NA	NA	NA	NA	NA	NA	NA	NA	NA	NA	NA	NA	NA	134168	115438	232594	310072	118955	168260	210288	163428	156271	123401	151737	232092	190662
BCAT1|P54687	NA	NA	NA	NA	NA	NA	NA	NA	NA	NA	NA	NA	NA	NA	NA	NA	NA	NA	NA	NA	NA	NA	NA	NA	NA	NA	NA	NA	NA	NA	NA	NA	NA	NA	NA	NA	146482	129316	159385	200197	166525	163664	242006	182521	197165	210266	147909	227820	231205
BCHE|P06276	5.57302e+06	5.58939e+06	4.93305e+06	4.44481e+06	4.76188e+06	5.86013e+06	4.48223e+06	7.34384e+06	4.79739e+06	4.97879e+06	4.25534e+06	7.4617e+06	5.69784e+06	6.41438e+06	6.43539e+06	5.68232e+06	5.09245e+06	6.1423e+06	5.16385e+06	6.91876e+06	6.18628e+06	5.5885e+06	5.79013e+06	4.31822e+06	4.03856e+06	5.87634e+06	4.82929e+06	5.54945e+06	4.20107e+06	4.92834e+06	6.25203e+06	4.70559e+06	4.71604e+06	5.27332e+06	4.03373e+06	4.84389e+06	2.9727e+06	2.70795e+06	3.25348e+06	3.25768e+06	2.28571e+06	3.08182e+06	3.13825e+06	2.89671e+06	2.90216e+06	3.33312e+06	2.64578e+06	3.70589e+06	3.99005e+06
BDNF|P23560	793940	932954	859397	558630	909012	1.28085e+06	782263	857027	640517	711331	801603	778929	767653	701154	923887	921939	502671	1.1145e+06	410995	516634	672320	542781	435186	429945	332550	615227	431286	539349	441907	310496	503941	461533	437193	573242	288992	432461	447188	408202	429702	549579	486268	413227	766285	531599	546304	485043	341776	521542	588875
BGLAP|P02818	54613.9	87974.4	67976.1	86626.3	58341.7	73188.6	53457.2	55598.9	48543.7	59671.2	76536.4	93247.6	53603.1	45480.5	61078.4	49106	36625.7	100937	NA	NA	NA	NA	NA	NA	NA	NA	NA	NA	NA	NA	NA	NA	NA	NA	NA	NA	534845	430385	557541	993683	578593	359631	808678	566961	632045	447750	438362	707873	620377
BGN|P21810	1.34612e+06	1.79081e+06	1.36672e+06	1.05809e+06	1.11969e+06	2.06994e+06	1.67333e+06	1.49146e+06	1.42967e+06	1.4493e+06	1.76887e+06	1.57105e+06	1.31637e+06	1.30842e+06	1.72385e+06	929690	873811	1.90311e+06	1.64618e+06	2.4142e+06	2.0759e+06	2.48081e+06	2.53237e+06	1.33318e+06	1.0641e+06	1.97018e+06	1.74561e+06	2.00105e+06	1.5106e+06	1.36703e+06	2.06388e+06	1.51003e+06	1.61551e+06	1.7285e+06	1.26309e+06	2.04774e+06	1.28444e+06	929457	1.16208e+06	1.39403e+06	1.36475e+06	1.48872e+06	1.35045e+06	1.3013e+06	1.95446e+06	1.5894e+06	1.25916e+06	1.61793e+06	1.93198e+06
BID|P55957	146847	201326	170475	143505	170673	261023	200106	203761	170838	156751	197529	220422	179924	188378	231788	174828	115945	220415	114896	193251	250719	195896	222699	145165	156037	220653	185524	234405	154895	118057	170245	160905	156734	145729	160105	199631	165705	140924	192365	225525	188063	179181	278290	162124	217525	231632	158645	220966	239165
BIN1|O00499	0	0	0	0	0	0	0	0	0	0	0	0	0	0	0	0	0	0	279238	346251	453558	289121	297721	211571	160443	318254	221128	359846	280172	162573	287446	284954	164221	318933	180055	325359	447081	472833	524569	577475	528551	515619	589482	520333	557637	608907	547466	572824	624363
BLMH|Q13867	153106	260705	164814	156350	139934	197070	180298	172731	150861	145296	204548	199496	162174	176599	190940	200588	150322	208545	971590	1.04084e+06	1.73007e+06	1.19861e+06	1.14833e+06	833872	1.05131e+06	1.20191e+06	1.00966e+06	1.21302e+06	1.06732e+06	841244	1.21645e+06	1.04076e+06	918862	1.19087e+06	911509	1.16858e+06	345051	291573	316347	426146	349077	320374	494799	410825	374830	444163	318945	425725	436172
BLVRB|P30043	240465	180032	187170	208802	169393	212089	165883	295294	166562	156532	234195	162465	163858	168061	214504	137935	135089	196505	678951	556268	577910	858682	578202	534442	563216	791753	2.62098e+06	561269	588077	524481	1.147e+06	616829	543158	2.83061e+06	496941	693898	313171	213252	435811	326611	416835	237806	390174	307937	344046	346223	291607	667117	377402
BMP1|P13497	622689	468730	754590	453884	534160	736041	649191	552847	416881	532631	522985	574470	604439	427869	632286	557530	358236	798104	495531	635353	599483	544740	602512	439205	425639	562385	570562	617189	548508	394094	507737	425629	461208	481124	455356	437194	595871	495541	561716	698181	751715	601440	799821	634354	687699	746253	573764	627653	806169
BMP2|P12643	NA	NA	NA	NA	NA	NA	NA	NA	NA	NA	NA	NA	NA	NA	NA	NA	NA	NA	NA	NA	NA	NA	NA	NA	NA	NA	NA	NA	NA	NA	NA	NA	NA	NA	NA	NA	0	0	0	0	0	0	0	0	0	0	0	0	0
BMP4|P12644	NA	NA	NA	NA	NA	NA	NA	NA	NA	NA	NA	NA	NA	NA	NA	NA	NA	NA	NA	NA	NA	NA	NA	NA	NA	NA	NA	NA	NA	NA	NA	NA	NA	NA	NA	NA	71042.6	74696.7	80873.4	132867	98450.7	47933.4	35768.4	87462.2	51708	118611	33273.4	50448.8	90128.5
BMP5|P22003	115938	82045.3	106069	87144.5	120562	125314	105349	110085	79910.6	127668	111023	102746	103924	96044.2	139657	107589	57915.6	140009	NA	NA	NA	NA	NA	NA	NA	NA	NA	NA	NA	NA	NA	NA	NA	NA	NA	NA	126757	87171.1	93129.6	132468	127873	149192	113021	120093	149198	133717	87464.4	94529.2	119915
BMP6|P22004	897464	844195	1.559e+06	737287	764036	1.10102e+06	790545	957313	766129	1.58871e+06	623390	1.01348e+06	1.05504e+06	765168	890517	753839	594848	1.41998e+06	564461	609844	691504	651225	666363	588532	470879	670905	464486	919307	641408	455203	618214	482195	509662	555345	537456	610679	260893	213530	252031	296446	277446	330274	309313	295424	372633	336756	260503	247755	322398
BMP7|P18075	284748	244404	326438	202041	217197	295420	223465	338749	289365	360687	344972	304823	309312	304030	303970	350089	164102	483293	0	0	0	0	0	0	0	0	0	0	0	0	0	0	0	0	0	0	106588	87610.2	110549	137720	92902.7	100357	115265	112175	159246	154623	97387.1	110478	145071
BMPR2|Q13873	99916.6	142397	100275	94669.2	118004	138565	118392	136496	72887.3	103177	104625	114900	119071	103051	121146	133913	97111.6	115071	216479	232785	295042	294591	295895	240933	208437	345222	255073	317447	252386	216255	254386	247296	183468	223801	210147	300489	143568	105370	130176	178232	166446	143666	323273	165060	193978	235938	135784	212065	218525
BOC|Q9BWV1	53408.2	48447.9	55577.4	48813.5	46554.9	55407.8	55918.6	52480	36646.7	50561.9	42446.6	49890.1	54186.3	44850.4	45617.6	35928	48516.7	52576.7	106796	125570	138637	150069	111048	151357	156549	123423	134152	157090	138968	115996	120729	155150	112760	133689	118507	123651	28358.7	26463.1	39273.6	57566.3	31752.1	35765.3	33078.9	35760	38663.6	49269.2	25745.5	62660.7	48301.1
BPGM|P07738	NA	NA	NA	NA	NA	NA	NA	NA	NA	NA	NA	NA	NA	NA	NA	NA	NA	NA	70753.9	64250.1	69411.3	122224	56620	70552.4	66390.1	99992	331781	64040.7	60283.9	54122.5	149229	63241.4	60007.7	372475	55757.2	101831	8093.54	0	9682.88	7623.63	6987.57	5218.92	15054.9	6746.51	0	5688.67	5617.51	13827.6	5729.92
BPNT1|O95861	NA	NA	NA	NA	NA	NA	NA	NA	NA	NA	NA	NA	NA	NA	NA	NA	NA	NA	NA	NA	NA	NA	NA	NA	NA	NA	NA	NA	NA	NA	NA	NA	NA	NA	NA	NA	123266	116108	94827.2	128298	129020	97900.1	127213	105456	97414.1	97336.1	100563	98068.7	109607
BRINP1|O60477	317937	368830	311969	230577	288069	437360	267823	348971	186573	266126	410656	346864	313496	256103	424051	268413	206166	422830	316977	424100	407886	371461	365018	326947	255570	392081	309965	324494	301532	251533	304318	342816	267751	320332	252108	420328	279235	203300	298752	352764	256212	282463	342283	352762	340079	321143	227382	390190	405416
BRINP2|Q9C0B6	0	0	0	0	0	0	0	0	0	0	0	0	0	0	0	0	0	0	NA	NA	NA	NA	NA	NA	NA	NA	NA	NA	NA	NA	NA	NA	NA	NA	NA	NA	13527	12125.3	9981.2	12870.8	14506.8	14660.1	18222.3	26331.5	7696.83	16950.9	13775.9	27339.5	15910.8
BSG|P35613	2.53424e+06	2.4876e+06	2.62066e+06	1.59238e+06	2.45917e+06	3.49407e+06	2.68462e+06	2.6628e+06	2.13569e+06	2.3781e+06	3.64836e+06	2.5525e+06	2.7032e+06	2.49488e+06	3.43996e+06	2.58914e+06	1.57736e+06	3.93476e+06	2.67712e+06	2.86161e+06	3.92415e+06	3.27559e+06	3.04714e+06	2.07272e+06	1.83677e+06	3.50074e+06	2.1049e+06	2.84482e+06	2.91515e+06	1.47651e+06	3.12019e+06	2.3302e+06	1.88588e+06	2.75909e+06	1.72864e+06	3.07304e+06	2.50361e+06	1.88671e+06	2.44228e+06	2.6849e+06	2.74804e+06	2.26385e+06	4.58067e+06	2.78559e+06	3.41552e+06	4.14134e+06	2.06734e+06	3.15616e+06	3.8262e+06
BST1|Q10588	258859	284221	283457	192751	256733	361531	321366	270937	329819	303476	287387	341741	317209	301698	301772	269886	186038	400740	1.9581e+06	2.06278e+06	2.1309e+06	1.88722e+06	2.12858e+06	1.49197e+06	1.96398e+06	2.13313e+06	2.05033e+06	2.3104e+06	2.19628e+06	1.95788e+06	1.49552e+06	2.19879e+06	1.59482e+06	2.04715e+06	2.01051e+06	2.11129e+06	1.51119e+06	1.01814e+06	911860	1.34128e+06	1.07656e+06	1.28837e+06	1.68099e+06	1.04264e+06	1.37237e+06	1.80011e+06	1.33699e+06	1.55192e+06	1.57754e+06
BTD|P43251	1.73641e+07	2.05266e+07	1.97428e+07	1.3467e+07	1.481e+07	2.2929e+07	1.92473e+07	2.17544e+07	1.57522e+07	1.8351e+07	1.734e+07	2.28516e+07	1.87285e+07	1.78653e+07	2.34697e+07	1.39422e+07	1.26745e+07	2.10522e+07	1.83464e+07	2.47751e+07	2.44141e+07	2.1017e+07	1.97232e+07	1.72909e+07	1.42924e+07	2.19478e+07	1.76636e+07	2.23743e+07	1.7976e+07	1.61228e+07	2.15335e+07	1.92797e+07	1.59859e+07	2.02274e+07	1.58595e+07	2.09117e+07	1.52115e+07	9.44667e+06	1.55398e+07	1.82071e+07	1.53712e+07	1.41244e+07	1.54743e+07	1.51611e+07	1.97298e+07	1.86012e+07	1.46288e+07	1.52902e+07	1.98804e+07
BTN2A1|Q7KYR7	785740	850139	1.09721e+06	553261	773651	1.38705e+06	834280	930163	620870	688779	1.22983e+06	1.00619e+06	890998	738975	998262	791466	536220	1.29216e+06	1.15245e+06	1.51693e+06	1.71529e+06	1.61994e+06	1.7357e+06	867676	940712	2.26599e+06	981360	1.38994e+06	1.23825e+06	662339	1.49998e+06	1.60344e+06	888434	1.55091e+06	781238	1.61584e+06	721038	521015	681124	870770	881273	648611	1.15183e+06	747649	823488	1.08114e+06	665148	1.10965e+06	1.21393e+06
C11orf54|Q9H0W9	34323.9	47246.9	39739.8	28067.1	32589.3	37177.7	37712.2	44390.3	26531.4	30144.4	29071.9	31933.6	19861.2	44004.7	32505.5	28726.8	35259.5	23678.5	NA	NA	NA	NA	NA	NA	NA	NA	NA	NA	NA	NA	NA	NA	NA	NA	NA	NA	83409.9	60709	63724.7	111802	79238.1	72732.1	100838	67360.8	96630.4	85661.7	70265.5	109039	76903.4
C11orf87|Q6NUJ2	285135	359511	268325	202140	330907	420010	349640	295589	225213	268768	348356	312382	291682	301583	346968	305318	186333	368806	94153.1	114750	153496	130801	104994	105533	65831	117206	75092.2	138549	102566	69616.4	98801.5	85959.6	86391.9	65298.6	62594.4	64015.7	43214.4	40021.2	54524.2	42490.5	68044.1	30002.5	118504	72145.1	58004.2	82467.2	36636.2	62636	74194.6
C12orf49|Q9H741	303438	308903	275394	200870	258022	363320	265365	237310	230172	214204	323260	261016	251569	242470	266173	229152	170235	266821	613331	733746	809465	680615	712429	640390	539401	703701	612577	770722	693360	530280	653621	601319	568087	522144	493793	645907	830398	782119	895854	922908	873101	921726	1.12021e+06	911388	951071	1.02445e+06	785029	940075	1.03049e+06
C16orf89|Q6UX73	9.37592e+06	1.02577e+07	1.15561e+07	8.09201e+06	9.4845e+06	1.36384e+07	1.08773e+07	8.83352e+06	9.01427e+06	1.04424e+07	9.43063e+06	1.16053e+07	1.0708e+07	8.67496e+06	9.76275e+06	9.38033e+06	7.30501e+06	1.32494e+07	1.6395e+07	1.84267e+07	2.11545e+07	1.83542e+07	1.98002e+07	1.65584e+07	1.35848e+07	2.01738e+07	1.57222e+07	2.05012e+07	1.88366e+07	1.17381e+07	1.76348e+07	1.73975e+07	1.23173e+07	1.77123e+07	1.34723e+07	2.12545e+07	6.86743e+06	5.27346e+06	6.93759e+06	9.00935e+06	7.93453e+06	6.33739e+06	9.56051e+06	7.64877e+06	8.15364e+06	8.5595e+06	6.50683e+06	9.02837e+06	8.33717e+06
C1GALT1|Q9NS00	466607	548237	523203	360721	420455	601612	498068	479697	435101	467646	567991	558045	444199	507405	545635	478553	344650	619720	269291	300343	377183	303320	378393	244623	250902	338493	323644	316943	293725	237081	314049	282172	266839	260433	283140	317104	22621.9	15686.3	18359.7	33616.1	25737.4	23869.4	40457.4	29979.7	34314.4	32257.2	19910.4	23786.5	28230.8
C1GALT1C1|Q96EU7	212279	330379	256093	206269	232069	368911	266952	304898	197922	258439	296165	283686	292052	299172	259417	281617	173321	332958	140770	223252	176126	181004	182774	160801	117337	199707	149727	174139	139182	133425	145032	123594	148027	130858	126342	141640	166891	142453	171724	208609	186540	192495	242700	189770	191549	216981	150177	186642	211903
C1QA|P02745	3.00182e+06	3.34766e+06	3.96297e+06	2.6656e+06	2.88167e+06	4.9636e+06	3.58396e+06	3.23688e+06	2.90216e+06	3.69929e+06	3.2901e+06	3.64299e+06	3.78001e+06	3.57287e+06	3.27929e+06	2.73181e+06	2.48195e+06	4.38079e+06	7.85451e+06	7.83583e+06	9.72227e+06	9.02045e+06	8.2271e+06	7.58575e+06	7.47075e+06	1.12335e+07	6.9385e+06	9.19997e+06	8.59921e+06	6.04925e+06	8.22081e+06	7.00255e+06	7.02553e+06	6.91515e+06	6.71459e+06	9.17073e+06	1.76338e+06	1.7861e+06	1.8904e+06	2.79442e+06	2.18969e+06	2.11313e+06	2.58958e+06	1.76721e+06	1.88285e+06	2.28258e+06	1.72171e+06	2.50651e+06	2.30324e+06
C1QB|P02746	2.50371e+07	2.76183e+07	3.3431e+07	2.1564e+07	2.42804e+07	4.21914e+07	3.00833e+07	2.89897e+07	2.30354e+07	3.09181e+07	2.89678e+07	2.96489e+07	3.07386e+07	3.22372e+07	2.73675e+07	2.40736e+07	1.89595e+07	3.63063e+07	3.25009e+07	3.22758e+07	3.9804e+07	3.68867e+07	3.11477e+07	2.79127e+07	3.01739e+07	4.73627e+07	2.91227e+07	3.89791e+07	3.55896e+07	2.34661e+07	3.51504e+07	2.88479e+07	2.91196e+07	2.89805e+07	2.78692e+07	3.84569e+07	1.29021e+07	1.21768e+07	1.26188e+07	1.5249e+07	1.58348e+07	1.35721e+07	1.82583e+07	1.19081e+07	1.42274e+07	1.64217e+07	1.22219e+07	1.60278e+07	1.61584e+07
C1QBP|Q07021	NA	NA	NA	NA	NA	NA	NA	NA	NA	NA	NA	NA	NA	NA	NA	NA	NA	NA	NA	NA	NA	NA	NA	NA	NA	NA	NA	NA	NA	NA	NA	NA	NA	NA	NA	NA	0	0	0	0	0	0	0	0	0	0	0	0	0
C1QC|P02747	1.32053e+07	1.27802e+07	1.55419e+07	1.23109e+07	1.23711e+07	1.82202e+07	1.36009e+07	1.35628e+07	1.18301e+07	1.5583e+07	1.51715e+07	1.33327e+07	1.43248e+07	1.43289e+07	1.41588e+07	1.24865e+07	1.05882e+07	18382210	2.07744e+07	19512586	2.41804e+07	2.43254e+07	2.01464e+07	1.98305e+07	1.83325e+07	3.1359e+07	1.67479e+07	2.48319e+07	2.16241e+07	1.57971e+07	2.46413e+07	18545141	1.84654e+07	1.85638e+07	1.8077e+07	2.43904e+07	1.11284e+07	1.08261e+07	1.11965e+07	1.28415e+07	1.28888e+07	1.10244e+07	1.56621e+07	1.00684e+07	1.28547e+07	1.47989e+07	9.987e+06	1.21751e+07	1.37593e+07
C1QL1|O75973	800919	999804	846965	1.00112e+06	862523	765704	886705	777022	865970	836843	640829	923957	731461	681769	882054	779501	921659	823783	140540	284195	275996	198556	207130	172480	181566	207293	196761	217745	190616	144963	196884	199635	170628	214338	129459	202506	601622	474367	593443	827249	636342	652481	931825	682026	825577	675598	536194	846788	900806
C1QL2|Q7Z5L3	0	0	0	0	0	0	0	0	0	0	0	0	0	0	0	0	0	0	NA	NA	NA	NA	NA	NA	NA	NA	NA	NA	NA	NA	NA	NA	NA	NA	NA	NA	200592	167288	217765	282627	223339	182064	290249	205358	207764	225464	178455	295465	270406
C1QL3|Q5VWW1	158044	222728	157640	144609	180895	221134	224475	164654	190820	171658	210289	200905	151021	150624	227057	164233	136493	188664	NA	NA	NA	NA	NA	NA	NA	NA	NA	NA	NA	NA	NA	NA	NA	NA	NA	NA	1.09651e+06	931410	998504	1.351e+06	1.53788e+06	1.01237e+06	3.10835e+06	1.33247e+06	1.59571e+06	1.64817e+06	961660	1.55156e+06	1.62741e+06
C1QTNF1|Q9BXJ1	257262	267291	371049	200754	268217	344397	262210	278764	252592	293726	204479	288284	307456	244231	346291	234526	182699	308793	NA	NA	NA	NA	NA	NA	NA	NA	NA	NA	NA	NA	NA	NA	NA	NA	NA	NA	NA	NA	NA	NA	NA	NA	NA	NA	NA	NA	NA	NA	NA
C1QTNF3|Q9BXJ4	4.4743e+06	6.51302e+06	4.31256e+06	2.87043e+06	4.54672e+06	4.66632e+06	3.78674e+06	3.61748e+06	1.92031e+06	2.60238e+06	7.3167e+06	4.75751e+06	4.29517e+06	3.32261e+06	5.67356e+06	2.36909e+06	2.79474e+06	5.96578e+06	2.32049e+06	3.07962e+06	2.9967e+06	3.29362e+06	3.99134e+06	2.58062e+06	2.65142e+06	2.97706e+06	2.26342e+06	3.20795e+06	3.44385e+06	1.70514e+06	2.78571e+06	2.74365e+06	2.2297e+06	2.77752e+06	1.78387e+06	4.17258e+06	836414	633888	871914	1.20476e+06	712980	765915	757560	1.24765e+06	967130	997549	809711	1.64458e+06	1.79956e+06
C1QTNF4|Q9BXJ3	347825	565547	404326	281530	407141	500506	385825	410590	309761	373489	467524	451661	392911	385751	413160	394719	249016	506807	3.60655e+06	4.43956e+06	5.40481e+06	5.36379e+06	4.79427e+06	3.80392e+06	2.96277e+06	5.93903e+06	3.40305e+06	4.45285e+06	4.06988e+06	2.68811e+06	3.62399e+06	4.74653e+06	3.27404e+06	3.50981e+06	2.76134e+06	5.28139e+06	930292	752040	895742	1.21103e+06	995843	939023	1.38841e+06	1.16081e+06	1.19296e+06	1.32538e+06	820617	1.3413e+06	1.48698e+06
C1QTNF5|Q9BXJ0	1.98254e+06	2.28329e+06	2.34811e+06	1.53446e+06	1.64165e+06	2.84586e+06	2.56682e+06	2.14364e+06	2.35616e+06	2.61255e+06	2.88212e+06	2.91028e+06	1.9859e+06	2.40506e+06	2.6576e+06	1.72245e+06	1.45527e+06	3.0725e+06	3.20133e+06	4.43249e+06	3.93895e+06	3.33717e+06	4.17198e+06	2.56502e+06	2.69837e+06	2.95915e+06	3.07258e+06	3.77236e+06	3.28869e+06	2.6737e+06	3.97071e+06	3.10801e+06	2.55771e+06	4.15761e+06	2.88289e+06	3.78692e+06	2.13027e+06	1.81503e+06	2.02968e+06	2.85699e+06	2.25502e+06	2.27692e+06	2.57385e+06	2.30335e+06	2.92024e+06	2.7485e+06	2.02835e+06	2.92777e+06	2.89744e+06
C1R|P00736	5.41708e+07	6.10002e+07	6.6144e+07	3.79811e+07	5.14499e+07	7.98618e+07	5.91578e+07	5.76723e+07	5.09816e+07	6.39092e+07	6.10455e+07	5.49278e+07	6.34715e+07	5.95807e+07	6.06522e+07	4.69613e+07	3.4553e+07	7.29335e+07	3.74141e+07	4.33313e+07	4.0592e+07	3.79355e+07	3.94628e+07	3.19871e+07	3.18887e+07	4.66897e+07	3.32421e+07	4.21162e+07	3.87944e+07	2.84966e+07	3.74868e+07	3.34302e+07	2.85824e+07	3.994e+07	3.16306e+07	3.99128e+07	4.68358e+07	3.80124e+07	4.52629e+07	6.35478e+07	5.83501e+07	4.62007e+07	5.70653e+07	4.38021e+07	5.58113e+07	5.83584e+07	4.32508e+07	5.36822e+07	6.10542e+07
C1RL|Q9NZP8	8.41793e+06	8.31496e+06	9.4379e+06	7.13357e+06	9.41363e+06	1.02543e+07	8.18695e+06	8.17501e+06	7.59722e+06	1.04748e+07	8.62208e+06	7.8338e+06	8.87699e+06	8.83792e+06	8.54907e+06	8.66666e+06	7.00574e+06	9.07468e+06	8.75612e+06	1.12478e+07	7.6687e+06	7.70953e+06	7.41728e+06	8.33508e+06	7.00405e+06	8.8322e+06	7.43751e+06	7.85097e+06	8.36699e+06	9.5995e+06	7.35273e+06	7.20272e+06	7.77742e+06	7.3413e+06	7.57092e+06	8.75937e+06	1.31294e+07	1.16055e+07	1.23713e+07	1.8549e+07	1.52434e+07	1.30745e+07	1.53795e+07	1.24571e+07	1.4141e+07	1.45041e+07	1.18045e+07	1.46826e+07	1.54332e+07
C1S|P09871	6.43647e+07	7.64298e+07	7.57352e+07	5.90854e+07	6.54575e+07	9.36394e+07	7.28759e+07	6.80157e+07	6.2486e+07	8.51803e+07	6.98343e+07	6.98799e+07	6.91545e+07	7.11998e+07	6.97919e+07	6.25464e+07	4.92441e+07	8.73928e+07	5.49238e+07	6.5419e+07	6.44489e+07	6.48957e+07	6.16808e+07	5.2632e+07	5.07824e+07	7.84356e+07	4.97932e+07	6.9959e+07	5.69987e+07	4.4855e+07	5.78002e+07	5.3826e+07	4.60993e+07	5.78763e+07	4.8225e+07	6.44639e+07	5.46167e+07	4.41163e+07	5.33033e+07	6.88998e+07	6.47819e+07	5.64248e+07	6.92902e+07	5.18316e+07	6.74153e+07	6.86891e+07	5.19307e+07	6.44659e+07	6.87634e+07
C2|P06681	3.09361e+07	2.78322e+07	2.90016e+07	3.19694e+07	3.20559e+07	3.17795e+07	2.95017e+07	3.90221e+07	3.45635e+07	3.44619e+07	3.41744e+07	2.77607e+07	3.1753e+07	3.27325e+07	2.87171e+07	3.70649e+07	3.19537e+07	3.03539e+07	2.77894e+07	3.5189e+07	2.62338e+07	2.65323e+07	2.60781e+07	2.80711e+07	2.70539e+07	2.93179e+07	2.3335e+07	2.61992e+07	2.50822e+07	2.66522e+07	2.54057e+07	2.74083e+07	2.55561e+07	1.71368e+07	2.62732e+07	2.80919e+07	2.60712e+07	2.3091e+07	2.91174e+07	2.27453e+07	2.26148e+07	2.6725e+07	2.3752e+07	2.36753e+07	2.72276e+07	2.79915e+07	2.38608e+07	2.78929e+07	2.8536e+07
C2orf40|Q9H1Z8	1.89917e+07	1.11214e+07	1.77561e+07	9.74795e+06	1.41872e+07	4.96509e+06	1.50575e+07	2.35248e+07	1.86264e+07	1.87301e+07	4.23076e+07	2.77942e+07	2.39279e+07	1.09998e+07	2.78565e+07	1.11295e+07	1.07961e+07	1.59404e+07	2.59791e+07	3.7876e+07	2.31756e+07	31741125	3.49712e+07	2.39057e+07	1.89005e+07	3.43246e+07	2.72296e+07	2.77947e+07	2.55251e+07	1.94283e+07	2.58899e+07	2.66001e+07	2.15425e+07	3.20186e+07	2.45723e+07	4.05951e+07	2.33134e+07	1.03e+07	1.18546e+07	2.92913e+07	1.57916e+07	2.21355e+07	6.18517e+06	3.05135e+07	3.81414e+07	3.73413e+07	2.62172e+07	3.47823e+07	54727949
C3|P01024	1323203019	1127244363	1244575860	1245311648	1354219417	1216487117	1247466882	1372478265	1148215934	1426875558	1313933365	1095986468	1442662844	1353359233	1052077224	1500307370	1385604039	1001093068	9.52769e+08	1179818627	1003002372	9.2158e+08	8.95134e+08	9.93546e+08	735005042	896502457	8.47999e+08	8.82184e+08	8.83316e+08	9.73453e+08	8.25656e+08	9.5936e+08	9.2764e+08	8.67233e+08	8.24741e+08	9.18587e+08	7.84348e+08	8.23997e+08	7.73672e+08	7.2055e+08	7.60536e+08	6.72707e+08	7.04193e+08	7.06082e+08	8.12136e+08	8.00972e+08	7.72885e+08	7.86528e+08	7.58345e+08
C3AR1|Q16581	NA	NA	NA	NA	NA	NA	NA	NA	NA	NA	NA	NA	NA	NA	NA	NA	NA	NA	NA	NA	NA	NA	NA	NA	NA	NA	NA	NA	NA	NA	NA	NA	NA	NA	NA	NA	90243.9	76115.4	87232.1	99557	117480	80315.9	100568	76153.5	117801	95439.1	87003.4	98243.8	96503.5
C4A|P0C0L4	5.83842e+08	6.08372e+08	7.28264e+08	5.54356e+08	4.63115e+08	4.31849e+08	6.03276e+08	4.88733e+08	4.82062e+08	668656395	6.55622e+08	6.08418e+08	5.31601e+08	603956792	5.96863e+08	6.76243e+08	4.34337e+08	4.69409e+08	6.11673e+08	6.49893e+08	5.09751e+08	7.02951e+08	4.7095e+08	4.9527e+08	4.48138e+08	7.7575e+08	6.73105e+08	4.39848e+08	8.86278e+08	5.64861e+08	6.0091e+08	4.51232e+08	6.79517e+08	6.77931e+08	5.07112e+08	4.55496e+08	4.41879e+08	6.31554e+08	4.67631e+08	5.44418e+08	5.24645e+08	4.91813e+08	3.19005e+08	3.81946e+08	5.61209e+08	5.47097e+08	5.3866e+08	5.24927e+08	4.02092e+08
C4B|P0C0L5	6.03111e+08	6.47406e+08	755782138	5.74957e+08	4.89696e+08	4.72298e+08	6.21442e+08	5.15374e+08	4.78191e+08	6.93365e+08	671932319	6.2769e+08	5.51803e+08	6.33488e+08	6.12024e+08	6.81722e+08	4.6161e+08	4.78314e+08	6.1e+08	6.65167e+08	5.07268e+08	6.90314e+08	4.57593e+08	5.04016e+08	4.42313e+08	761532997	6.78154e+08	4.36976e+08	8.83123e+08	5.6221e+08	5.96978e+08	4.51602e+08	6.72913e+08	6.72252e+08	5.0457e+08	4.39745e+08	4.27389e+08	600490294	4.56103e+08	5.18956e+08	5.06145e+08	4.73396e+08	3.04312e+08	3.62818e+08	5.33809e+08	523891697	5.1576e+08	5.03346e+08	3.99391e+08
C4BPA|P04003	8.02017e+06	4.57428e+06	3.36696e+06	6.55649e+06	1.04444e+07	5.83482e+06	5.75094e+06	8.38324e+06	8.13807e+06	4.13653e+06	4.90322e+06	6.14735e+06	5.86761e+06	1.20583e+07	4.64067e+06	5.7111e+06	9.96423e+06	4.37531e+06	8.47199e+06	5.87511e+06	5.73015e+06	3.97909e+06	4.37717e+06	4.74898e+06	1.04746e+07	5.04724e+06	1.19298e+07	4.74292e+06	4.68688e+06	1.02634e+07	4.57265e+06	8.77058e+06	1.04397e+07	6.02716e+06	5.81975e+06	4.7163e+06	6.00462e+06	1.25542e+07	4.35585e+06	3.17565e+06	4.45566e+06	3.8622e+06	3.06878e+06	3.00084e+06	3.25856e+06	3.17976e+06	2.72205e+06	3.58035e+06	3.99768e+06
C4BPB|P20851	NA	NA	NA	NA	NA	NA	NA	NA	NA	NA	NA	NA	NA	NA	NA	NA	NA	NA	170730	109430	154683	85414.8	97988.3	96950.9	176448	69623.6	209677	86181.6	128063	241029	120512	140533	213446	171114	112005	111580	83189.5	136594	85001.9	49547.1	73887.3	69517.2	53364.9	50236.9	56874.1	67464.1	36675.9	53965.8	81996.3
C4orf48|Q5BLP8	1.22234e+07	1.43858e+07	9.45501e+06	5.18714e+06	1.11937e+07	2.11702e+07	1.56341e+07	1.10422e+07	8.86009e+06	9.53627e+06	1.2926e+07	1.37928e+07	1.33503e+07	1.25104e+07	1.72583e+07	1.16743e+07	5.08745e+06	1.80919e+07	7.8159e+06	9.12101e+06	1.37279e+07	9.06033e+06	9.22391e+06	6.64648e+06	4.56181e+06	1.14937e+07	7.00496e+06	9.9501e+06	8.80427e+06	4.80343e+06	9.20341e+06	8.64789e+06	5.72004e+06	7.89313e+06	5.64311e+06	9.1252e+06	5.25643e+06	3.64295e+06	4.92303e+06	6.91982e+06	5.7996e+06	4.73086e+06	1.21209e+07	6.72063e+06	8.46239e+06	8.41031e+06	4.45976e+06	7.26999e+06	7.6392e+06
C5|P01031	6.83335e+07	4.90069e+07	6.04216e+07	7.31342e+07	7.22069e+07	4.64093e+07	6.23755e+07	6.68958e+07	6.29075e+07	6.57657e+07	6.29599e+07	5.66512e+07	6.08601e+07	7.50614e+07	5.05185e+07	7.93562e+07	9.61086e+07	3.77572e+07	6.28834e+07	6.01153e+07	5.29638e+07	4.5441e+07	5.25024e+07	6.85703e+07	5.77888e+07	4.93478e+07	4.88348e+07	5.61151e+07	5.13206e+07	8.26791e+07	4.62889e+07	6.06639e+07	7.12825e+07	4.33097e+07	4.79182e+07	4.60545e+07	5.18629e+07	6.5333e+07	4.61888e+07	3.56172e+07	4.35914e+07	5.39849e+07	3.35695e+07	4.27225e+07	4.37449e+07	3.98773e+07	4.3887e+07	4.35735e+07	3.80756e+07
C6|P13671	1.85077e+07	1.47996e+07	1.55094e+07	1.61797e+07	1.11422e+07	1.09452e+07	1.63489e+07	2.18601e+07	2.02883e+07	1.84238e+07	2.15138e+07	1.46548e+07	1.44986e+07	1.78616e+07	1.90359e+07	2.14787e+07	2.10687e+07	1.80184e+07	2.00599e+07	1.86226e+07	1.72372e+07	1.52816e+07	1.8276e+07	1.93724e+07	1.91576e+07	1.52985e+07	1.88241e+07	1.70082e+07	1.68938e+07	1.37084e+07	1.77432e+07	2.459e+07	2.04631e+07	1.95915e+07	1.53505e+07	1.73073e+07	2.41591e+07	2.65281e+07	2.2043e+07	1.99376e+07	1.75754e+07	1.99672e+07	1.69017e+07	1.51831e+07	2.57612e+07	2.5074e+07	1.97643e+07	2.00918e+07	2.2295e+07
C6orf120|Q7Z4R8	NA	NA	NA	NA	NA	NA	NA	NA	NA	NA	NA	NA	NA	NA	NA	NA	NA	NA	NA	NA	NA	NA	NA	NA	NA	NA	NA	NA	NA	NA	NA	NA	NA	NA	NA	NA	55683	51958.3	70865.1	85559.6	85234.3	73424.6	113424	67870.7	79711	108173	51777.5	93751.4	110178
C7|P10643	5.66846e+07	4.98508e+07	6.44864e+07	5.70503e+07	6.9806e+07	7.87217e+07	6.84728e+07	6.78446e+07	5.13267e+07	7.37403e+07	4.65056e+07	5.8037e+07	5.02366e+07	6.29556e+07	7.1012e+07	4.53041e+07	4.96507e+07	5.03437e+07	7.23635e+07	8.73854e+07	7.45102e+07	6.72523e+07	7.0345e+07	6.50658e+07	5.89343e+07	9.31102e+07	4.6425e+07	6.72717e+07	5.29782e+07	4.12901e+07	6.17028e+07	6.81974e+07	6.25577e+07	8.34127e+07	6.34147e+07	6.87892e+07	5.86222e+07	5.40527e+07	5.04504e+07	8.35804e+07	8.00231e+07	5.70503e+07	5.09014e+07	5.10589e+07	5.1349e+07	7.19258e+07	4.95474e+07	6.77228e+07	7.93389e+07
C8A|P07357	1.41629e+07	1.32055e+07	1.18239e+07	1.54015e+07	1.42855e+07	1.10633e+07	1.58302e+07	1.48518e+07	1.66094e+07	1.48688e+07	1.46198e+07	1.36844e+07	1.07962e+07	1.25822e+07	1.15397e+07	1.69826e+07	1.71147e+07	1.04968e+07	1.68338e+07	1.77258e+07	1.4048e+07	1.11322e+07	1.37558e+07	1.49507e+07	1.67669e+07	10737243	1.87683e+07	1.36875e+07	1.53004e+07	1.9328e+07	1.10565e+07	2.05539e+07	1.507e+07	1.4593e+07	1.71241e+07	1.58811e+07	1.24272e+07	1.62034e+07	1.33615e+07	1.07779e+07	9.75904e+06	1.23412e+07	1.01909e+07	1.2475e+07	1.24132e+07	1.19637e+07	9.50158e+06	1.18544e+07	8.81386e+06
C8B|P07358	1.58895e+07	1.32109e+07	1.41645e+07	1.74906e+07	1.6599e+07	1.32405e+07	1.69104e+07	1.62958e+07	1.91269e+07	1.7847e+07	1.67793e+07	1.42747e+07	1.25743e+07	1.30077e+07	1.41187e+07	2.05178e+07	1.91554e+07	1.12093e+07	2.5494e+07	2.41357e+07	2.22161e+07	1.73931e+07	2.30477e+07	2.26374e+07	2.30452e+07	1.74131e+07	2.61943e+07	1.94076e+07	2.14362e+07	2.8601e+07	1.87191e+07	2.93319e+07	2.10894e+07	2.01355e+07	2.32293e+07	2.34706e+07	1.8756e+07	2.36671e+07	2.07098e+07	1.62884e+07	1.54396e+07	1.61196e+07	1.59665e+07	1.71874e+07	1.99894e+07	1.80737e+07	1.42668e+07	16641389	1.41361e+07
C8G|P07360	6.00219e+06	4.5023e+06	4.71916e+06	6.10641e+06	6.12618e+06	4.9833e+06	6.49137e+06	5.60638e+06	6.25489e+06	5.73094e+06	5.74992e+06	5.5762e+06	4.66485e+06	4.84448e+06	5.00349e+06	6.90788e+06	7.16529e+06	4.0603e+06	1.37689e+07	1.30461e+07	1.22712e+07	8.89777e+06	1.17206e+07	1.1224e+07	1.31538e+07	8.9675e+06	1.35127e+07	1.14647e+07	1.20311e+07	1.461e+07	9.02523e+06	1.55764e+07	1.16584e+07	1.30503e+07	1.3899e+07	1.28361e+07	6.06489e+06	7.09733e+06	5.84735e+06	4.80828e+06	5.20539e+06	5.79902e+06	5.0981e+06	5.67629e+06	6.15196e+06	5.55319e+06	4.42498e+06	5.30462e+06	4.25265e+06
C9|P02748	3.45881e+07	2.60602e+07	3.31108e+07	4.83711e+07	4.37061e+07	3.53565e+07	2.94148e+07	3.95577e+07	3.41575e+07	3.38867e+07	3.83551e+07	3.39335e+07	3.16203e+07	4.07374e+07	3.59553e+07	5.36492e+07	4.58794e+07	2.63995e+07	4.81241e+07	5.16272e+07	3.63407e+07	3.97348e+07	4.0831e+07	4.28866e+07	3.3782e+07	4.46932e+07	3.85017e+07	4.5862e+07	5.04659e+07	5.50047e+07	3.62324e+07	5.21732e+07	4.30961e+07	4.12531e+07	4.24403e+07	3.8345e+07	2.19223e+07	2.35057e+07	2.64368e+07	2.3868e+07	2.13776e+07	2.3304e+07	1.82968e+07	1.99173e+07	2.17328e+07	1.85038e+07	1.98974e+07	2.82532e+07	1.7674e+07
CA1|P00915	2.65992e+06	454835	409942	1.87378e+06	409674	1.31602e+06	675885	2.31391e+06	479261	347883	770750	415211	886988	1.25344e+06	1.26432e+06	370865	399060	860746	3.58641e+06	1.55311e+06	1.66211e+06	4.71802e+06	1.61164e+06	1.60763e+06	2.05763e+06	4.59111e+06	2.93246e+07	1.91949e+06	2.01227e+06	1.49033e+06	1.34721e+07	2.29183e+06	2.12042e+06	3.37558e+07	2.37461e+06	2.77131e+06	3.42139e+06	647418	6.80013e+06	618504	4.51913e+06	634090	735387	630867	539124	2.54942e+06	1.10214e+06	1.59572e+07	772102
CA10|Q9NS85	1.25147e+06	1.59017e+06	1.17595e+06	995300	916696	1.70377e+06	1.19928e+06	1.71054e+06	870981	1.08663e+06	1.46265e+06	1.93722e+06	1.3123e+06	1.21721e+06	1.66941e+06	1.15973e+06	947669	1.75897e+06	748436	1.07617e+06	1.08879e+06	1.08347e+06	977770	500569	534248	1.07801e+06	652428	983645	720228	475560	1.1799e+06	886702	643631	751079	506702	909429	1.59049e+06	1.11308e+06	1.67127e+06	2.34866e+06	1.56067e+06	1.60942e+06	1.97023e+06	1.90506e+06	2.06622e+06	1.92594e+06	1.33974e+06	2.49992e+06	2.54156e+06
CA11|O75493	1.05167e+06	1.19381e+06	845824	768495	874401	1.57318e+06	1.00618e+06	1.35736e+06	815443	986813	1.02119e+06	1.65579e+06	1.13507e+06	1.00442e+06	1.43896e+06	1.09374e+06	748397	1.44633e+06	1.36725e+06	2.00539e+06	1.78719e+06	1.71862e+06	1.67743e+06	1.24177e+06	1.10447e+06	1.79006e+06	1.58405e+06	1.91648e+06	1.34172e+06	1.2261e+06	1.81075e+06	1.64716e+06	1.205e+06	1.28982e+06	1.13049e+06	1.25555e+06	544510	359291	581880	849555	532227	583093	658220	549078	758468	610571	491888	752484	847158
CA14|Q9ULX7	488037	484405	531851	330972	446962	564665	517040	466036	437642	418077	723078	643217	616309	489627	718579	416929	338402	624291	525624	656099	618811	685565	709089	569609	535753	644778	593949	650843	614816	497168	578967	626575	543729	566183	511814	781687	336420	228480	270441	346564	332522	243204	528062	359240	366930	484669	307729	389050	467967
CA2|P00918	387319	250788	145308	241351	105580	234839	295586	567180	212587	127509	407965	157037	190582	299757	310130	136707	86004.4	203208	596937	557094	492548	924920	599552	385060	449372	894563	3.56115e+06	446289	566606	435650	1.60391e+06	597810	460793	5.10659e+06	462533	711766	411302	208658	630332	233674	456167	322691	251711	218112	352791	396076	272669	1.38388e+06	369037
CA3|P07451	790678	426452	341708	1.44291e+06	409419	355636	287584	485280	280583	828560	272360	236376	350094	320227	216130	421859	265089	1.19141e+06	2.81273e+06	2.55914e+06	1.36325e+06	3.39468e+07	6.129e+06	2.17743e+06	1.72902e+06	7.2644e+06	1.94476e+07	1.47628e+06	1.48021e+06	1.19663e+06	2.0078e+06	1.30289e+06	4.67972e+06	3.0773e+06	1.35622e+06	1.50586e+06	430555	247276	442688	96014	162609	52507.6	59216.9	59764.8	84835	105513	201331	104669	138499
CA4|P22748	4.66348e+06	4.20462e+06	5.4744e+06	2.69898e+06	4.40186e+06	6.89406e+06	4.7467e+06	4.74294e+06	3.24046e+06	3.83253e+06	7.41112e+06	5.71335e+06	4.32577e+06	3.08223e+06	6.19554e+06	4.56431e+06	2.44862e+06	8.56064e+06	4.25114e+06	4.20428e+06	6.45146e+06	5.5773e+06	4.49517e+06	3.01808e+06	3.04798e+06	6.07391e+06	3.24074e+06	4.47157e+06	4.77532e+06	2.62353e+06	5.70157e+06	4.49202e+06	3.39638e+06	5.06168e+06	2.87279e+06	4.31428e+06	3.54262e+06	2.63687e+06	3.50843e+06	4.44916e+06	4.31826e+06	2.88647e+06	5.81522e+06	3.8723e+06	4.71187e+06	5.9027e+06	3.16463e+06	5.2343e+06	6.15062e+06
CA8|P35219	NA	NA	NA	NA	NA	NA	NA	NA	NA	NA	NA	NA	NA	NA	NA	NA	NA	NA	NA	NA	NA	NA	NA	NA	NA	NA	NA	NA	NA	NA	NA	NA	NA	NA	NA	NA	0	0	0	0	0	0	0	0	0	0	0	0	0
CAB39|Q9Y376	47052.6	64895.3	63595.9	48715.9	63849.1	63156.5	64987.5	68570.5	66465	64742	64167.1	60106.3	59648.3	77678.7	63880.9	57290	47597.9	90136.5	NA	NA	NA	NA	NA	NA	NA	NA	NA	NA	NA	NA	NA	NA	NA	NA	NA	NA	72927.1	61579.9	80426.8	110128	103430	83423	99215.3	75881	82165.1	89251	74946.1	108598	110266
CACHD1|Q5VU97	6.60819e+06	8.4131e+06	5.9879e+06	4.54101e+06	4.43299e+06	8.49849e+06	7.05493e+06	9.15899e+06	5.55165e+06	6.07003e+06	6.93873e+06	9.18054e+06	6.92109e+06	6.15479e+06	8.79176e+06	5.97829e+06	4.51946e+06	9.92682e+06	8.11506e+06	1.16866e+07	9.76958e+06	9.18104e+06	9.59156e+06	6.20542e+06	6.74542e+06	1.01911e+07	8.00984e+06	8.09021e+06	7.15774e+06	6.17542e+06	1.24185e+07	8.75861e+06	6.07259e+06	9.21843e+06	7.09693e+06	8.71498e+06	3.35646e+06	2.25295e+06	3.76425e+06	5.01835e+06	3.23171e+06	3.54165e+06	4.20362e+06	3.35775e+06	3.78874e+06	3.8916e+06	3.19267e+06	4.7028e+06	5.22965e+06
CACNA2D1|P54289	3.9009e+07	5.28146e+07	3.31366e+07	2.22739e+07	4.02793e+07	6.50616e+07	4.72264e+07	4.19546e+07	3.10231e+07	3.39222e+07	3.79637e+07	4.6312e+07	4.16809e+07	4.01671e+07	6.01572e+07	4.18325e+07	2.2476e+07	5.38327e+07	4.42331e+07	5.08573e+07	7.53373e+07	5.23442e+07	5.135e+07	3.48705e+07	2.9281e+07	6.19615e+07	4.0281e+07	5.33882e+07	4.69769e+07	2.99446e+07	4.94988e+07	4.59306e+07	3.19495e+07	4.60126e+07	3.19645e+07	4.1741e+07	2.56056e+07	1.9659e+07	2.19368e+07	2.96992e+07	2.863e+07	2.15463e+07	5.59829e+07	2.9583e+07	3.92372e+07	3.49842e+07	2.27554e+07	3.56022e+07	3.52273e+07
CACNA2D2|Q9NY47	5.68473e+06	6.88623e+06	5.55404e+06	3.50523e+06	4.66978e+06	8.26566e+06	5.99518e+06	6.57506e+06	3.74773e+06	4.64996e+06	6.65036e+06	7.61909e+06	6.57454e+06	4.80366e+06	8.58316e+06	5.58852e+06	3.42611e+06	8.05772e+06	7.3141e+06	8.9094e+06	1.07033e+07	8.88246e+06	9.2683e+06	5.57229e+06	6.01948e+06	1.02147e+07	6.49337e+06	8.45413e+06	7.59067e+06	5.30544e+06	8.94335e+06	7.8024e+06	5.83167e+06	8.32887e+06	5.60004e+06	7.85923e+06	4.30018e+06	3.04971e+06	4.03028e+06	4.78538e+06	4.30616e+06	3.80015e+06	7.26126e+06	4.41988e+06	5.84944e+06	5.85226e+06	3.60382e+06	6.92933e+06	7.1872e+06
CACNA2D3|Q8IZS8	2.48272e+06	2.99855e+06	2.16725e+06	1.58585e+06	2.75795e+06	4.24541e+06	2.91203e+06	2.16339e+06	2.0748e+06	2.1293e+06	2.62512e+06	2.50954e+06	2.39223e+06	2.23179e+06	3.31695e+06	2.42517e+06	1.69741e+06	3.50242e+06	2.47154e+06	2.80939e+06	3.77761e+06	2.58961e+06	2.4489e+06	2.27624e+06	2.01586e+06	2.91015e+06	2.28786e+06	2.8776e+06	2.71917e+06	2.08887e+06	2.36652e+06	2.56839e+06	1.85512e+06	2.24886e+06	2.01389e+06	2.48975e+06	2.70463e+06	2.26582e+06	2.41307e+06	3.09122e+06	2.74502e+06	2.27849e+06	5.51546e+06	3.12565e+06	3.67185e+06	3.8265e+06	2.46608e+06	3.30747e+06	3.54495e+06
CACYBP|Q9HB71	0	0	0	0	0	0	0	0	0	0	0	0	0	0	0	0	0	0	NA	NA	NA	NA	NA	NA	NA	NA	NA	NA	NA	NA	NA	NA	NA	NA	NA	NA	39418	40512.4	41062.1	60181.8	53182.5	42445.2	52848.4	50054.4	48584.4	64835.4	42673.4	66681.3	57435.1
CADM1|Q9BY67	1.66969e+07	1.74742e+07	1.784e+07	1.05441e+07	1.62414e+07	2.39817e+07	1.64584e+07	1.68248e+07	1.1043e+07	1.40807e+07	2.4298e+07	1.88378e+07	1.73278e+07	1.41931e+07	2.26096e+07	1.59318e+07	9.64157e+06	2.92556e+07	1.14991e+07	1.03191e+07	1.32713e+07	1.39282e+07	1.38477e+07	9.9406e+06	9.75009e+06	1.4089e+07	1.03378e+07	1.10574e+07	1.17613e+07	8.504e+06	1.51891e+07	1.06603e+07	9.33474e+06	1.19269e+07	9.02087e+06	1.02578e+07	1.21793e+07	9.36704e+06	1.31111e+07	1.35192e+07	1.38139e+07	1.21452e+07	1.70501e+07	1.35346e+07	1.88737e+07	2.05681e+07	1.0946e+07	1.6977e+07	1.70677e+07
CADM2|Q8N3J6	4.54271e+06	5.49361e+06	4.2006e+06	2.62265e+06	4.49097e+06	7.1531e+06	5.05065e+06	4.48526e+06	3.752e+06	3.90394e+06	5.82892e+06	4.89558e+06	4.51777e+06	4.3022e+06	6.38699e+06	4.29311e+06	2.42169e+06	6.48102e+06	6.81463e+06	7.96393e+06	1.09626e+07	8.2195e+06	7.99722e+06	5.87754e+06	4.53494e+06	9.2166e+06	6.49497e+06	8.7479e+06	7.17545e+06	4.13959e+06	9.01646e+06	7.13205e+06	4.98871e+06	6.6315e+06	4.46766e+06	7.03331e+06	4.39008e+06	3.23117e+06	4.27554e+06	5.52853e+06	4.85793e+06	3.80723e+06	8.93762e+06	5.37403e+06	6.02449e+06	6.74859e+06	3.82505e+06	5.96298e+06	6.40665e+06
CADM3|Q8N126	1.18263e+07	1.42431e+07	1.39112e+07	8.04107e+06	1.23211e+07	1.81464e+07	1.22077e+07	1.24437e+07	8.94036e+06	1.08278e+07	1.44971e+07	1.33015e+07	1.31089e+07	1.11978e+07	1.40562e+07	1.13558e+07	7.51395e+06	1.70927e+07	2.6931e+07	2.71953e+07	3.93199e+07	3.59349e+07	3.37755e+07	2.35536e+07	2.13481e+07	3.68323e+07	2.21355e+07	3.15558e+07	3.0281e+07	1.68789e+07	3.18408e+07	2.62269e+07	2.1985e+07	2.80492e+07	1.85615e+07	2.71091e+07	1.50223e+07	1.19756e+07	1.47347e+07	1.82193e+07	1.84349e+07	1.44659e+07	2.45804e+07	1.8329e+07	1.97601e+07	2.18736e+07	1.3474e+07	2.21956e+07	2.22112e+07
CADM4|Q8NFZ8	9.88146e+06	1.13786e+07	1.02749e+07	6.47684e+06	8.86382e+06	1.3461e+07	1.04133e+07	1.06879e+07	8.62624e+06	9.59877e+06	1.3632e+07	1.17782e+07	9.66609e+06	9.3718e+06	1.23686e+07	9.4425e+06	6.36209e+06	1.48933e+07	9.26112e+06	1.10316e+07	1.392e+07	1.11637e+07	9.97465e+06	7.76225e+06	7.75386e+06	1.03671e+07	8.1443e+06	9.99048e+06	1.021e+07	6.84823e+06	1.00821e+07	9.8227e+06	7.46539e+06	1.16649e+07	8.08954e+06	1.0473e+07	1.53182e+07	1.11996e+07	1.50178e+07	1.75168e+07	1.46618e+07	1.42063e+07	2.42249e+07	1.54817e+07	1.88512e+07	2.26839e+07	1.39857e+07	1.9669e+07	1.90395e+07
CADPS|Q9ULU8	NA	NA	NA	NA	NA	NA	NA	NA	NA	NA	NA	NA	NA	NA	NA	NA	NA	NA	NA	NA	NA	NA	NA	NA	NA	NA	NA	NA	NA	NA	NA	NA	NA	NA	NA	NA	44848.6	25770.8	37348	56971.8	59095	30396.2	101110	48011.1	54741	54676.1	33891.8	47180.1	54688.2
CALB1|P05937	4.28093e+06	4.40905e+06	6.03006e+06	3.11715e+06	4.23122e+06	6.08139e+06	4.98181e+06	4.16584e+06	3.53868e+06	3.32992e+06	7.28586e+06	5.04243e+06	4.69616e+06	4.31048e+06	4.5593e+06	3.47646e+06	3.05061e+06	8.63605e+06	6.39775e+06	9.07151e+06	8.18044e+06	8.31445e+06	9.59272e+06	6.07311e+06	6.45242e+06	8.51752e+06	5.79032e+06	6.8604e+06	6.5514e+06	4.68067e+06	1.10621e+07	8.10533e+06	5.95615e+06	9.27561e+06	5.15559e+06	6.90158e+06	3.26456e+06	2.44622e+06	2.83537e+06	3.5725e+06	5.21034e+06	3.41089e+06	3.6595e+06	3.60131e+06	3.85764e+06	4.81228e+06	2.60325e+06	5.37319e+06	4.64471e+06
CALB2|P22676	1.1027e+06	1.0544e+06	1.54488e+06	852232	1.03217e+06	1.44411e+06	1.23712e+06	1.31645e+06	898982	891806	1.70112e+06	1.15193e+06	1.20446e+06	916786	1.07021e+06	881537	843428	2.19162e+06	749398	938429	847430	822175	1.13761e+06	627502	666996	858549	660915	716386	712337	487003	1.02676e+06	834314	626810	950702	605173	739891	755358	743467	740340	861659	955645	760752	1.0864e+06	828026	791280	1.00773e+06	765852	1.07455e+06	1.01814e+06
CALCA|P06881	440705	300028	508769	298637	350685	445697	447060	411030	554742	468591	598656	427039	412454	381340	479823	471416	309642	546447	332146	313058	424403	304267	344505	334773	227997	271931	309753	365105	296402	262042	389878	347873	288864	322449	242700	394954	311410	301356	353589	277556	311591	301615	268464	288715	319167	328165	483772	368167	331140
CALCB|P10092	143806	110734	143979	120159	103983	131374	147000	126502	155565	106655	151540	141767	139161	148665	123112	179349	162995	144567	NA	NA	NA	NA	NA	NA	NA	NA	NA	NA	NA	NA	NA	NA	NA	NA	NA	NA	19289.3	19935	27190	21223.1	18128.9	11496.6	11650	21792.8	20363	32853.1	21172.9	13856.3	24126.7
CALM1|P0DP23	9.13731e+06	9.41004e+06	9.82364e+06	6.81595e+06	9.63782e+06	1.13251e+07	9.96611e+06	1.06291e+07	6.66575e+06	9.10859e+06	1.16214e+07	9.21229e+06	1.00216e+07	8.76997e+06	1.21967e+07	8.74053e+06	5.37424e+06	1.27368e+07	1.00937e+07	1.24233e+07	1.34695e+07	1.24683e+07	1.12839e+07	8.58778e+06	7.32342e+06	1.37823e+07	9.29645e+06	1.21067e+07	1.01084e+07	6.71835e+06	1.30043e+07	9.81075e+06	7.58702e+06	1.13241e+07	7.05184e+06	1.00748e+07	8.10088e+06	6.25522e+06	8.29622e+06	1.03914e+07	8.84298e+06	6.87266e+06	1.29621e+07	9.75486e+06	1.06049e+07	1.1711e+07	7.23437e+06	1.06688e+07	1.16391e+07
CALR|P27797	2.43163e+07	2.40076e+07	2.59089e+07	1.5734e+07	2.1521e+07	3.48535e+07	2.48892e+07	2.39652e+07	1.86169e+07	2.31349e+07	3.7027e+07	2.55758e+07	2.51496e+07	2.00778e+07	3.71372e+07	2.33875e+07	1.35453e+07	4.39461e+07	3.0712e+07	3.19571e+07	4.61936e+07	3.59115e+07	3.61481e+07	2.55799e+07	2.26186e+07	4.1084e+07	2.34375e+07	3.50915e+07	3.06232e+07	1.85228e+07	3.88563e+07	2.85897e+07	2.13587e+07	36883386	2.1086e+07	3.33246e+07	1.59632e+07	1.01441e+07	1.61122e+07	1.92888e+07	1.78219e+07	1.44997e+07	2.55016e+07	1.75583e+07	2.20742e+07	2.5381e+07	1.35206e+07	2.12347e+07	22338980
CALU|O43852	259926	332291	364041	198220	237441	337330	331670	328049	264478	288081	315196	307667	283212	265827	284924	282680	199498	391859	269414	319726	257788	252777	229944	248383	227442	213939	256873	241212	249895	283224	253736	264868	235940	270669	245012	252851	290802	247860	295230	407404	288564	313655	326751	460752	339282	511302	284001	358792	397811
CALY|Q9NYX4	2.47717e+06	3.09221e+06	2.41298e+06	1.28163e+06	2.53896e+06	4.22291e+06	2.92734e+06	2.17742e+06	1.93676e+06	1.92697e+06	3.13571e+06	2.45747e+06	2.24073e+06	2.16956e+06	3.11762e+06	2.19146e+06	1.18677e+06	3.41615e+06	2.43555e+06	2.94985e+06	3.92452e+06	2.9588e+06	2.64186e+06	2.02668e+06	1.55747e+06	3.23176e+06	2.15138e+06	3.00897e+06	2.49124e+06	1.52166e+06	2.72571e+06	2.38336e+06	1.76855e+06	2.52211e+06	1.59091e+06	2.7071e+06	1.36645e+06	949859	1.20772e+06	1.696e+06	1.51676e+06	1.18481e+06	3.03725e+06	1.38283e+06	1.87837e+06	1.88061e+06	1.07021e+06	1.7728e+06	1.67804e+06
CAMK2A|Q9UQM7	1.43611e+06	2.05129e+06	1.16043e+06	1.10973e+06	1.13203e+06	1.97594e+06	1.66566e+06	1.55263e+06	1.1282e+06	1.49837e+06	1.39381e+06	1.78158e+06	1.61387e+06	1.55457e+06	2.25103e+06	1.47035e+06	829252	2.31658e+06	3.15516e+06	4.08186e+06	5.15331e+06	3.71541e+06	3.87595e+06	2.22535e+06	1.3224e+06	4.87664e+06	2.67845e+06	5.96589e+06	2.7933e+06	2.03297e+06	4.67477e+06	3.15598e+06	2.2372e+06	2.80571e+06	1.73697e+06	3.29169e+06	2.29782e+06	1.38436e+06	2.31925e+06	3.02603e+06	1.83444e+06	1.89447e+06	4.82324e+06	3.3039e+06	3.72257e+06	3.26733e+06	1.68179e+06	2.98232e+06	2.72236e+06
CAMK2B|Q13554	952336	861199	974507	565904	717409	1.11225e+06	873574	741623	662474	689530	904810	992244	1.01787e+06	652569	951006	712511	548171	1.3082e+06	1.91513e+06	1.89412e+06	2.64995e+06	2.02255e+06	2.45925e+06	1.4315e+06	1.20513e+06	2.35834e+06	1.63498e+06	2.46108e+06	1.78134e+06	1.27577e+06	2.59663e+06	1.8464e+06	1.63821e+06	2.09402e+06	1.23412e+06	1.97222e+06	614554	547527	599797	664850	624784	623722	883790	749108	705097	814594	583785	826346	806193
CAMK2D|Q13557	406086	433734	511678	338898	425550	543750	480870	530362	393452	408929	585725	563910	445437	431937	606593	520240	302617	675527	726920	739082	961675	774580	843290	610320	579428	921807	612288	815451	725023	565467	826872	698812	633687	836931	549856	763935	579376	457910	606112	753763	601571	640126	947180	759408	768506	800865	551208	946792	869722
CAMK2G|Q13555	880228	738299	865980	605285	663826	994053	821840	714420	644107	649939	852859	860786	904014	669632	896481	682273	533924	1.24885e+06	1.58156e+06	1.67276e+06	2.21689e+06	1.72027e+06	2.0126e+06	1.12078e+06	912534	1.90452e+06	1.32887e+06	2.14434e+06	1.43605e+06	1.00135e+06	2.16047e+06	1.42376e+06	1.2724e+06	1.74173e+06	936427	1.59696e+06	449521	382750	470820	498801	459726	462302	669934	502643	514372	559491	439264	576028	598221
CAMK4|Q16566	39133.1	28710	57933.6	34598.3	47333.3	57575.1	36279	58406.8	37075.4	25124.7	57587.9	45388.9	44896.6	28969.2	46117.5	32754.4	24780.4	45201.2	NA	NA	NA	NA	NA	NA	NA	NA	NA	NA	NA	NA	NA	NA	NA	NA	NA	NA	NA	NA	NA	NA	NA	NA	NA	NA	NA	NA	NA	NA	NA
CAMP|P49913	NA	NA	NA	NA	NA	NA	NA	NA	NA	NA	NA	NA	NA	NA	NA	NA	NA	NA	NA	NA	NA	NA	NA	NA	NA	NA	NA	NA	NA	NA	NA	NA	NA	NA	NA	NA	33342.2	43107.9	49747	29818.9	35033.8	25934.9	36917.2	32807.8	40668.7	32070.6	24397.4	47373.1	39753.7
CAND1|Q86VP6	30864.8	30862.9	29893.8	32673.1	36226.3	36413.3	46319.3	39055.5	23727.5	36873.8	45204.2	41611.9	28703	26869.6	32495.5	21681.1	29059.6	15121.9	NA	NA	NA	NA	NA	NA	NA	NA	NA	NA	NA	NA	NA	NA	NA	NA	NA	NA	188521	151489	185674	196929	208193	151070	194809	186751	132497	177299	191117	217296	221636
CANT1|Q8WVQ1	6.82026e+06	8.87699e+06	7.72278e+06	5.32033e+06	6.26361e+06	9.82273e+06	8.00175e+06	8.18828e+06	6.02561e+06	6.36852e+06	1.03269e+07	9.12482e+06	8.47053e+06	7.33874e+06	8.68504e+06	6.41386e+06	4.46094e+06	9.9824e+06	7.987e+06	1.04866e+07	1.05805e+07	9.2647e+06	8.85354e+06	6.87201e+06	6.16361e+06	1.06782e+07	7.60678e+06	1.00561e+07	8.33588e+06	5.88342e+06	9.64427e+06	8.24402e+06	6.46095e+06	8.25602e+06	5.95836e+06	8.99257e+06	4.9881e+06	3.89131e+06	5.14744e+06	6.21725e+06	5.28682e+06	4.75554e+06	7.5109e+06	5.1839e+06	6.70489e+06	7.20827e+06	4.51545e+06	6.59063e+06	6.91514e+06
CANX|P27824	1.64495e+06	2.1894e+06	2.07111e+06	1.41384e+06	1.73606e+06	2.66398e+06	2.03704e+06	2.06277e+06	1.57911e+06	1.79131e+06	2.34805e+06	2.17217e+06	1.80104e+06	1.91453e+06	2.22526e+06	1.72968e+06	1.32361e+06	2.48075e+06	3.69709e+06	4.3018e+06	5.3696e+06	4.89664e+06	4.21171e+06	3.25614e+06	2.91462e+06	4.9839e+06	3.43996e+06	4.13511e+06	4.12006e+06	2.31195e+06	4.44421e+06	3.71621e+06	2.66735e+06	4.34951e+06	2.79762e+06	4.30807e+06	1.86769e+06	1.34584e+06	1.95273e+06	2.70629e+06	2.28836e+06	1.99552e+06	3.35924e+06	2.19336e+06	2.58868e+06	2.9103e+06	1.79885e+06	2.69596e+06	2.83303e+06
CAP1|Q01518	24534.3	33769.3	22904.9	15613.1	22736.2	18784.1	41297.8	26350.6	23104.4	18287.6	33197	28929.4	10153.7	32048.8	6225.54	16750.7	23784.5	18773.3	61808.6	63604.2	45984.5	58153.4	48691.6	58839.5	45641.7	47006.6	60604.1	50983.4	52301.1	63830	50224.2	53532.7	35485.6	58778	38460.5	72582	60821.3	80139.9	65793.7	70227	76957	112998	74030.9	71306	72949.5	84565.3	44960.6	81785.8	106343
CAP2|P40123	76424.3	151570	88925.3	89818.9	114409	141287	90208	116301	93589.6	90942.3	80154.4	84654.2	69158.3	95020.3	73261.6	85006.1	88351.2	106288	NA	NA	NA	NA	NA	NA	NA	NA	NA	NA	NA	NA	NA	NA	NA	NA	NA	NA	133974	94134	120161	146061	117954	127328	221858	145252	172083	134613	113380	187385	162956
CAPG|P40121	1.30365e+06	1.32666e+06	1.45532e+06	1.21882e+06	1.28626e+06	1.48671e+06	1.15286e+06	992058	1.1282e+06	1.32001e+06	1.0651e+06	1.15741e+06	1.20466e+06	1.04663e+06	975737	1.13151e+06	1.17553e+06	1.41225e+06	1.73498e+06	2.98297e+06	2.0009e+06	1.8997e+06	1.93026e+06	1.83243e+06	1.52991e+06	1.99427e+06	1.82875e+06	1.74654e+06	1.79639e+06	1.44562e+06	1.93305e+06	1.57812e+06	1.69525e+06	1.85671e+06	1.62539e+06	2.11533e+06	260666	243734	234737	243670	420746	243138	285811	229422	261110	279432	337766	299148	365636
CAPN1|P07384	0	0	0	0	0	0	0	0	0	0	0	0	0	0	0	0	0	0	NA	NA	NA	NA	NA	NA	NA	NA	NA	NA	NA	NA	NA	NA	NA	NA	NA	NA	21612.1	23494.5	16258.8	18607.9	12296.1	34410.6	21331.6	24322.8	24210.6	8407.92	17164.1	21109	16130.2
CAPN2|P17655	NA	NA	NA	NA	NA	NA	NA	NA	NA	NA	NA	NA	NA	NA	NA	NA	NA	NA	0	0	0	0	0	0	0	0	0	0	0	0	0	0	0	0	0	0	28120.5	18239.8	35935	48645.7	30680.5	29776.4	34781.6	27513.4	22567.9	47878	26808.8	54329.8	33534.3
CAPNS1|P04632	NA	NA	NA	NA	NA	NA	NA	NA	NA	NA	NA	NA	NA	NA	NA	NA	NA	NA	98914.4	148684	138577	102061	134534	78115.4	92659.8	111373	112891	116017	89084.9	81030.4	113043	95345.5	88551.9	98407.4	94066.9	115491	91253.9	59095.7	61505.5	85986.9	95988.5	179166	81444.9	73593.7	84683	113296	107370	204646	89985.6
CAPS|Q13938	72497.6	52889	91956.9	53385.7	57902.6	69807.2	93268	66746.3	89820	63691.6	117045	98703.7	72311.2	96004.3	79732	78541.7	78931.9	66245.7	NA	NA	NA	NA	NA	NA	NA	NA	NA	NA	NA	NA	NA	NA	NA	NA	NA	NA	98588.7	61017.7	77848	104142	97069.3	168311	77546.8	81352	127702	142320	126771	136247	138461
CAPZA1|P52907	17614.6	14008.5	15521	15869.6	12190.7	9656.36	27908.6	23354.9	13400.2	9540.39	26092.7	14924.1	9573.31	18991.6	14750.7	18432.9	8398.87	14783.4	0	0	0	0	0	0	0	0	0	0	0	0	0	0	0	0	0	0	4276.67	2582.59	7722.99	4011.57	11266.1	4324.72	6447.73	5079.11	4349.15	11318.7	3490.98	10600.8	14978
CAPZA2|P47755	NA	NA	NA	NA	NA	NA	NA	NA	NA	NA	NA	NA	NA	NA	NA	NA	NA	NA	NA	NA	NA	NA	NA	NA	NA	NA	NA	NA	NA	NA	NA	NA	NA	NA	NA	NA	NA	NA	NA	NA	NA	NA	NA	NA	NA	NA	NA	NA	NA
CAPZB|P47756	94425.6	93081	92331.6	67596.3	94850.7	111480	123072	81057.7	88836.1	97703.8	111372	87089.1	88491.4	111384	102831	72564.7	68271.7	98811.7	240472	191102	304639	282886	255121	202481	220149	196748	201286	186139	195506	183844	398739	161883	175964	245205	143176	144879	48095.9	42279.9	60983.6	56659.3	65430.7	59121.6	54274.9	50145.5	57777.9	59023.1	46718.8	52622.9	67136.5
CARTPT|Q16568	852825	1.19293e+06	828680	506359	828347	1.42381e+06	946214	831504	768750	923083	1.10919e+06	769722	821149	888117	1.1141e+06	813897	461132	1.12243e+06	1.68391e+06	2.06052e+06	2.2246e+06	2.58439e+06	1.68996e+06	1.28909e+06	1.12474e+06	2.64116e+06	1.57672e+06	3.08072e+06	1.69686e+06	1.23909e+06	1.75844e+06	1.57493e+06	1.3761e+06	1.38857e+06	1.16483e+06	1.88326e+06	1.09748e+06	1.11713e+06	1.29949e+06	1.4608e+06	1.19693e+06	1.0864e+06	1.63917e+06	1.16072e+06	1.28202e+06	1.56008e+06	950425	1.27945e+06	1.22732e+06
CASC4|Q6P4E1	1.10806e+06	1.40317e+06	1.1871e+06	796107	1.16179e+06	1.53644e+06	1.23167e+06	1.16988e+06	889009	1.03999e+06	1.3822e+06	1.28281e+06	1.08655e+06	994687	1.34027e+06	1.1892e+06	743283	1.42289e+06	3.63658e+06	3.79794e+06	4.93564e+06	4.12173e+06	4.44863e+06	2.83494e+06	2.83718e+06	4.17719e+06	3.30569e+06	3.96383e+06	3.78483e+06	2.56355e+06	4.02568e+06	3.40795e+06	2.88398e+06	4.23032e+06	2.64326e+06	4.05338e+06	1.95591e+06	1.5533e+06	1.88054e+06	2.20338e+06	2.17512e+06	1.73688e+06	3.08362e+06	2.20017e+06	2.73046e+06	3.1544e+06	1.85772e+06	2.61849e+06	2.52755e+06
CASP14|P31944	NA	NA	NA	NA	NA	NA	NA	NA	NA	NA	NA	NA	NA	NA	NA	NA	NA	NA	NA	NA	NA	NA	NA	NA	NA	NA	NA	NA	NA	NA	NA	NA	NA	NA	NA	NA	0	0	0	0	0	0	0	0	0	0	0	0	0
CAST|P20810	9573.82	17952.6	11633.5	9755.75	8576.82	13828.2	15494.8	11551	13541.4	13744.9	21376.7	7189.31	12121.9	8826.49	19529.7	9723.73	9586.33	27607.1	32842.7	59425	38688.1	68508.8	55861.8	56339.8	31607.7	61629.3	77691.9	49500.4	38579.2	50160.1	57453.4	49308	42970.1	88406.9	47250.9	73251.4	272586	240354	294846	299428	296717	254544	352343	232672	288567	300620	274010	321689	329524
CAT|P04040	267204	240854	206335	231549	187775	205209	400474	258206	198853	209726	170311	227873	189172	198522	213708	162458	188737	241165	1.7439e+06	1.45196e+06	2.00761e+06	2.28191e+06	1.59224e+06	1.23341e+06	1.46994e+06	1.74324e+06	6.4352e+06	1.36611e+06	1.41073e+06	1.31254e+06	3.27881e+06	1.54419e+06	1.40507e+06	9.24472e+06	1.47844e+06	1.68222e+06	548939	348762	729234	437395	641838	451621	475852	403477	455195	518736	374375	1.17077e+06	485265
CBLN1|P23435	3.24597e+06	4.87905e+06	3.51744e+06	2.26885e+06	2.86851e+06	5.07619e+06	3.33919e+06	4.9858e+06	2.08293e+06	3.23888e+06	4.32374e+06	5.3476e+06	3.46702e+06	3.02444e+06	4.66086e+06	3.22874e+06	2.20683e+06	5.67689e+06	2.65697e+06	2.91991e+06	3.50279e+06	3.84033e+06	2.94728e+06	2.08935e+06	2.15447e+06	3.84186e+06	2.39861e+06	3.65278e+06	2.83248e+06	1.94924e+06	4.11524e+06	3.20169e+06	2.72048e+06	2.75779e+06	1.90451e+06	2.32338e+06	3.56616e+06	3.24602e+06	3.67183e+06	4.47335e+06	3.76274e+06	3.36269e+06	4.14546e+06	3.63092e+06	4.305e+06	3.676e+06	2.85769e+06	5.70514e+06	5.32444e+06
CBLN2|Q8IUK8	2.17985e+06	3.28456e+06	2.27482e+06	1.42482e+06	1.9175e+06	3.52695e+06	2.24177e+06	3.24743e+06	1.3588e+06	2.29901e+06	2.93554e+06	3.52847e+06	2.40996e+06	1.99992e+06	3.16645e+06	2.16501e+06	1.37438e+06	3.84289e+06	1.54131e+06	1.7417e+06	2.29122e+06	2.13305e+06	1.83931e+06	1.26569e+06	1.25186e+06	2.43499e+06	1.42793e+06	2.12197e+06	1.80173e+06	1.20159e+06	2.24275e+06	1.85276e+06	1.51164e+06	1.65087e+06	1.25131e+06	1.62907e+06	2.22635e+06	2.29409e+06	2.26297e+06	2.84442e+06	2.49335e+06	2.06414e+06	2.97461e+06	2.30933e+06	2.87014e+06	2.46786e+06	1.79413e+06	3.26676e+06	3.21739e+06
CBLN3|Q6UW01	1.63458e+06	2.54286e+06	1.77223e+06	1.22663e+06	1.35392e+06	2.49392e+06	1.44393e+06	2.57885e+06	864962	1.5348e+06	2.20869e+06	2.97705e+06	1.66049e+06	1.30991e+06	2.21984e+06	1.60595e+06	1.11876e+06	2.55987e+06	1.58831e+06	1.94511e+06	2.16344e+06	2.46336e+06	2.04543e+06	1.26514e+06	1.35707e+06	2.61285e+06	1.34723e+06	1.92571e+06	1.54973e+06	1.25533e+06	2.29946e+06	2.1962e+06	1.71492e+06	1.71345e+06	1.26568e+06	1.87979e+06	191317	145189	192065	246467	204629	211598	175232	225885	194363	208510	172207	297816	305522
CBLN4|Q9NTU7	1.1147e+06	1.75662e+06	979015	639519	1.10263e+06	1.8382e+06	1.34625e+06	1.11978e+06	980718	984550	1.12512e+06	1.30238e+06	1.06481e+06	1.11661e+06	1.47884e+06	1.12282e+06	745994	1.47103e+06	1.85272e+06	2.0569e+06	3.48339e+06	2.12315e+06	1.99661e+06	1.49145e+06	1.14807e+06	2.6967e+06	1.7267e+06	2.32974e+06	1.98755e+06	1.21157e+06	2.30535e+06	2.18562e+06	1.43333e+06	1.84455e+06	1.28084e+06	1.8183e+06	1.10446e+06	910836	1.03556e+06	1.4515e+06	1.22903e+06	984982	2.15575e+06	1.27496e+06	1.66421e+06	1.46614e+06	1.04509e+06	1.67973e+06	1.54918e+06
CBR1|P16152	1.12918e+06	1.26931e+06	1.26775e+06	870532	1.17116e+06	1.36024e+06	1.54396e+06	1.52168e+06	1.30791e+06	1.15291e+06	1.24679e+06	1.17205e+06	1.23912e+06	1.18895e+06	1.30714e+06	1.3473e+06	1.04596e+06	1.60614e+06	2.11136e+06	2.74108e+06	2.32056e+06	2.44474e+06	2.07046e+06	1.77263e+06	1.69075e+06	2.23313e+06	2.09555e+06	2.25553e+06	2.12206e+06	1.70796e+06	2.54018e+06	2.16593e+06	1.83713e+06	2.43027e+06	1.74489e+06	2.78285e+06	1.12351e+06	1.01842e+06	1.08062e+06	1.29867e+06	1.37879e+06	1.14551e+06	1.31236e+06	1.04374e+06	1.25695e+06	1.25305e+06	1.08486e+06	1.41942e+06	1.33676e+06
CCDC126|Q96EE4	1.28749e+06	1.50988e+06	1.60471e+06	1.04931e+06	1.41747e+06	1.81176e+06	1.38897e+06	1.3599e+06	1.08426e+06	1.26079e+06	1.28738e+06	1.29185e+06	1.34503e+06	1.18396e+06	1.3946e+06	1.24261e+06	952155	1.79637e+06	982311	1.0996e+06	1.31776e+06	1.16545e+06	1.13135e+06	984519	833565	1.1624e+06	878734	1.07139e+06	1.07406e+06	796603	1.01007e+06	929237	882735	915267	776900	1.08712e+06	550492	468824	592295	665938	675342	539676	873303	657505	688061	738272	525731	764267	772696
CCDC7|Q96M83	332637	498914	466907	408674	381691	632591	341269	568721	555144	131676	427372	580469	351982	312128	269200	373827	666398	282345	770821	739849	842729	413624	792684	766181	1.08973e+06	696079	897291	768222	434283	737876	822309	725971	738605	741895	931531	1.02257e+06	963035	1.86802e+06	1.11443e+06	387232	887555	343591	541969	1.4481e+06	1.30577e+06	1.27438e+06	1.60415e+06	2.01562e+06	985128
CCDC80|Q76M96	NA	NA	NA	NA	NA	NA	NA	NA	NA	NA	NA	NA	NA	NA	NA	NA	NA	NA	281590	493703	205098	252908	487776	396371	441980	270401	387876	215835	263058	259154	200032	226918	263837	395514	252438	257615	199985	173611	199954	232347	229420	235149	265803	212834	211121	237437	217280	232899	255485
CCER2|I3L3R5	699673	666952	807107	409155	716912	958025	595677	790394	586476	731119	850285	469221	740550	599885	773843	537052	369279	893483	1.10815e+06	1.30943e+06	1.96944e+06	1.61342e+06	1.45009e+06	1.03059e+06	928099	1.32307e+06	1.12917e+06	1.26801e+06	1.3227e+06	762968	1.67617e+06	982803	995397	1.09169e+06	750446	1.28708e+06	666258	520825	577647	720884	644356	527037	1.04489e+06	847422	846839	1.02884e+06	477755	966219	1.1222e+06
CCK|P06307	2.46948e+06	2.54535e+06	2.06212e+06	1.44825e+06	2.98533e+06	3.77522e+06	3.11348e+06	1.97007e+06	1.89282e+06	2.18641e+06	2.66899e+06	2.20823e+06	2.29226e+06	2.22528e+06	2.97713e+06	2.09372e+06	1.32027e+06	2.9416e+06	3.90833e+06	4.11806e+06	5.01441e+06	3.95248e+06	3.83949e+06	4.07887e+06	3.28591e+06	4.32653e+06	3.67477e+06	4.01715e+06	4.15043e+06	3.49539e+06	3.87298e+06	3.99418e+06	3.68119e+06	4.06787e+06	3.38591e+06	3.75367e+06	2.02068e+06	1.64117e+06	1.78318e+06	2.40524e+06	2.49332e+06	1.93826e+06	5.12182e+06	2.54042e+06	3.27443e+06	3.16096e+06	1.77063e+06	2.26619e+06	2.49678e+06
CCL14|Q16627	2.65328e+06	2.79149e+06	3.57824e+06	2.73885e+06	3.06278e+06	3.17735e+06	3.07712e+06	1.88796e+06	3.13499e+06	3.89057e+06	2.3335e+06	2.91801e+06	2.06403e+06	2.86235e+06	2.72698e+06	2.18113e+06	2.42741e+06	4.49248e+06	1.5518e+06	1.77437e+06	1.33547e+06	1.61247e+06	1.38574e+06	1.678e+06	1.48901e+06	1.40039e+06	1.33296e+06	1.45347e+06	1.69813e+06	1.20373e+06	1.19328e+06	1.37304e+06	1.26199e+06	1.59166e+06	1.43418e+06	2.03282e+06	1.74801e+06	1.48515e+06	2.03431e+06	2.069e+06	2.13511e+06	2.12619e+06	1.72346e+06	1.53954e+06	2.21956e+06	2.03784e+06	1.78331e+06	1.80771e+06	2.49963e+06
CCL2|P13500	NA	NA	NA	NA	NA	NA	NA	NA	NA	NA	NA	NA	NA	NA	NA	NA	NA	NA	NA	NA	NA	NA	NA	NA	NA	NA	NA	NA	NA	NA	NA	NA	NA	NA	NA	NA	NA	NA	NA	NA	NA	NA	NA	NA	NA	NA	NA	NA	NA
CCN3|P48745	3.18391e+06	2.89939e+06	3.58322e+06	2.20848e+06	2.94292e+06	3.37275e+06	3.03667e+06	3.25151e+06	2.39999e+06	3.49234e+06	3.59397e+06	3.62011e+06	2.91167e+06	3.99647e+06	4.1268e+06	3.01004e+06	1.57947e+06	6.03133e+06	3.22272e+06	3.95602e+06	4.155e+06	4.18601e+06	4.48843e+06	3.43149e+06	2.61175e+06	3.9598e+06	3.15721e+06	4.18147e+06	3.70844e+06	2.78064e+06	5.69161e+06	3.29684e+06	3.19713e+06	3.14862e+06	2.84416e+06	3.47223e+06	3.59988e+06	3.39774e+06	3.37627e+06	3.5473e+06	5.22697e+06	3.28127e+06	5.27418e+06	3.48912e+06	4.33136e+06	4.0317e+06	3.69866e+06	4.4067e+06	4.48207e+06
CCS|O14618	NA	NA	NA	NA	NA	NA	NA	NA	NA	NA	NA	NA	NA	NA	NA	NA	NA	NA	NA	NA	NA	NA	NA	NA	NA	NA	NA	NA	NA	NA	NA	NA	NA	NA	NA	NA	NA	NA	NA	NA	NA	NA	NA	NA	NA	NA	NA	NA	NA
CCSMST1|Q4G0I0	202880	215643	245312	140529	208706	300885	170895	195781	125266	156659	273579	239243	220881	158595	264522	199981	127253	302129	NA	NA	NA	NA	NA	NA	NA	NA	NA	NA	NA	NA	NA	NA	NA	NA	NA	NA	442121	401521	471063	637051	525538	489402	812626	596312	573209	668329	449708	758549	663770
CCT6A|P40227	NA	NA	NA	NA	NA	NA	NA	NA	NA	NA	NA	NA	NA	NA	NA	NA	NA	NA	NA	NA	NA	NA	NA	NA	NA	NA	NA	NA	NA	NA	NA	NA	NA	NA	NA	NA	NA	NA	NA	NA	NA	NA	NA	NA	NA	NA	NA	NA	NA
CD109|Q6YHK3	4.77442e+06	5.2553e+06	4.96112e+06	3.85343e+06	4.0346e+06	5.16018e+06	5.26799e+06	4.68469e+06	4.82477e+06	5.00575e+06	4.5578e+06	7.63343e+06	4.55938e+06	4.72665e+06	5.8258e+06	4.71759e+06	3.31856e+06	6.97478e+06	4.13235e+06	6.23223e+06	4.55319e+06	3.66911e+06	4.19277e+06	3.34296e+06	2.59623e+06	4.72278e+06	4.94995e+06	4.39431e+06	4.17844e+06	3.17239e+06	5.65312e+06	4.14836e+06	3.62821e+06	4.25276e+06	3.66897e+06	4.35342e+06	3.17534e+06	2.29429e+06	3.88203e+06	2.61537e+06	3.75957e+06	3.09636e+06	3.74369e+06	2.8334e+06	4.0536e+06	3.64293e+06	3.13334e+06	3.9836e+06	3.95563e+06
CD14|P08571	3.49684e+07	3.36437e+07	4.08451e+07	2.91609e+07	34683197	5.16249e+07	3.07532e+07	4.13314e+07	2.69565e+07	4.32794e+07	3.39235e+07	3.28513e+07	3.35918e+07	3.19343e+07	4.81981e+07	3.17684e+07	2.34113e+07	5.06159e+07	3.38891e+07	3.47661e+07	4.07765e+07	3.67133e+07	2.93256e+07	2.92287e+07	2.6417e+07	3.83313e+07	2.79617e+07	3.48724e+07	3.21308e+07	2.19348e+07	4.7922e+07	2.89783e+07	2.33005e+07	3.15754e+07	2.79814e+07	3.83986e+07	2.00608e+07	1.21647e+07	2.10307e+07	2.10362e+07	2.35658e+07	1.45705e+07	2.44012e+07	1.76702e+07	2.45557e+07	2.78259e+07	1.8514e+07	1.92299e+07	2.35943e+07
CD163|Q86VB7	8.39092e+06	7.4294e+06	9.58161e+06	6.80618e+06	7.40067e+06	1.02958e+07	8.22786e+06	8.54077e+06	7.38491e+06	1.04615e+07	1.11021e+07	7.06585e+06	8.32852e+06	8.07963e+06	1.16892e+07	7.09693e+06	5.49498e+06	1.44758e+07	8.27885e+06	8.00694e+06	9.61054e+06	9.51034e+06	7.40196e+06	6.71322e+06	7.1255e+06	9.67163e+06	6.24118e+06	8.72451e+06	8.62059e+06	5.28582e+06	9.74726e+06	6.57534e+06	6.61818e+06	9.51876e+06	7.8641e+06	1.01538e+07	1.03483e+07	9.21421e+06	9.30704e+06	1.03523e+07	1.23131e+07	8.28574e+06	1.59867e+07	9.18595e+06	1.21999e+07	1.64107e+07	9.92136e+06	1.1406e+07	1.11317e+07
CD164|Q04900	15190	10460.3	8918.68	11009	9563.27	12497	7231.03	15001.1	9942.6	12956.8	8515.55	10299.7	7398.42	7665.99	12190	15557.6	12305.2	0	NA	NA	NA	NA	NA	NA	NA	NA	NA	NA	NA	NA	NA	NA	NA	NA	NA	NA	68839.2	54708.1	68012.3	102409	70733.4	91364.2	110026	73119.5	92335.2	76381.5	101680	98729.7	106553
CD177|Q8N6Q3	186157	174704	173179	187246	199701	214103	174344	191977	162285	229458	177695	214739	149704	207412	190876	167524	229593	164064	1.03433e+06	1.53182e+06	1.19982e+06	1.01847e+06	953218	1.05054e+06	936178	1.0398e+06	979934	1.10792e+06	1.14591e+06	1.00732e+06	1.04149e+06	1.06043e+06	940356	969700	1.17077e+06	1.12282e+06	1.77072e+06	1.68076e+06	1.58441e+06	1.86533e+06	1.75991e+06	1.56049e+06	1.93698e+06	1.39298e+06	1.74306e+06	1.40158e+06	1.70099e+06	2.01704e+06	1.568e+06
CD1A|P06126	0	0	0	0	0	0	0	0	0	0	0	0	0	0	0	0	0	0	NA	NA	NA	NA	NA	NA	NA	NA	NA	NA	NA	NA	NA	NA	NA	NA	NA	NA	0	0	0	0	0	0	0	0	0	0	0	0	0
CD200|P41217	542728	615104	405256	367292	566454	823367	658644	681460	297150	482033	365818	755876	645901	616791	636772	475317	334989	818712	1.05227e+06	1.52364e+06	1.84993e+06	1.49431e+06	1.423e+06	866720	755143	1.83311e+06	1.07643e+06	1.55425e+06	1.01379e+06	738127	1.85806e+06	1.34858e+06	777066	1.24346e+06	749037	1.52529e+06	1.01069e+06	861111	1.14395e+06	1.29895e+06	1.14545e+06	1.02947e+06	1.80739e+06	1.15845e+06	1.50593e+06	1.37058e+06	938524	1.43812e+06	1.38952e+06
CD248|Q9HCU0	1.08123e+06	1.31544e+06	1.17507e+06	918354	999315	1.53888e+06	1.18179e+06	1.12459e+06	891918	1.27147e+06	1.24387e+06	1.34315e+06	1.15227e+06	1.14761e+06	1.41886e+06	1.08044e+06	779878	1.69232e+06	1.55742e+06	1.81356e+06	2.08303e+06	1.78349e+06	1.72078e+06	1.41124e+06	1.32052e+06	2.32832e+06	1.42281e+06	1.78246e+06	1.68853e+06	1.13927e+06	2.07481e+06	1.61765e+06	1.18616e+06	1.91453e+06	1.3287e+06	2.07618e+06	1.90503e+06	1.32333e+06	1.82474e+06	2.61229e+06	2.17734e+06	2.04588e+06	3.21488e+06	1.95862e+06	2.13461e+06	2.48241e+06	1.71216e+06	2.46261e+06	2.57781e+06
CD276|Q5ZPR3	56915.3	86487.8	73329.8	66638.7	76494.7	61731.8	50426.9	80902.5	51924.2	69480.9	57059.2	67710.8	67031.2	62319.2	48763.8	69912.6	72868.4	64131.3	0	0	0	0	0	0	0	0	0	0	0	0	0	0	0	0	0	0	51500.9	51171.8	58784.6	83279.4	83549.8	64100.6	98117.2	72581.3	74112.8	70103.7	63492.5	93025.8	94247.6
CD300LF|Q8TDQ1	0	0	0	0	0	0	0	0	0	0	0	0	0	0	0	0	0	0	NA	NA	NA	NA	NA	NA	NA	NA	NA	NA	NA	NA	NA	NA	NA	NA	NA	NA	17945.5	18005.7	35800.1	55852	31565	24311.8	20606.4	25990.8	14418	12981.1	28796.6	24967.5	22022.1
CD302|Q8IX05	365989	626061	419772	281652	334257	496704	381473	503625	353886	321574	462975	456609	424249	405695	427900	560571	286471	554441	711016	1.19996e+06	735537	799164	670040	697439	710089	776412	638198	787213	814214	728112	654492	915128	684773	667617	649507	865110	110756	103475	116843	150690	122688	122945	138351	147895	114983	138208	115658	159908	145692
CD320|Q9NPF0	254483	303080	261475	157448	234706	268850	279440	218590	170716	201684	295881	266964	252766	197764	263790	228943	145135	352426	208346	207837	292700	215583	198893	162225	162648	223100	208703	223107	174573	148203	161748	176142	157643	197164	129922	225910	261873	196821	261532	272744	323159	250090	437255	306015	341322	352590	256585	343308	359357
CD33|P20138	78953.5	43713.7	46872	36074.1	63341.8	128571	81347.1	78489.8	51202.6	67705.8	80947.5	123616	64294.4	100209	134381	61955.6	39359.5	129272	378492	602316	389697	402395	218105	295334	272876	569626	239650	431049	206061	134064	402444	366933	299253	394298	286499	483004	343307	258643	277076	554265	391012	341357	700013	173194	439313	513028	282348	287423	560303
CD44|P16070	1.00073e+07	1.10559e+07	1.05343e+07	8.99497e+06	8.27147e+06	1.19509e+07	1.05847e+07	1.07809e+07	9.96248e+06	9.04095e+06	9.19066e+06	1.04802e+07	8.96977e+06	7.49823e+06	1.00651e+07	8.20777e+06	8.19881e+06	1.16427e+07	1.21001e+07	1.57543e+07	1.42414e+07	1.09884e+07	1.26908e+07	1.15505e+07	1.20433e+07	1.05342e+07	1.23992e+07	1.03029e+07	1.04048e+07	11102503	1.36289e+07	1.06816e+07	1.02291e+07	1.21931e+07	1.09758e+07	1.18503e+07	1.86477e+07	1.30388e+07	1.96306e+07	2.0666e+07	2.53281e+07	1.79512e+07	2.09865e+07	1.71388e+07	2.24756e+07	2.10702e+07	1.93533e+07	2.18953e+07	2.34781e+07
CD46|P15529	483599	643061	545966	321937	526175	808419	685402	599533	433347	521788	675907	568848	573439	519364	662700	513635	326521	925219	0	0	0	0	0	0	0	0	0	0	0	0	0	0	0	0	0	0	461936	370269	444896	568251	570358	453500	836262	562176	548534	613984	407894	627753	680415
CD47|Q08722	0	0	0	0	0	0	0	0	0	0	0	0	0	0	0	0	0	0	0	0	0	0	0	0	0	0	0	0	0	0	0	0	0	0	0	0	46410.2	22790.6	48834.1	50731.2	42597.9	52917.8	44040.1	33218.7	46828.5	54005.6	34697.1	52426.6	60010.3
CD55|P08174	9.81404e+06	1.12635e+07	1.05381e+07	5.67727e+06	8.88129e+06	1.32983e+07	1.28031e+07	8.87453e+06	7.48777e+06	9.89613e+06	1.29013e+07	1.10575e+07	1.01137e+07	8.73895e+06	1.26883e+07	9.81821e+06	5.09731e+06	1.48621e+07	1.42891e+07	1.55982e+07	1.96918e+07	1.66158e+07	1.45508e+07	1.3079e+07	1.24903e+07	1.74411e+07	1.24285e+07	1.64333e+07	1.50689e+07	1.04442e+07	1.54968e+07	1.50289e+07	1.1271e+07	1.65501e+07	1.24134e+07	1.45137e+07	7.73411e+06	5.40549e+06	7.42125e+06	9.39818e+06	7.8716e+06	6.66083e+06	1.33212e+07	7.58822e+06	9.70895e+06	1.46349e+07	6.09965e+06	1.00428e+07	1.06465e+07
CD58|P19256	585091	671469	595099	494289	613654	687208	610394	565945	523977	552904	614286	640923	510238	564724	657466	539170	469049	723792	488671	775682	565521	463117	732762	331438	318823	508583	447190	509228	339525	362233	613500	429981	314989	592756	459934	530558	375969	315866	420996	493170	405470	397217	518216	382562	414584	507384	383917	512747	463714
CD59|P13987	2.18614e+07	2.339e+07	2.51898e+07	1.21667e+07	2.24015e+07	3.2754e+07	2.43998e+07	2.22014e+07	1.67036e+07	2.01967e+07	28710826	2.73794e+07	2.59325e+07	1.99382e+07	2.89693e+07	1.91238e+07	1.21106e+07	3.06582e+07	3.40975e+07	4.00094e+07	5.13984e+07	3.57548e+07	3.90552e+07	2.58997e+07	2.6883e+07	4.24148e+07	2.78288e+07	4.32221e+07	3.70788e+07	1.92143e+07	3.99691e+07	3.1911e+07	2.33855e+07	3.9198e+07	2.55005e+07	3.8744e+07	2.73345e+07	1.82886e+07	2.43046e+07	3.02327e+07	3.21965e+07	2.32564e+07	5.05892e+07	3.07855e+07	3.67078e+07	3.91131e+07	2.40118e+07	3.87762e+07	4.03171e+07
CD5L|O43866	587794	468066	621080	756271	668299	647186	568888	627623	582371	620547	647173	649989	538637	577757	676995	508086	614588	526398	62311.9	53354.2	25169.2	26916.5	26571.2	38083.2	86189.3	43584.9	84744.2	41846.9	40921.5	79989.5	38491.7	37247.2	65694.5	15189.5	55672.4	0	2.58581e+06	4.46437e+06	2.04794e+06	1.22035e+06	3.00487e+06	1.77136e+06	1.3654e+06	2.41254e+06	2.34188e+06	1.86631e+06	1.30127e+06	1.48773e+06	2.88617e+06
CD68|P34810	0	0	0	0	0	0	0	0	0	0	0	0	0	0	0	0	0	0	NA	NA	NA	NA	NA	NA	NA	NA	NA	NA	NA	NA	NA	NA	NA	NA	NA	NA	65435.2	55965	52854.7	80838.4	78108.6	66906.6	94592.5	68118.7	85110.1	65131.7	92521.6	74328.1	90384.1
CD74|P04233	535609	627286	568210	642192	548421	558395	452125	773555	437519	981449	1.39576e+06	454685	494539	544577	1.04885e+06	775701	483676	1.19301e+06	450435	347644	504982	644389	715316	349153	288178	614783	293766	297209	301082	346476	985620	256910	315738	318700	313507	287251	690675	489170	920994	608644	665133	465508	871015	553247	916946	1.46109e+06	594943	578861	734394
CD81|P60033	147543	145214	162749	134886	140480	158465	127935	147496	142027	176255	319843	124976	116364	150593	269840	156301	114463	190911	NA	NA	NA	NA	NA	NA	NA	NA	NA	NA	NA	NA	NA	NA	NA	NA	NA	NA	96338.1	70557.7	90542.3	91832.1	86953.1	116370	85738.8	95275.3	239985	239137	109885	137260	145443
CD82|P27701	NA	NA	NA	NA	NA	NA	NA	NA	NA	NA	NA	NA	NA	NA	NA	NA	NA	NA	NA	NA	NA	NA	NA	NA	NA	NA	NA	NA	NA	NA	NA	NA	NA	NA	NA	NA	44085.1	38565.6	50108.2	39774.7	45459.4	72009	43362.4	46698.1	94939.1	71160.5	55147.5	90691.4	102955
CD83|Q01151	34817.8	41966.6	50021.1	32846.6	34384.2	46867.3	33921.3	25600.3	27868.8	24856	38728.6	36725	32376	22739.5	28577.3	29711.6	27023.9	34847.9	0	0	0	0	0	0	0	0	0	0	0	0	0	0	0	0	0	0	140576	112168	148723	201174	195159	129376	275552	128522	210818	216816	132878	198731	213107
CD84|Q9UIB8	303121	411448	336593	279800	269948	396465	389921	379010	317906	325076	316974	328516	321544	327847	333458	354163	256158	365751	414701	551314	483894	525695	361691	372850	379304	578812	425770	530907	416759	373197	466571	383711	365959	453663	481210	566559	285637	231487	299844	309923	374585	273246	456124	313681	361360	377083	320825	411986	428056
CD8A|P01732	94536.1	97218.5	121888	70167	69470.8	111435	89967.8	93246.5	73847.1	128334	88283.1	123429	121926	117919	76715.6	109649	45573.5	132824	NA	NA	NA	NA	NA	NA	NA	NA	NA	NA	NA	NA	NA	NA	NA	NA	NA	NA	12154.2	18030.2	14435.3	21139	17856.5	16962	8273.58	15436.1	17966	10175.7	16270.5	28102.5	16458.7
CD9|P21926	394813	602761	326637	175690	231023	447008	393930	402903	455045	258748	636480	490151	338159	400967	618502	382566	172329	365529	621955	598925	447191	515903	725170	419626	499341	536391	575392	543139	580461	628212	593433	569255	631839	813239	681786	904655	1.35365e+06	1.21051e+06	956148	1.3647e+06	1.12728e+06	1.869e+06	1.10635e+06	1.15332e+06	2.25248e+06	2.37322e+06	1.4189e+06	1.97741e+06	2.45122e+06
CD93|Q9NPY3	443296	516912	512005	440641	470550	592547	485015	426651	399796	473643	529805	500155	406645	500141	508312	445740	434179	546832	NA	NA	NA	NA	NA	NA	NA	NA	NA	NA	NA	NA	NA	NA	NA	NA	NA	NA	402752	351888	359991	362076	433737	350020	529001	358056	398331	423713	384374	383638	476083
CD97|P48960	47261.7	54555.9	62560.6	32630.6	43132.7	71054.6	53385.2	73545.3	53454.9	58657	61927.1	61737.9	51991.2	42329.9	44178.7	48326.4	32574.4	74780.2	46490.9	47271.7	36708.6	27667.2	45364.5	37912.8	37102.7	30462	61563.5	41340	39990.4	36160.8	34703	41762.5	37300.6	27319.1	32047.4	0	91056.4	68020.4	81624.5	125489	107840	89033.9	111087	100958	109158	129621	94109	70340.4	130926
CD99|P14209	1.22425e+07	1.27657e+07	1.81678e+07	1.0403e+07	1.34681e+07	1.57287e+07	1.14746e+07	1.28842e+07	1.0007e+07	1.46047e+07	13266818	1.66436e+07	1.58585e+07	1.40544e+07	1.13883e+07	1.36779e+07	1.00682e+07	1.22133e+07	2.40843e+07	2.3614e+07	2.5156e+07	3.0272e+07	2.28709e+07	2.48204e+07	2.56725e+07	3.5363e+07	2.25094e+07	2.94573e+07	3.17623e+07	2.26947e+07	2.59885e+07	2.02718e+07	2.26123e+07	2.40045e+07	2.50978e+07	2.67704e+07	1.7968e+07	1.64364e+07	2.14237e+07	2.9237e+07	2.62606e+07	2.1799e+07	2.0812e+07	1.94341e+07	1.87444e+07	1.72159e+07	2.24003e+07	2.12429e+07	1.90671e+07
CD99L2|Q8TCZ2	2.73074e+07	3.49656e+07	2.81636e+07	1.48519e+07	2.9754e+07	4.83254e+07	2.98305e+07	2.49331e+07	1.99463e+07	2.32251e+07	3.95264e+07	2.90219e+07	3.0218e+07	2.49856e+07	3.79914e+07	2.5022e+07	1.46824e+07	4.18986e+07	1.69246e+07	2.0298e+07	2.52543e+07	2.18708e+07	1.8817e+07	1.55042e+07	7.07293e+06	2.33883e+07	1.51251e+07	2.11928e+07	1.88545e+07	1.21353e+07	2.06664e+07	1.90265e+07	1.37069e+07	1.9067e+07	1.31985e+07	2.26243e+07	1.25819e+07	9.93492e+06	1.3145e+07	1.64238e+07	1.44789e+07	1.22388e+07	2.60243e+07	1.521e+07	1.70078e+07	2.03705e+07	1.21159e+07	1.82328e+07	1.68613e+07
CDC37|Q16543	NA	NA	NA	NA	NA	NA	NA	NA	NA	NA	NA	NA	NA	NA	NA	NA	NA	NA	NA	NA	NA	NA	NA	NA	NA	NA	NA	NA	NA	NA	NA	NA	NA	NA	NA	NA	51982.3	44890.2	58722.2	79174.6	67499.3	54073.7	63099.8	59621.2	65765.3	50685.1	48365	64233.1	48405.1
CDC42EP4|Q9H3Q1	NA	NA	NA	NA	NA	NA	NA	NA	NA	NA	NA	NA	NA	NA	NA	NA	NA	NA	NA	NA	NA	NA	NA	NA	NA	NA	NA	NA	NA	NA	NA	NA	NA	NA	NA	NA	9513.12	7363.29	12137.1	12320.7	11845.8	19501.1	27831.8	13600.5	15227.5	17347.8	8751.6	10037	21770
CDH1|P12830	1.06666e+06	991989	1.14556e+06	912435	1.05003e+06	1.20754e+06	1.09992e+06	920944	1.26922e+06	1.19717e+06	1.0807e+06	1.22175e+06	892677	943390	1.07308e+06	1.07429e+06	967294	1.48156e+06	209058	292530	278362	263236	254334	294105	276075	287082	243773	235390	272885	269496	260836	307203	232514	311187	265913	301360	1.50446e+06	1.3643e+06	1.58183e+06	1.44733e+06	1.48474e+06	1.51343e+06	1.81368e+06	1.26594e+06	1.4923e+06	1.95036e+06	1.46335e+06	1.5059e+06	1.78817e+06
CDH10|Q9Y6N8	3.9674e+06	4.72892e+06	3.6201e+06	2.29487e+06	3.01137e+06	5.47288e+06	4.2208e+06	4.19983e+06	2.88371e+06	3.50053e+06	4.64087e+06	5.2041e+06	4.26851e+06	3.55669e+06	5.36245e+06	3.38333e+06	2.26428e+06	5.91559e+06	3.15986e+06	4.36604e+06	4.84197e+06	3.94819e+06	4.09316e+06	2.7395e+06	2.62691e+06	4.1782e+06	3.21575e+06	3.83988e+06	3.13557e+06	2.26074e+06	3.97563e+06	3.38906e+06	2.51313e+06	3.44093e+06	2.50765e+06	3.40088e+06	3.45148e+06	2.51663e+06	3.28209e+06	4.73839e+06	3.77253e+06	3.43868e+06	5.04554e+06	3.89865e+06	4.22114e+06	4.58855e+06	2.87041e+06	5.31208e+06	5.10119e+06
CDH11|P55287	5.48635e+06	6.4568e+06	5.84755e+06	3.47275e+06	5.08755e+06	7.89128e+06	6.25653e+06	5.38229e+06	4960389	5.28559e+06	7.13522e+06	5.82834e+06	5.67591e+06	5.13226e+06	7.09083e+06	4.94476e+06	3.06012e+06	8.71787e+06	2.19026e+06	2.47264e+06	2.93956e+06	2.56755e+06	2.34335e+06	1.91544e+06	1.93414e+06	2.67264e+06	1.98263e+06	2.42899e+06	2.12468e+06	1.75674e+06	2.14971e+06	2.41476e+06	1.94539e+06	2.68526e+06	2.05478e+06	2.67401e+06	4.94711e+06	3.63161e+06	4.81435e+06	5.90845e+06	5.52396e+06	4.98974e+06	7.18899e+06	5.35234e+06	5.91752e+06	6.78567e+06	4.28178e+06	6.54799e+06	6.7092e+06
CDH12|P55289	2.31727e+06	3.1202e+06	2.42392e+06	1.38458e+06	2.33907e+06	3.65487e+06	2.69411e+06	2.50358e+06	1.98001e+06	2.34799e+06	3.08283e+06	2.55564e+06	2.51048e+06	2.36729e+06	3.16421e+06	2.2774e+06	1.19827e+06	3.95925e+06	80056.4	87816.3	84048.5	88272.4	64352.1	89089.4	94106.1	104230	80095	86053.8	84311.8	81560.7	88188.8	102084	62541.6	71735.5	77076.7	133108	1.89484e+06	1.44999e+06	1.68448e+06	2.66572e+06	2.38077e+06	1.96316e+06	3.43952e+06	2.33095e+06	2.16451e+06	2.83017e+06	1.48454e+06	2.7218e+06	2.77967e+06
CDH13|P55290	1.90338e+07	2.92207e+07	1.59323e+07	1.00749e+07	2.36064e+07	28780596	2.32384e+07	1.80602e+07	1.50001e+07	1.70084e+07	2.28661e+07	1.89768e+07	1.86685e+07	1.95813e+07	3.15885e+07	1.78928e+07	1.09078e+07	2.56034e+07	3.43386e+07	4.59253e+07	6.45175e+07	4.15461e+07	3.74918e+07	3.12733e+07	1.86788e+07	5.67743e+07	3.4158e+07	4.50338e+07	3.6942e+07	2.1006e+07	4.01756e+07	3.5681e+07	2.36505e+07	3.16753e+07	2.2375e+07	3.44531e+07	1.90911e+07	1.4594e+07	1.94572e+07	2.54132e+07	2.38302e+07	1.62122e+07	4.97495e+07	2.20753e+07	2.46821e+07	2.72244e+07	1.73236e+07	2.31006e+07	2.54826e+07
CDH15|P55291	5.56476e+06	6.46082e+06	7.03681e+06	4.50754e+06	4.81711e+06	6.8327e+06	5.46361e+06	7.84016e+06	3.43298e+06	4.95243e+06	6.92196e+06	7.55382e+06	6.03744e+06	4.49849e+06	6.14533e+06	6.31856e+06	4.23242e+06	8.27497e+06	4.92164e+06	6.49215e+06	6.4909e+06	6.79773e+06	6.08718e+06	4.11299e+06	2.86829e+06	8.26318e+06	3.75714e+06	5.22144e+06	4.73495e+06	3.48061e+06	6.09978e+06	6.67398e+06	4.49787e+06	4.71817e+06	3.27484e+06	5.47958e+06	3.05975e+06	2.35098e+06	3.23533e+06	4.05924e+06	3.66154e+06	3.08181e+06	2.83364e+06	3.48836e+06	2.72105e+06	3.75334e+06	2.42488e+06	4.51199e+06	5.18607e+06
CDH18|Q13634	2.51334e+06	2.56773e+06	2.75756e+06	2.76769e+06	2.00187e+06	2.46054e+06	2.12264e+06	2.6507e+06	2.33049e+06	2.34016e+06	2.75618e+06	2.89038e+06	3.08353e+06	2.73498e+06	2.43879e+06	2.04044e+06	2.48822e+06	2.2422e+06	297815	368192	551386	445467	360227	236017	259598	402178	276415	379074	400635	202543	380293	353509	212631	372861	225766	317424	512199	416237	608498	780718	636346	559586	1.01328e+06	672097	711926	838422	512261	861968	844604
CDH19|Q9H159	172597	199025	203513	188865	161427	215402	194646	208205	233738	209944	175477	197225	155776	174713	150429	138409	195235	230047	NA	NA	NA	NA	NA	NA	NA	NA	NA	NA	NA	NA	NA	NA	NA	NA	NA	NA	13086.2	16484.6	19139.5	20343.5	12370.6	18798.5	21487.8	16337.1	14897.3	22586.2	18983.9	16332	21359.9
CDH2|P19022	5.11817e+07	5.50986e+07	5.67857e+07	3.00866e+07	5.22321e+07	7.8868e+07	5.72026e+07	4.77736e+07	4.06138e+07	4.47477e+07	6.37811e+07	5.24767e+07	5.88314e+07	4.32909e+07	6.11097e+07	4.95727e+07	2.81328e+07	7.48818e+07	3.77761e+07	4.69124e+07	6.13466e+07	4.92711e+07	4.69904e+07	3.4477e+07	2.57066e+07	4.98236e+07	3.493e+07	4.75725e+07	4.32405e+07	24046249	4.37607e+07	39639177	2.96022e+07	3.67825e+07	2.7429e+07	4.12604e+07	2.30253e+07	1.83363e+07	2.29278e+07	2.84823e+07	27677879	2.12968e+07	4.17112e+07	2.77312e+07	2.9391e+07	3.10498e+07	2.11641e+07	3.11535e+07	3.21209e+07
CDH20|Q9HBT6	590366	652161	477422	423580	312553	505425	395841	418493	340519	353227	467372	499166	432439	368334	370582	390461	303225	468901	627464	922891	825497	665137	690242	602810	505549	671175	635535	698172	639579	527539	653214	639010	505536	843265	571051	692069	583076	369386	634972	808827	672094	607257	872170	617837	731386	787139	562037	719350	898019
CDH22|Q9UJ99	370892	256427	333058	331839	303045	352102	299658	333983	240990	397088	794535	283427	312920	296670	676342	372575	218928	839541	862533	964154	1.14102e+06	986023	965463	679998	778959	1.15215e+06	719652	992371	912031	614693	955597	911362	696581	1.00677e+06	661546	817656	802627	575840	902042	1.12747e+06	1.09003e+06	735398	944110	1.02185e+06	1.12131e+06	1.35951e+06	665298	1.16317e+06	1.16357e+06
CDH23|Q9H251	181122	206907	204302	141909	185035	240848	170451	238880	139165	178213	208583	249867	187340	190994	224745	165162	136298	310450	NA	NA	NA	NA	NA	NA	NA	NA	NA	NA	NA	NA	NA	NA	NA	NA	NA	NA	201524	138909	197752	340155	196986	256383	198580	243135	172763	246449	184062	334918	299176
CDH3|P22223	421277	406646	447792	370338	360993	421325	392955	306177	532993	427428	363678	515161	326512	365175	383791	407155	366167	529311	NA	NA	NA	NA	NA	NA	NA	NA	NA	NA	NA	NA	NA	NA	NA	NA	NA	NA	795669	741720	836859	813453	802866	850059	977100	713309	745124	959141	798052	842655	926434
CDH4|P55283	2.1161e+06	2.57381e+06	2.25821e+06	1.15745e+06	2.29626e+06	3.61351e+06	2.39194e+06	2.13736e+06	1.88744e+06	1.7289e+06	2.82865e+06	2.28541e+06	2.3785e+06	2.04792e+06	2.91342e+06	2.03634e+06	1.10265e+06	3.00476e+06	2.46986e+06	3.13492e+06	3.75507e+06	2.87054e+06	2.85016e+06	2.17061e+06	1.59078e+06	3.18054e+06	2.29861e+06	2.85279e+06	2.6505e+06	1.5349e+06	2.54465e+06	2.44814e+06	1.8241e+06	2.38591e+06	1.61051e+06	2.51312e+06	3.17157e+06	2.61558e+06	2.79636e+06	3.87161e+06	3.79078e+06	2.8197e+06	5.91852e+06	3.44548e+06	4.03587e+06	4.41467e+06	2.71411e+06	3.76642e+06	4.37306e+06
CDH5|P33151	4.89555e+06	6.77504e+06	5.47244e+06	6.06469e+06	5.71822e+06	6.06555e+06	5.51924e+06	4.9598e+06	5.64107e+06	5.0245e+06	4.94858e+06	4.80437e+06	4.50519e+06	5.05662e+06	5.44226e+06	4.97419e+06	6.00564e+06	6.01577e+06	5.35372e+06	5.19002e+06	6.38463e+06	4.76056e+06	5.11895e+06	4.7469e+06	4.99933e+06	6.04377e+06	4.58259e+06	6.27207e+06	5.92213e+06	4.90914e+06	5.46566e+06	5.39052e+06	5.0299e+06	5.28739e+06	5.43857e+06	5.65312e+06	3.49632e+06	3.22696e+06	3.58373e+06	3.75055e+06	4.0743e+06	3.54346e+06	4.61135e+06	3.69349e+06	3.65082e+06	3.85786e+06	3.39466e+06	3.8477e+06	4.08125e+06
CDH6|P55285	7.51406e+06	9.84366e+06	7.21115e+06	4.77149e+06	6.27093e+06	1.11968e+07	8.79694e+06	6.72593e+06	6.32376e+06	7.82769e+06	9.12986e+06	7.85743e+06	7.23523e+06	7.0257e+06	9.59979e+06	6.69461e+06	4.6984e+06	1.16926e+07	6.4264e+06	8.06287e+06	9.69181e+06	7.26799e+06	6.94133e+06	5.71783e+06	5.38344e+06	7.57804e+06	6.36276e+06	7.17056e+06	6.42102e+06	4.89872e+06	6.45416e+06	6.80536e+06	4.91518e+06	7.66536e+06	5.49017e+06	7.33386e+06	4.14326e+06	3.15712e+06	4.33384e+06	5.45882e+06	4.54361e+06	4.12065e+06	6.55953e+06	4.57723e+06	5.05934e+06	5.74889e+06	3.86797e+06	5.73865e+06	5.68139e+06
CDH7|Q9ULB5	2.84393e+06	3.70864e+06	3.02022e+06	1.8106e+06	2.8342e+06	4.38916e+06	3.2157e+06	3.07615e+06	2.40353e+06	2.81766e+06	3.79804e+06	3.23756e+06	3.12933e+06	2.84813e+06	3.71787e+06	2.81342e+06	1.62102e+06	4.70448e+06	1.13798e+06	1.34045e+06	1.64505e+06	1.39713e+06	1.50473e+06	1.10862e+06	1.0637e+06	1.36293e+06	1.11228e+06	1.33323e+06	1.15543e+06	970800	1.29036e+06	1.28628e+06	1.0528e+06	1.296e+06	1.05972e+06	1.34435e+06	2.29891e+06	1.76168e+06	2.13658e+06	3.02477e+06	2.73475e+06	2.27095e+06	3.56799e+06	2.71065e+06	2.48376e+06	3.15322e+06	1.81714e+06	3.21886e+06	3.29575e+06
CDH8|P55286	4.56795e+06	6.23063e+06	4.3354e+06	2.36712e+06	4.7492e+06	7.31704e+06	5.41178e+06	4.44185e+06	3.81236e+06	4.38341e+06	5.85411e+06	4.98727e+06	4.82533e+06	4.63661e+06	6.33303e+06	4.47099e+06	2.21821e+06	7.25294e+06	3.48453e+06	4.55614e+06	6.01091e+06	4.33631e+06	4.51369e+06	3.19766e+06	2.33529e+06	4.9229e+06	3.71804e+06	4.52375e+06	4.03919e+06	2.39221e+06	3.73494e+06	3.73569e+06	2.50617e+06	3.74451e+06	2.90695e+06	4.08652e+06	3.57636e+06	2.78266e+06	3.13072e+06	4.83884e+06	4.43834e+06	3.72292e+06	6.61761e+06	4.16225e+06	4.31633e+06	5.43524e+06	2.88015e+06	5.01389e+06	5.17334e+06
CDH9|Q9ULB4	1.46839e+06	1.618e+06	1.30522e+06	945223	1.23275e+06	2.1321e+06	1.68161e+06	1.50582e+06	1.17564e+06	1.38288e+06	1.85763e+06	1.81608e+06	1.55788e+06	1.43564e+06	2.20883e+06	1.35119e+06	978242	2.20955e+06	2.68369e+06	3.45136e+06	4.49791e+06	3.33894e+06	3.63517e+06	2.46704e+06	2.04987e+06	3.49065e+06	2.90376e+06	3.15658e+06	2.72902e+06	1.90899e+06	3.3782e+06	2.90124e+06	2.13808e+06	2.72766e+06	2.1739e+06	3.02523e+06	2.56864e+06	2.40767e+06	1.9723e+06	2.67314e+06	2.99449e+06	2.1951e+06	5.01314e+06	2.34108e+06	3.11419e+06	3.27717e+06	2.06654e+06	2.85456e+06	2.98639e+06
CDHR1|Q96JP9	NA	NA	NA	NA	NA	NA	NA	NA	NA	NA	NA	NA	NA	NA	NA	NA	NA	NA	NA	NA	NA	NA	NA	NA	NA	NA	NA	NA	NA	NA	NA	NA	NA	NA	NA	NA	211007	178241	253935	261339	269553	224201	204221	249367	173710	223617	147285	227400	269726
CDHR5|Q9HBB8	73764.1	100440	92398.8	79624.1	89195.4	89096.5	96027.7	86719.5	73316.7	88317.2	93364.6	96151.8	70000.7	94564.1	102281	83458.5	68489.2	93740.8	NA	NA	NA	NA	NA	NA	NA	NA	NA	NA	NA	NA	NA	NA	NA	NA	NA	NA	34822.9	29162.3	28100.7	45733	35046.1	31714.9	44131.2	36154.8	44119.5	54574.9	25975.1	44438.2	34325.3
CDK14|O94921	0	0	0	0	0	0	0	0	0	0	0	0	0	0	0	0	0	0	497603	537774	646216	684001	586611	475565	460597	557651	566521	587202	572880	517846	455696	467467	1.11393e+06	403055	518554	510019	NA	NA	NA	NA	NA	NA	NA	NA	NA	NA	NA	NA	NA
CEACAM21|Q3KPI0	18416.9	52074	30038.3	44269.9	40257.7	30264.6	39830.4	39250.6	30729.5	38728.1	13934.1	38196	14197.9	34537.1	19089	36015.1	44572.3	31023.2	139573	109308	148661	137334	145354	134487	124033	118409	129794	131203	128027	110241	128755	177119	130200	177634	122034	199892	50990.4	87280.4	114210	125227	69322.5	114390	67470.7	92683.8	73064.9	64688.6	104018	81402.2	95444.4
CEL|P19835	1.02614e+06	4.46137e+06	863405	741565	948728	969507	1.26762e+06	974877	1.29362e+06	950002	1.33658e+06	3.92219e+06	902644	1.52628e+06	1.3488e+06	724172	769556	1.15828e+06	218087	259632	187252	180826	152685	184446	186365	204282	204361	227766	208965	210773	214668	180582	195424	166903	187524	256499	897590	919782	801163	876042	521513	1.52864e+06	626360	779139	1.32314e+06	932472	1.14583e+06	849057	1.01493e+06
CELSR2|Q9HCU4	2.38695e+06	3.01248e+06	2.26662e+06	1.56824e+06	2.63817e+06	4.13856e+06	2.914e+06	2.43164e+06	2.07542e+06	1.96275e+06	2.70718e+06	2.52003e+06	2.52723e+06	2.37303e+06	2.9892e+06	2.2378e+06	1.49659e+06	3.17005e+06	3.67818e+06	5.19252e+06	7.0838e+06	4.97268e+06	4.8584e+06	3.34544e+06	2.51938e+06	5.36606e+06	3.78651e+06	5.56675e+06	4.54088e+06	2.66733e+06	4.959e+06	4.07959e+06	3.30386e+06	2.76789e+06	2.49721e+06	3.85024e+06	2.37623e+06	2.20299e+06	2.64457e+06	3.24065e+06	2.67762e+06	2.38018e+06	3.85892e+06	3.04576e+06	3.3884e+06	3.26478e+06	2.24879e+06	2.98913e+06	3.76359e+06
CEMIP|Q8WUJ3	4.79337e+06	5.53019e+06	6.12333e+06	4.34786e+06	4.22559e+06	6.20512e+06	5.62263e+06	5.76562e+06	4.76478e+06	5.81395e+06	4.31434e+06	6.1961e+06	5.00083e+06	5.16903e+06	5.27397e+06	4.37493e+06	3.37156e+06	6.98773e+06	4.98448e+06	5.55824e+06	5.77378e+06	5.68154e+06	5.46359e+06	4.24428e+06	4.48752e+06	5.84858e+06	4.62159e+06	6.38235e+06	5.33563e+06	3.98352e+06	5.84732e+06	4.70868e+06	4.26676e+06	5.43618e+06	4.22638e+06	5.16067e+06	3.62876e+06	3.15141e+06	4.02736e+06	4.55716e+06	3.81962e+06	3.7065e+06	4.03808e+06	3.70593e+06	4.44351e+06	3.8772e+06	3.72967e+06	4.29504e+06	4.92784e+06
CEND1|Q8N111	433731	428599	622416	280033	471035	666977	548499	467928	279829	372306	712377	445992	509521	366134	605221	404482	273178	706115	503543	525979	860892	589883	648755	437495	371300	633709	447498	680641	540837	259657	563215	503083	362858	569667	318232	529939	408290	313554	378020	483936	465402	387514	705273	476136	463002	530272	373344	550521	525057
CEP128|Q6ZU80	13266.7	0	14729.3	7107.14	10423.5	8303.12	7917.87	6566.81	0	0	0	0	14329.9	16491.1	29366.5	27239.8	12608.6	0	48887.4	52650.1	44187.5	45862.3	26015.3	33988	30305	40618	29973.7	51064.8	42850.2	27858.7	48812	31714.4	54291.4	49657.2	21915	55535.8	0	0	0	0	0	0	0	0	0	0	0	0	0
CES2|O00748	77774.3	121672	82623.6	72382.2	56748.3	95073.4	82218.3	131714	65272.4	70322.3	83953.7	110448	86210.3	64468.5	90832.4	78284.5	57332.7	117388	NA	NA	NA	NA	NA	NA	NA	NA	NA	NA	NA	NA	NA	NA	NA	NA	NA	NA	23580.3	17301.3	21360	32378.1	22026.3	34275.5	25040.4	14375.8	22687.6	24843.9	26356.6	31475.2	39842.8
CETP|P11597	183163	240961	166528	213152	204044	223958	175346	274836	199237	170493	176453	176199	136550	251978	226326	208317	191021	241702	249941	301442	304843	230974	274264	252488	277646	296880	216846	271916	262487	307823	244599	249610	230404	232037	201259	291971	757258	911285	681290	825832	518784	794473	787167	677497	1.06493e+06	760517	489341	990958	897744
CFB|P00751	2.14806e+08	1.59872e+08	1.8493e+08	190331808	2.13814e+08	1.69051e+08	2.10671e+08	2.23675e+08	2.09239e+08	2.18447e+08	2.19105e+08	1.61134e+08	2.06201e+08	1.99787e+08	1.69014e+08	3.1517e+08	2.31362e+08	1.69921e+08	1.20494e+08	1.36659e+08	9.98862e+07	1.07505e+08	1.16198e+08	1.30468e+08	1.10633e+08	127768569	9.88357e+07	9.89068e+07	1.17125e+08	1.31271e+08	9.61242e+07	1.2429e+08	1.21269e+08	1.05772e+08	1.09595e+08	1.1109e+08	1.07476e+08	1.09642e+08	1.08785e+08	1.04238e+08	8.67063e+07	110014672	8.65349e+07	8.00908e+07	1.0781e+08	8.67019e+07	1.07834e+08	1.20603e+08	9.05619e+07
CFD|P00746	6.68081e+06	7.17963e+06	8.1893e+06	8.42698e+06	6.6582e+06	7.32176e+06	5.68531e+06	6.65484e+06	6.74276e+06	6.50923e+06	6.83152e+06	6.24708e+06	6.29394e+06	7.14998e+06	5.58782e+06	7.85288e+06	5.96116e+06	7.21661e+06	7.49819e+06	9.55444e+06	8.67453e+06	7.6724e+06	6.58266e+06	8.14345e+06	6.9628e+06	6.54989e+06	6.6381e+06	6.17405e+06	6.63927e+06	5.58481e+06	6.667e+06	5.86651e+06	7.87643e+06	5.92028e+06	8.5681e+06	7.87889e+06	6.71121e+06	5.18642e+06	7.55048e+06	7.39152e+06	9.30961e+06	7.16693e+06	7.95325e+06	6.85061e+06	6.26575e+06	6.14343e+06	8.2514e+06	7.15551e+06	7.1354e+06
CFH|P08603	1.58705e+08	1.42805e+08	1.8634e+08	1.48124e+08	1.74134e+08	1.76683e+08	1.65537e+08	1.43338e+08	1.55794e+08	211389806	1.41176e+08	1.6902e+08	1.6453e+08	1.75042e+08	1.53797e+08	1.66907e+08	1.44014e+08	1.91986e+08	1.44894e+08	1.49168e+08	142693324	1.42179e+08	1.3108e+08	1.39584e+08	1.21066e+08	1.48269e+08	1.27602e+08	1.59626e+08	1.56678e+08	1.58016e+08	1.34871e+08	1.32355e+08	135123185	1.38569e+08	1.2218e+08	134101713	1.71761e+08	1.64493e+08	1.69933e+08	1.88146e+08	1.7244e+08	1.73636e+08	1.74034e+08	1.497e+08	1.77697e+08	175626712	1.6226e+08	1.61792e+08	1.83018e+08
CFHR1|Q03591	1.82136e+07	1.5021e+07	2.07031e+07	1.92101e+07	2.12684e+07	1.93162e+07	1.89536e+07	1.7978e+07	2.17907e+07	2.14534e+07	1.82953e+07	1.91229e+07	1.82566e+07	1.69755e+07	1.67119e+07	1.99991e+07	1.96711e+07	1.71e+07	2.74925e+07	3.16017e+07	2.46099e+07	2.22096e+07	2.33052e+07	3.06479e+07	2.30678e+07	2.63305e+07	2.53617e+07	2.49356e+07	2.76308e+07	3.26204e+07	2.31052e+07	2.75947e+07	2.90118e+07	2.11185e+07	2.32715e+07	2.17275e+07	2.31372e+07	2.39105e+07	2.34336e+07	2.25979e+07	2.43352e+07	2.51202e+07	2.11478e+07	2.1749e+07	2.41759e+07	2.27109e+07	2.26933e+07	1.89088e+07	2.4668e+07
CFHR2|P36980	4.70026e+06	3.12635e+06	4.981e+06	5.77022e+06	4.71567e+06	4.45206e+06	4.92562e+06	4.25079e+06	6.83304e+06	5.50427e+06	6.19765e+06	5.20248e+06	4.98816e+06	3.00365e+06	4.13259e+06	4.85878e+06	5.34819e+06	4.77535e+06	1.50195e+07	1.76457e+07	1.24203e+07	1.30261e+07	1.16204e+07	2.00052e+07	1.13654e+07	1.60203e+07	1.55398e+07	1.33294e+07	1.51161e+07	1.54366e+07	1.16284e+07	1.55002e+07	1.53854e+07	1.01413e+07	1.32979e+07	1.39468e+07	7.74238e+06	8.53686e+06	9.59605e+06	9.61744e+06	8.33917e+06	1.07646e+07	6.26873e+06	9.19275e+06	9.64656e+06	6.78173e+06	6.8767e+06	4.7067e+06	8.38221e+06
CFHR3|Q02985	2.17362e+07	2.10657e+07	2.71344e+07	1.82488e+07	2.38219e+07	2.57151e+07	2.48857e+07	2.08891e+07	2.04284e+07	2.74682e+07	1.76236e+07	2.64947e+07	2.50354e+07	2.53133e+07	2.02056e+07	2.285e+07	1.7727e+07	2.3595e+07	1.08154e+07	1.26395e+07	1.07295e+07	9.72348e+06	9.2145e+06	9.90018e+06	8.56703e+06	9.7366e+06	8.4196e+06	1.27169e+07	1.15434e+07	1.04721e+07	1.00959e+07	9.52304e+06	9.17758e+06	1.00646e+07	9.06844e+06	9.28177e+06	6.34083e+06	6.20774e+06	6.49988e+06	7.14853e+06	6.65267e+06	6.87037e+06	6.8164e+06	4.77909e+06	6.72578e+06	6.23499e+06	5.98006e+06	6.35711e+06	7.3164e+06
CFHR4|Q92496	632295	640145	621218	632791	518867	727352	812935	793103	734901	642846	837116	923045	728104	481960	790861	695172	557675	636300	643059	713754	666711	697125	588930	717561	584689	694482	692572	683803	647698	673079	661785	628448	557288	482376	714039	607385	545932	678292	692272	638915	611953	720257	525431	565722	681455	611059	576406	572388	710618
CFHR5|Q9BXR6	621283	424839	609992	785070	705284	581004	713706	685547	871431	708586	809299	696847	674589	508525	743049	677728	734170	609357	682835	753297	534331	493178	711013	720081	640802	530650	661690	515458	581236	767901	636588	714462	702024	632331	612047	506203	1.18156e+06	1.35399e+06	1.36587e+06	999833	1.34577e+06	1.51076e+06	844416	1.28278e+06	1.33662e+06	1.22385e+06	1.0775e+06	1.01733e+06	1.3721e+06
CFI|P05156	2.77932e+07	2.22916e+07	2.89299e+07	2.6605e+07	2.97191e+07	2.54536e+07	2.94599e+07	2.78617e+07	2.84135e+07	2.90127e+07	3.02966e+07	2.55336e+07	2.95572e+07	2.99269e+07	2.40078e+07	3.29848e+07	2.77502e+07	2.34769e+07	2.20255e+07	2.81742e+07	2.00713e+07	20259013	1.82615e+07	2.32529e+07	2.01636e+07	2.26317e+07	1.83538e+07	2.04935e+07	1.98889e+07	2.40377e+07	1.92584e+07	2.39745e+07	2.22951e+07	2.25707e+07	1.95887e+07	2.14498e+07	1.64088e+07	1.65502e+07	1.6122e+07	1.56531e+07	1.42818e+07	1.60364e+07	1.25156e+07	1.42488e+07	1.70354e+07	1.45826e+07	1.47863e+07	1.5372e+07	1.60422e+07
CFL1|P23528	1.22618e+06	1.27708e+06	1.47329e+06	927209	1.32566e+06	1.86804e+06	2.07777e+06	1.63617e+06	1.07923e+06	1.29249e+06	2.01948e+06	1.55966e+06	1.18696e+06	1.23831e+06	973872	1.04167e+06	834593	1.41618e+06	3.92959e+06	5.94825e+06	4.83257e+06	5.16187e+06	4.5336e+06	3.01133e+06	2.55891e+06	4.85182e+06	5.3472e+06	4.24127e+06	3.49026e+06	3.28298e+06	5.01031e+06	3.17052e+06	3.23785e+06	4.07448e+06	2.95303e+06	4.55449e+06	2.32014e+06	2.06382e+06	2.14546e+06	2.50646e+06	2.8784e+06	2.84696e+06	2.29101e+06	2.53255e+06	2.32711e+06	2.19762e+06	2.33484e+06	2.41202e+06	3.30375e+06
CFL2|Q9Y281	232502	222891	243298	154701	228216	292471	329655	240225	170760	230267	297134	250850	217532	196936	134358	179124	140083	244837	1.21947e+06	1.88633e+06	1.60003e+06	1.75509e+06	1.53628e+06	1.02744e+06	892679	1.6829e+06	1.77532e+06	1.4242e+06	1.2256e+06	1.17484e+06	1.43736e+06	1.13523e+06	1.10325e+06	1.27318e+06	942962	1.53493e+06	883960	817597	906526	997694	1.17202e+06	1.09351e+06	885189	972509	892338	894249	934690	970714	1.14825e+06
CFP|P27918	679626	502026	511838	682235	681036	649074	493125	658791	554955	521261	550190	648475	538825	756672	479698	635988	738622	575734	1.07874e+06	885946	991933	642659	720378	790853	1.12179e+06	773877	874539	904546	862184	1.40916e+06	738608	808253	1.23508e+06	973373	947848	857992	820150	1.07506e+06	738797	546587	748457	710886	618395	637462	793831	736114	631114	679022	716202
CGREF1|Q99674	4.90065e+06	5.52193e+06	5.51747e+06	2.83492e+06	5.19766e+06	7.7726e+06	5.77308e+06	4.84853e+06	4.10829e+06	4.2764e+06	6.76752e+06	5.37065e+06	4.36833e+06	4.6026e+06	6.28795e+06	4.97949e+06	2.73966e+06	6.25487e+06	1.21393e+07	1.38583e+07	2.01976e+07	1.44562e+07	1.4569e+07	9.7843e+06	7.58795e+06	1.34659e+07	1.16488e+07	1.35741e+07	1.29366e+07	6.85736e+06	1.42984e+07	1.32758e+07	8.89135e+06	1.18181e+07	8.3545e+06	1.26437e+07	6.74513e+06	5.6922e+06	6.42589e+06	8.03717e+06	7.54066e+06	6.49854e+06	1.54883e+07	8.32253e+06	9.2948e+06	1.17993e+07	5.86745e+06	1.00229e+07	9.46162e+06
CHAD|O15335	775023	904933	894221	801517	690182	909535	872271	888815	655656	674173	984159	1.01361e+06	771060	709810	964345	673581	673090	1.01287e+06	2.32904e+06	2.73501e+06	2.6103e+06	2.90806e+06	2.83588e+06	1.90866e+06	2.03431e+06	2.49676e+06	2.42568e+06	2.29686e+06	2.39553e+06	1.58154e+06	2.70801e+06	2.51571e+06	1.94349e+06	4.27555e+06	1.77675e+06	2.58623e+06	868763	567034	851421	1.17435e+06	1.05972e+06	945160	900514	1.0911e+06	1.05182e+06	1.22259e+06	659875	1.36067e+06	1.53468e+06
CHADL|Q6NUI6	NA	NA	NA	NA	NA	NA	NA	NA	NA	NA	NA	NA	NA	NA	NA	NA	NA	NA	NA	NA	NA	NA	NA	NA	NA	NA	NA	NA	NA	NA	NA	NA	NA	NA	NA	NA	17844.7	12927.9	21733.4	6657.38	21079.1	17187.4	29363.9	8887.25	12579.7	19046.9	13565.2	11061.4	25174.1
CHCHD2|Q9Y6H1	NA	NA	NA	NA	NA	NA	NA	NA	NA	NA	NA	NA	NA	NA	NA	NA	NA	NA	NA	NA	NA	NA	NA	NA	NA	NA	NA	NA	NA	NA	NA	NA	NA	NA	NA	NA	NA	NA	NA	NA	NA	NA	NA	NA	NA	NA	NA	NA	NA
CHGA|P10645	9.5761e+07	1.04809e+08	8.24761e+07	4.58335e+07	1.08277e+08	1.66704e+08	1.04981e+08	7.56847e+07	6.83644e+07	8.09529e+07	1.23476e+08	9.22185e+07	9.61126e+07	8.43168e+07	1.30486e+08	9.43255e+07	4.83135e+07	132539686	2.06301e+08	2.07087e+08	4.60095e+08	2.27836e+08	2.44593e+08	1.7192e+08	1.12297e+08	2.95756e+08	1.68182e+08	3.29585e+08	243171292	1.11415e+08	2.3758e+08	1.98943e+08	1.44331e+08	1.91181e+08	1.18845e+08	2.36728e+08	143823122	9.99163e+07	1.26851e+08	1.74944e+08	1.50687e+08	1.0926e+08	4.65359e+08	189124161	2.2568e+08	2.4868e+08	1.14786e+08	1.75288e+08	2.03113e+08
CHGB|P05060	2.20607e+08	283691724	2.74606e+08	1.39214e+08	2.25826e+08	3.87621e+08	2.24156e+08	2.46796e+08	1.25897e+08	1.83099e+08	3.2677e+08	2.75762e+08	2.43467e+08	1.74305e+08	2.61921e+08	2.28592e+08	1.22711e+08	3.73089e+08	2.61451e+08	2.74028e+08	3.82141e+08	2.97511e+08	3.27326e+08	1.95078e+08	2.29207e+08	3.90561e+08	226798566	3.04997e+08	3.34182e+08	1.69794e+08	3.30021e+08	294147576	2.13182e+08	3.28101e+08	1.78416e+08	2.93411e+08	1.65833e+08	1.2622e+08	1.6293e+08	2.75044e+08	1.86527e+08	1.75221e+08	2.79205e+08	2.22058e+08	2.11426e+08	2.69007e+08	1.42889e+08	2.96997e+08	2.76596e+08
CHI3L1|P36222	5.13971e+07	4.89085e+07	5.90062e+07	4.18023e+07	4.84028e+07	6.48538e+07	4.2332e+07	9.83088e+07	3.47201e+07	7.43023e+07	1.12514e+08	4.33485e+07	7.36761e+07	3.19952e+07	5.63003e+07	3.88414e+07	3.20764e+07	7.1191e+07	5.96855e+07	1.44795e+08	6.33671e+07	7.60281e+07	4.54739e+07	5.55843e+07	4.51104e+07	7.37323e+07	6.34401e+07	7.96991e+07	4.48748e+07	3.86326e+07	5.02116e+07	5.76563e+07	4.07405e+07	6.43839e+07	4.46926e+07	4.53176e+07	3.35318e+07	3.00242e+07	4.0261e+07	2.51814e+07	4.09163e+07	3.54893e+07	3.49214e+07	2.54143e+07	3.73626e+07	2.9371e+07	5.05786e+07	3.34986e+07	4.00089e+07
CHI3L2|Q15782	2.17307e+06	2.10354e+06	3.39163e+06	1.91279e+06	1.65268e+06	1.83288e+06	2.09234e+06	5.42123e+06	1.57442e+06	4.73343e+06	4.50065e+06	2.1679e+06	2.14028e+06	2.0283e+06	2.05143e+06	2.27588e+06	1.933e+06	2.597e+06	1.58556e+06	4.64021e+06	1.41761e+06	2.75364e+06	1.6661e+06	2.82251e+06	1.59958e+06	2.26445e+06	2.78524e+06	1.4663e+06	1.40745e+06	1.2203e+06	1.98853e+06	984676	1.95444e+06	1.22404e+06	1.47061e+06	1.59838e+06	1.52888e+06	1.39401e+06	1.81817e+06	1.6974e+06	1.52348e+06	1.92901e+06	1.03963e+06	1.0743e+06	1.61911e+06	1.48224e+06	932501	1.30367e+06	1.40948e+06
CHID1|Q9BWS9	910489	1.20327e+06	1.15676e+06	639200	773122	1.14247e+06	947221	1.15117e+06	968681	990221	1.05082e+06	1.39464e+06	904418	992057	1.08588e+06	804880	634823	1.27951e+06	1.04425e+06	1.36659e+06	1.13407e+06	1.38984e+06	1.26389e+06	1.06672e+06	944774	1.12342e+06	1.151e+06	1.24049e+06	1.1218e+06	913152	1.33858e+06	1.04887e+06	964811	1.11771e+06	927718	1.26337e+06	584291	448251	583851	756420	561557	649826	585956	643731	758296	630360	695727	743257	929755
CHIT1|Q13231	3.61212e+06	2.15274e+06	4.72356e+06	1.74814e+06	1.43665e+06	1.60426e+06	3.00813e+06	4.85525e+06	1.42761e+06	1.59802e+07	8.78006e+06	1.62401e+06	1.02922e+07	2.39029e+06	1.39964e+06	6.70406e+06	1.05256e+06	2.64566e+06	3.87252e+06	1.4305e+07	1.6116e+06	5.37995e+06	2.07009e+06	4.54358e+06	2.75062e+06	3.25429e+06	5.1361e+06	1.2159e+06	2.31349e+06	1.41279e+06	6.02469e+06	1.35003e+06	4.75652e+06	1.15189e+06	1.90204e+06	2.13041e+06	2.89746e+06	2.14911e+06	2.28096e+06	1.62684e+06	1.70491e+06	3.48468e+06	1.7654e+06	1.46289e+06	2.52371e+06	1.46831e+06	1.02526e+07	1.53528e+06	2.38608e+06
CHL1|O00533	9.16609e+07	1.27745e+08	7.25162e+07	4.64577e+07	9.09501e+07	148725062	1.14036e+08	9.23404e+07	7.37738e+07	7.96321e+07	1.00857e+08	1.0362e+08	9.68052e+07	8.79088e+07	122933258	9.05748e+07	4.67235e+07	1.25358e+08	1.37553e+08	1.48897e+08	2.45061e+08	1.65425e+08	1.73085e+08	1.1809e+08	8.7601e+07	1.97057e+08	1.31656e+08	1.6472e+08	1.60495e+08	8.16679e+07	1.60561e+08	1.50899e+08	9.89307e+07	1.47257e+08	9.86764e+07	1.51867e+08	6.38407e+07	5.66046e+07	6.52478e+07	8.02596e+07	7.23889e+07	6.46164e+07	1.30453e+08	7.49438e+07	8.97104e+07	8.93399e+07	5.8805e+07	8.60421e+07	8.57909e+07
CHPF|Q8IZ52	34827.9	43161.5	47704.1	34338	27992.6	69105.3	70218.9	36882.4	34773.7	33724.9	66743.2	38490.8	51891.3	43742.9	60215.8	41411.2	22520.6	69728.9	NA	NA	NA	NA	NA	NA	NA	NA	NA	NA	NA	NA	NA	NA	NA	NA	NA	NA	NA	NA	NA	NA	NA	NA	NA	NA	NA	NA	NA	NA	NA
CHRD|Q9H2X0	2.67162e+06	2.64396e+06	2.92538e+06	2.0849e+06	2.24046e+06	3.52321e+06	2.76073e+06	2.77438e+06	2.11884e+06	2.82007e+06	2.92501e+06	3.24208e+06	3.08745e+06	2.49031e+06	3.26828e+06	2.51257e+06	1.85415e+06	4.00458e+06	2.68519e+06	3.18882e+06	3.47632e+06	3.38131e+06	2.92125e+06	2.44609e+06	2.08496e+06	3.1957e+06	2.59358e+06	3.26983e+06	2.85169e+06	2.03616e+06	3.14975e+06	2.58318e+06	2.19071e+06	2.37008e+06	2.04612e+06	2.58948e+06	3.95566e+06	3.36975e+06	3.59928e+06	4.72844e+06	4.69381e+06	4.01182e+06	5.73882e+06	4.07425e+06	4.85083e+06	4.88478e+06	3.7961e+06	4.24196e+06	5.07811e+06
CHRDL1|Q9BU40	2.27921e+06	2.5189e+06	3.3358e+06	2.62503e+06	1.94254e+06	2.27104e+06	2.28529e+06	2.66354e+06	2.24483e+06	3.63946e+06	1.96291e+06	2.63206e+06	2.25592e+06	2.04802e+06	2.21033e+06	2.03839e+06	1.92815e+06	2.95425e+06	1.77658e+06	2.19047e+06	1.89639e+06	2.15182e+06	2.0506e+06	1.76964e+06	1.42747e+06	1.91383e+06	1.7011e+06	2.07685e+06	2.26444e+06	1.47182e+06	2.12213e+06	1.53494e+06	1.63283e+06	1.43808e+06	1.31669e+06	1.83339e+06	1.7429e+06	1.32842e+06	1.86571e+06	1.84905e+06	1.69176e+06	1.85044e+06	1.63794e+06	1.76265e+06	1.88807e+06	1.70703e+06	1.69255e+06	1.80652e+06	2.27578e+06
CHST1|O43916	362165	755607	383066	377850	488352	602886	436101	478996	402483	399813	364590	441995	392388	446332	473989	424519	406669	555666	1.09954e+06	1.37288e+06	1.85119e+06	1.21726e+06	1.29116e+06	1.02847e+06	769573	1.38751e+06	953586	1.40305e+06	1.13188e+06	668379	1.06725e+06	1.05552e+06	719670	934211	680579	1.01159e+06	245668	215301	276878	350554	280775	278355	461743	325504	319869	345458	219773	322829	377307
CHST10|O43529	1.98182e+06	2.18011e+06	2.11141e+06	1.39678e+06	1.88092e+06	2.77978e+06	2.00155e+06	2.21271e+06	1.53764e+06	1.98628e+06	4.70377e+06	1.94485e+06	2.98934e+06	1.77857e+06	2.4919e+06	1.76353e+06	1.13258e+06	2.62336e+06	3.06318e+06	3.78264e+06	4.74015e+06	3.95525e+06	3.77562e+06	2744652	2.14108e+06	4.1357e+06	2.86143e+06	3.70295e+06	3.45373e+06	2.12154e+06	3.7992e+06	3.17965e+06	2.45673e+06	3.36144e+06	2.12664e+06	3.2561e+06	1.71183e+06	1.33943e+06	1.51383e+06	2.06536e+06	1.84707e+06	1.42139e+06	2.8428e+06	2.13497e+06	1.95438e+06	2.07743e+06	1.46505e+06	2.11409e+06	2.4293e+06
CHST12|Q9NRB3	205712	242847	247042	174032	200027	289597	204781	227208	170672	183680	209111	248372	240722	210566	231979	198773	174458	221314	521835	675401	795468	689100	581281	507984	374497	775854	505687	681701	611614	385592	601466	538354	414205	556529	412306	549747	121445	79597.1	109282	150010	106968	124411	133512	127966	117797	138852	99731.4	134980	167433
CHST14|Q8NCH0	268058	309310	367921	288152	279804	280358	248532	355546	269105	407926	239293	321544	264915	276319	291410	237031	212142	374170	300046	404519	385777	392207	328436	389606	360178	386073	292166	392024	334537	265704	323957	292742	364456	367134	318552	322554	360450	281847	378703	397202	330233	352056	352740	369532	386907	337550	315897	362589	431422
CHST15|Q7LFX5	2.58856e+06	3.24328e+06	3.14021e+06	2.27151e+06	2.68823e+06	3.53082e+06	2.8142e+06	2.92703e+06	2.70096e+06	3.18338e+06	2.73687e+06	2.90803e+06	2.93998e+06	2.72234e+06	3.23573e+06	2.6606e+06	1.82654e+06	3.93068e+06	3.76086e+06	4.65186e+06	5.15538e+06	4.87385e+06	4.38618e+06	3.60624e+06	2.7011e+06	5.02991e+06	3.19602e+06	4.86592e+06	4.17658e+06	2.8201e+06	4.22021e+06	3.58141e+06	2.93915e+06	3.32813e+06	2.87524e+06	3.71683e+06	764862	561149	638519	750334	768005	652068	951891	696028	985703	943173	646594	729721	892591
CHST3|Q7LGC8	299082	367526	355612	206619	291528	311448	247398	321566	184383	307094	247873	319975	283227	250190	273196	239508	166822	378640	571350	652451	673831	595776	554071	521668	495099	599712	532658	572050	546596	493666	479847	560564	509465	593230	557095	520357	443847	402528	455155	568170	516659	417226	605990	458263	453811	513181	463389	560100	617872
CHST6|Q9GZX3	0	0	0	0	0	0	0	0	0	0	0	0	0	0	0	0	0	0	372562	523079	403224	516702	403038	452914	426379	460177	426972	436451	431220	372866	404628	399154	459465	354657	390508	452173	61831.9	50610.1	69730.4	125313	72200.6	65438.7	77431.1	75663.9	70236.5	70468.6	60785.2	94109.2	86307.5
CHST7|Q9NS84	59397.9	71506.4	60295.8	26847.6	53800	72182.3	70401.7	35779.9	35660.7	32682	61709.8	53046.3	73494	43321.2	57885.8	44673	26797.7	58809.5	124153	162706	206684	194254	201409	138124	119904	254824	127455	159402	163510	117515	158856	118525	118556	164882	92466	190317	203390	175952	168106	264466	240372	184215	346386	192670	232873	249262	185352	213014	274775
CHST8|Q9H2A9	486695	524987	585440	459561	520207	651015	537750	527239	460202	500308	569394	522061	549250	503934	546170	493324	448988	535562	293036	361860	424558	426867	371965	219087	246579	533581	243197	364423	323556	175571	298468	365101	227052	425265	191512	288648	183136	154880	187795	203773	216573	201005	211513	206163	219670	232918	170392	217317	271887
CHST9|Q7L1S5	NA	NA	NA	NA	NA	NA	NA	NA	NA	NA	NA	NA	NA	NA	NA	NA	NA	NA	NA	NA	NA	NA	NA	NA	NA	NA	NA	NA	NA	NA	NA	NA	NA	NA	NA	NA	23656.6	15654.7	26420.9	41556.4	31031.9	21235.6	45280.4	29117.4	32626.2	42811	31177.1	38575.5	41775.5
CHSY3|Q70JA7	NA	NA	NA	NA	NA	NA	NA	NA	NA	NA	NA	NA	NA	NA	NA	NA	NA	NA	117908	122713	123928	111265	119680	118224	81418.6	128125	99824.3	115157	105235	109956	92712.8	113945	89950.1	131251	92001.7	124311	49464	30828.8	53915.2	62159.3	58960.6	43078.1	94172.1	65540.9	54802.7	64801.5	44501.4	70922	84301.9
CILP|O75339	NA	NA	NA	NA	NA	NA	NA	NA	NA	NA	NA	NA	NA	NA	NA	NA	NA	NA	NA	NA	NA	NA	NA	NA	NA	NA	NA	NA	NA	NA	NA	NA	NA	NA	NA	NA	9479.68	8395.53	12531.5	5565.09	11461	7291.59	7023.73	6840.02	7569.56	7602.12	9969.74	0	6573.91
CKB|P12277	1.27608e+06	1.72531e+06	1.64297e+06	997058	1.48438e+06	1.95774e+06	1.41003e+06	1.58997e+06	1.06055e+06	1.2609e+06	1.54721e+06	1.36577e+06	1.40956e+06	1.08095e+06	1.56011e+06	1.19771e+06	829806	1.8059e+06	1.53296e+06	1.85306e+06	1.70979e+06	6.70653e+06	2.1437e+06	1.73279e+06	1.3732e+06	2.64875e+06	3.342e+06	1.64778e+06	1.55958e+06	1.29505e+06	1.85981e+06	1.41389e+06	2.33967e+06	1.56298e+06	1.22195e+06	1.70609e+06	1.36265e+06	1.04697e+06	1.26378e+06	1.60625e+06	1.60349e+06	1.34381e+06	2.1764e+06	1.62265e+06	1.68313e+06	1.80436e+06	1.28653e+06	1.8981e+06	1.88329e+06
CKM|P06732	23499.7	0	9396.59	27343.9	10987.1	0	0	6460.82	8190	12194.1	7942.96	9300.84	0	8345.76	7143.45	0	3913.06	23397.8	2.06228e+06	1.92458e+06	1.72527e+06	1.68056e+07	3.17071e+06	2.41889e+06	1.79985e+06	4.17759e+06	7.20246e+06	1.7025e+06	1.85153e+06	1.60847e+06	2.06992e+06	1.50877e+06	4.31151e+06	1.74783e+06	1.63029e+06	1.72361e+06	33745.1	19064.7	29322.4	36004.5	35960.2	27402.1	17318.4	22306.8	17147.8	29306.7	27175.5	12387.6	32709.5
CKMT1A|P12532	NA	NA	NA	NA	NA	NA	NA	NA	NA	NA	NA	NA	NA	NA	NA	NA	NA	NA	452620	426311	464791	1.79311e+06	589073	443500	399863	616315	941587	388303	332991	297367	436851	418935	626768	319769	288375	376920	15726.9	10883.6	14296.6	18169.1	10900	10499.2	13289.3	11222.1	8309.49	11596.5	5631.95	15496.1	10577.9
CLASP2|O75122	NA	NA	NA	NA	NA	NA	NA	NA	NA	NA	NA	NA	NA	NA	NA	NA	NA	NA	0	0	0	0	0	0	0	0	0	0	0	0	0	0	0	0	0	0	0	0	0	0	0	0	0	0	0	0	0	0	0
CLCC1|Q96S66	NA	NA	NA	NA	NA	NA	NA	NA	NA	NA	NA	NA	NA	NA	NA	NA	NA	NA	NA	NA	NA	NA	NA	NA	NA	NA	NA	NA	NA	NA	NA	NA	NA	NA	NA	NA	141581	112133	151557	193878	164727	150610	159000	164750	160229	176878	121273	175032	161542
CLEC11A|Q9Y240	3.31876e+06	3.51711e+06	4.41285e+06	3.64589e+06	3.10172e+06	5.45509e+06	3.8273e+06	3.96833e+06	3.13989e+06	4.23038e+06	2.90623e+06	4.66766e+06	3.52829e+06	3.37669e+06	3.81285e+06	2.8555e+06	2.59789e+06	4.50631e+06	3.91543e+06	4.91346e+06	4.00682e+06	3.7802e+06	4.02518e+06	3.27934e+06	2.83309e+06	3.9249e+06	3.22381e+06	4.54015e+06	3.37819e+06	3.23401e+06	3.90221e+06	2.16181e+06	3.09705e+06	3.22372e+06	2.87567e+06	3.87564e+06	2.22569e+06	1.58759e+06	2.09466e+06	3.11342e+06	2.0318e+06	2.37428e+06	2.30842e+06	2.39577e+06	2.42662e+06	2.13864e+06	1.99658e+06	2.83034e+06	2.4901e+06
CLEC14A|Q86T13	114109	107984	81142.9	63669.5	93703.7	142503	150610	114959	81666.4	73029.4	123147	117699	107418	97725.7	125524	104166	58923.2	138392	173676	188068	238131	178076	160461	130606	104536	177017	150020	186625	173552	104161	162708	145623	110829	126440	134834	211715	89692.9	86349.3	104928	128369	120414	131188	209383	113064	114356	126883	81099.9	119022	145710
CLEC3B|P05452	1.94851e+07	2.58456e+07	2.1311e+07	1.52891e+07	2.20531e+07	32356630	2.02916e+07	1.95481e+07	1.32147e+07	2.50558e+07	2.28033e+07	2.15037e+07	1.90956e+07	2.43288e+07	2.0286e+07	1.86437e+07	1.80199e+07	2.9012e+07	2.50252e+07	2.92296e+07	3.25288e+07	2.78845e+07	2.87091e+07	2.61509e+07	1.84455e+07	3.36959e+07	2.19661e+07	2.81554e+07	2.58699e+07	2.07753e+07	2.90242e+07	2.17984e+07	1.98189e+07	2.29221e+07	2.03277e+07	2.83539e+07	2.03401e+07	1.9769e+07	1.99669e+07	2.40084e+07	2.53437e+07	2.00897e+07	3.05523e+07	2.09669e+07	2.38772e+07	2.81421e+07	2.02378e+07	2.52877e+07	2.95415e+07
CLEC4M|Q9H2X3	14685	26634.4	26123.4	23409.6	19127.8	34504.2	15185.4	27034.3	20349.1	32116.7	22621	24326.2	25345.2	22359.3	20572.9	25220.1	16622.7	24131.1	NA	NA	NA	NA	NA	NA	NA	NA	NA	NA	NA	NA	NA	NA	NA	NA	NA	NA	295701	218885	400317	233172	282954	229696	323534	244508	486496	544702	238100	253798	285421
CLEC7A|Q9BXN2	NA	NA	NA	NA	NA	NA	NA	NA	NA	NA	NA	NA	NA	NA	NA	NA	NA	NA	NA	NA	NA	NA	NA	NA	NA	NA	NA	NA	NA	NA	NA	NA	NA	NA	NA	NA	7537.12	8733.18	11818.6	12949.1	15292.4	7746.15	10592.5	8197.34	8773.23	11220.8	8569.6	10792.8	9756.09
CLIC1|O00299	643888	712602	701822	553575	612442	766266	830928	933949	725949	697864	1.03764e+06	776080	789739	794602	739210	675588	515945	681482	339837	419312	380139	307990	390520	246670	251236	407521	366814	301242	307168	276737	418686	266900	266556	457945	316029	341308	622704	543154	551236	701912	738842	807632	585757	648170	790525	746301	576081	783189	899178
CLIC4|Q9Y696	1.42138e+06	1.5666e+06	1.87835e+06	1.37851e+06	1.85309e+06	1.96179e+06	1.70694e+06	1.5334e+06	1.52323e+06	1.61948e+06	1.34322e+06	1.25283e+06	1.46501e+06	1.4759e+06	1.29943e+06	1.32603e+06	1.01569e+06	1.71423e+06	2.57852e+06	3.84404e+06	2.80805e+06	3.04051e+06	2.05258e+06	2.00735e+06	1.8646e+06	3.31447e+06	2.05452e+06	2.54123e+06	3.26006e+06	1.96772e+06	2.25184e+06	2.6079e+06	1.64817e+06	3.3923e+06	1.95605e+06	3.11094e+06	1.97596e+06	1.54461e+06	2.05709e+06	2.73866e+06	3.08031e+06	1.7908e+06	2.37827e+06	1.96608e+06	2.1882e+06	2.39138e+06	1.99373e+06	2.39237e+06	2.30996e+06
CLIC6|Q96NY7	172773	249012	189577	156306	198595	172628	234557	216273	203648	178408	280416	137298	123177	172931	220247	141140	99711.1	187582	NA	NA	NA	NA	NA	NA	NA	NA	NA	NA	NA	NA	NA	NA	NA	NA	NA	NA	253722	224665	257087	258743	253206	385997	248583	260839	370243	345277	258459	373176	369846
CLMP|Q9H6B4	487061	626122	573855	382838	445649	723712	567360	528213	378730	382268	626512	576877	546864	470696	519743	463127	331688	549560	1.05922e+06	1.14896e+06	1.33281e+06	1.36091e+06	1.39448e+06	907513	946750	1.32726e+06	848179	1.21221e+06	1.21033e+06	837600	1.2109e+06	1.16192e+06	840879	1.30006e+06	790337	1.136e+06	544828	410164	535329	710308	548595	567611	742732	613961	580897	770223	470430	904296	818735
CLN5|O75503	2.65128e+06	3.62378e+06	2.31188e+06	2.17046e+06	2.01862e+06	3.46245e+06	3.23864e+06	2.77583e+06	2.42609e+06	2.02554e+06	3.53079e+06	4.62882e+06	2.66394e+06	2.46303e+06	3.73015e+06	2.48441e+06	2.19255e+06	4.19663e+06	2.16314e+06	3.05532e+06	1.79151e+06	2.20975e+06	2.73459e+06	1.94227e+06	1.9244e+06	1.81715e+06	2.42224e+06	2.63536e+06	2.34215e+06	1.9569e+06	2.46486e+06	2.35127e+06	2.00329e+06	2.18402e+06	2.26835e+06	2.78117e+06	2.15018e+06	1.41416e+06	2.20807e+06	2.84266e+06	1.97603e+06	2.55041e+06	2.145e+06	2.05133e+06	2.72816e+06	2.04958e+06	2.27988e+06	2.73233e+06	3.14173e+06
CLPS|P04118	NA	NA	NA	NA	NA	NA	NA	NA	NA	NA	NA	NA	NA	NA	NA	NA	NA	NA	NA	NA	NA	NA	NA	NA	NA	NA	NA	NA	NA	NA	NA	NA	NA	NA	NA	NA	14597.4	9437.26	19418.4	17079	21968.4	10299.5	13095	12503.5	14860.3	8712.98	13785	17588.4	7973.06
CLSTN1|O94985	8.72902e+07	1.0799e+08	8.25561e+07	4.52841e+07	8.27404e+07	133624041	1.04647e+08	8.80332e+07	6.35081e+07	7.03106e+07	127112754	1.00394e+08	8.63375e+07	8.23679e+07	1.14626e+08	7.59344e+07	4.58082e+07	1.43916e+08	7.89275e+07	9.12553e+07	1.2479e+08	1.05919e+08	1.01237e+08	5.84285e+07	5.98542e+07	1.08308e+08	6.87881e+07	1.00299e+08	8.43396e+07	5.06472e+07	1.05122e+08	9.02808e+07	6.15646e+07	8.69419e+07	5.23492e+07	8.34145e+07	9.92386e+07	7.74625e+07	8.86601e+07	1.22384e+08	118247514	8.5741e+07	1.5749e+08	1.12741e+08	1.4369e+08	1.47104e+08	7.94947e+07	1.5423e+08	153130403
CLSTN2|Q9H4D0	10140090	1.12715e+07	8.93776e+06	4.76853e+06	9.20445e+06	1.4086e+07	1.27146e+07	8.80439e+06	7.25692e+06	7.37816e+06	1.3417e+07	1.13281e+07	9.86969e+06	9.2544e+06	1.25146e+07	7.89667e+06	4.88206e+06	1.53033e+07	9.12259e+06	1.0379e+07	1.43477e+07	1.04078e+07	1.13005e+07	5.94264e+06	6.56048e+06	1.04442e+07	7.42122e+06	1.13159e+07	9.36483e+06	5.24991e+06	1.1138e+07	9.62837e+06	6.4081e+06	9.12013e+06	6.16027e+06	9.09935e+06	1.81954e+07	1.35026e+07	1.33234e+07	1.9024e+07	2.39902e+07	1.51478e+07	2.91012e+07	1.92454e+07	2.58215e+07	2.58822e+07	1.35945e+07	2.68079e+07	2.65107e+07
CLSTN3|Q9BQT9	1.11071e+07	1.27676e+07	1.2152e+07	6.6362e+06	1.12596e+07	1.83956e+07	1.41503e+07	1.22969e+07	7.98143e+06	8.93484e+06	1.5991e+07	1.30714e+07	1.29438e+07	1.02526e+07	1.30719e+07	1.04626e+07	5.83511e+06	1.77671e+07	1.236e+07	1.40924e+07	1.76905e+07	1.46567e+07	1.48112e+07	9.90143e+06	9.48412e+06	1.45301e+07	1.17982e+07	1.44539e+07	1.27715e+07	8.14924e+06	1.57112e+07	1.27521e+07	1.02249e+07	1.29386e+07	8.75782e+06	1.21608e+07	1.09886e+07	9.28744e+06	1.05658e+07	1.38531e+07	1.32306e+07	1.1674e+07	1.73497e+07	1.3927e+07	1.55999e+07	1.55925e+07	9.59954e+06	1.63592e+07	1.77042e+07
CLTC|Q00610	NA	NA	NA	NA	NA	NA	NA	NA	NA	NA	NA	NA	NA	NA	NA	NA	NA	NA	NA	NA	NA	NA	NA	NA	NA	NA	NA	NA	NA	NA	NA	NA	NA	NA	NA	NA	NA	NA	NA	NA	NA	NA	NA	NA	NA	NA	NA	NA	NA
CLU|P10909	4.93818e+08	6.83396e+08	6.89068e+08	3.7487e+08	4.78646e+08	6.5856e+08	4.68106e+08	6.18076e+08	4.52113e+08	5.19547e+08	3.94979e+08	5.66254e+08	5.41868e+08	4.54374e+08	6.08573e+08	4.41913e+08	3.35052e+08	6.23124e+08	4.67688e+08	6.07025e+08	5.72717e+08	5.24502e+08	5.6313e+08	5.22344e+08	3.79292e+08	6.60654e+08	405586949	6.37853e+08	5.45008e+08	3.63931e+08	5.39975e+08	5.28732e+08	3.81186e+08	4.04717e+08	3.6198e+08	4.63265e+08	4.20385e+08	3.1832e+08	4.19042e+08	6.09677e+08	456969035	4.41832e+08	506507333	4.23452e+08	5.06441e+08	4.19216e+08	3.73891e+08	4.88079e+08	6.03656e+08
CLUL1|Q15846	1.13571e+06	921872	1.4434e+06	1.06527e+06	1.04906e+06	1.32814e+06	995857	1.08729e+06	1.3448e+06	1.02861e+06	1.66475e+06	1.16953e+06	1.03739e+06	959197	1.24606e+06	1.00306e+06	888320	1.52553e+06	673514	744105	1.15042e+06	740574	895717	482170	541396	785288	648490	918476	729032	463537	707872	696978	624765	906087	702643	650057	1.77197e+06	1.06323e+06	1.80019e+06	2.87236e+06	2.18752e+06	2.19841e+06	2.60512e+06	2.33444e+06	1.92613e+06	2.83201e+06	1.74336e+06	2.10673e+06	3.42516e+06
CMBL|Q96DG6	NA	NA	NA	NA	NA	NA	NA	NA	NA	NA	NA	NA	NA	NA	NA	NA	NA	NA	NA	NA	NA	NA	NA	NA	NA	NA	NA	NA	NA	NA	NA	NA	NA	NA	NA	NA	NA	NA	NA	NA	NA	NA	NA	NA	NA	NA	NA	NA	NA
CNDP1|Q96KN2	1.81942e+08	2.28209e+08	2.1924e+08	9.40984e+07	1.47963e+08	277038835	2.04756e+08	1.73588e+08	1.677e+08	8.60527e+07	1.8825e+08	2.10037e+08	2.06782e+08	1.98592e+08	270891426	1.33152e+08	9.22988e+07	3.12888e+08	1.07562e+08	1.3081e+08	1.3703e+08	127598375	8.40304e+07	7.92784e+07	8.42275e+07	1.24827e+08	1.07221e+08	1.70502e+08	1.5114e+08	8.1663e+07	1.26621e+08	1.28765e+08	6.13982e+07	1.35188e+08	8.47854e+07	1.44833e+08	1.07686e+08	8.01276e+07	1.07725e+08	1.29019e+08	108038778	9.26019e+07	1.88783e+08	9.92146e+07	131202341	1.35145e+08	1.05501e+08	1.18823e+08	1.02424e+08
CNDP2|Q96KP4	31468.1	37823.6	28060.8	27468.4	25143.4	28533.6	37918.2	32442.3	22660.8	31304.1	29049.4	31640.5	23779.8	39301.5	26729.6	33552.4	34042.5	21480.4	NA	NA	NA	NA	NA	NA	NA	NA	NA	NA	NA	NA	NA	NA	NA	NA	NA	NA	527113	378872	549836	518953	445432	446796	547322	449789	720624	723421	444370	531742	534351
CNIH1|O95406	9370.16	24262.8	21332	5964.32	21021.1	20541.8	9749.32	15710.2	11352.8	0	13340.4	12564.2	11175.3	13223.2	18893	10652.8	9520.99	0	NA	NA	NA	NA	NA	NA	NA	NA	NA	NA	NA	NA	NA	NA	NA	NA	NA	NA	NA	NA	NA	NA	NA	NA	NA	NA	NA	NA	NA	NA	NA
CNNM3|Q8NE01	43698.6	49023.4	42513.7	28058.2	28548.5	57321.4	26496.1	38209	27222.9	40877.7	37632.4	34919.3	40431.6	20948.1	28356.1	22616.4	21715.9	71293.9	NA	NA	NA	NA	NA	NA	NA	NA	NA	NA	NA	NA	NA	NA	NA	NA	NA	NA	NA	NA	NA	NA	NA	NA	NA	NA	NA	NA	NA	NA	NA
CNNM4|Q6P4Q7	NA	NA	NA	NA	NA	NA	NA	NA	NA	NA	NA	NA	NA	NA	NA	NA	NA	NA	1.6326e+06	1.02209e+06	729821	717293	992911	688240	3.10631e+06	1.24204e+06	2.43348e+06	667186	990780	3.19021e+06	745820	1.47001e+06	2.12762e+06	728705	1.49873e+06	602473	608042	1.46998e+06	431662	197151	812828	384265	155870	615802	472890	370159	228024	226499	668148
CNP|P09543	NA	NA	NA	NA	NA	NA	NA	NA	NA	NA	NA	NA	NA	NA	NA	NA	NA	NA	NA	NA	NA	NA	NA	NA	NA	NA	NA	NA	NA	NA	NA	NA	NA	NA	NA	NA	48921.3	35352.7	49424.1	55474.2	53956.5	41886.6	54821.2	42958.1	48480.4	44223.7	48501.8	50682.6	47461.6
CNPY2|Q9Y2B0	NA	NA	NA	NA	NA	NA	NA	NA	NA	NA	NA	NA	NA	NA	NA	NA	NA	NA	NA	NA	NA	NA	NA	NA	NA	NA	NA	NA	NA	NA	NA	NA	NA	NA	NA	NA	21294.8	24752.9	24269.7	22796.3	26364.5	19662.5	30395.5	18528.7	27279.4	23671.5	22296.6	24723.4	24862.9
CNPY3|Q9BT09	170478	225947	213156	178128	208783	295151	212764	223446	174830	203482	197433	217954	185063	178913	193980	196808	150727	250509	368181	421638	363251	429618	406000	346636	265771	429196	397280	364728	378279	261884	421090	333740	309319	372216	276755	368486	280780	244580	340620	381278	329207	322554	394923	341848	328742	345827	302364	355667	420392
CNPY4|Q8N129	37065	39325.4	29389.6	37701.1	34566.1	42215.8	25221.1	28058.9	34871.1	32971.4	44764.2	24894.4	35673.1	24896.7	34594.4	24154.5	29045.7	46094.4	NA	NA	NA	NA	NA	NA	NA	NA	NA	NA	NA	NA	NA	NA	NA	NA	NA	NA	38028.3	34945	28615.5	24180.8	30075.6	25570.2	24868.9	17384.1	17695.6	26053.8	28959.7	25617.4	23541
CNR1|P21554	1.25684e+06	1.07225e+06	1.26698e+06	680177	1.10571e+06	1.67747e+06	1.21819e+06	1.00231e+06	818942	942378	1.75439e+06	1.29102e+06	1.22137e+06	1.06931e+06	1.31991e+06	1.11681e+06	658501	1.72832e+06	2.43556e+06	2.99454e+06	4.01507e+06	3.01251e+06	2.92367e+06	1.77927e+06	1.81747e+06	3.28446e+06	1.92064e+06	2.59642e+06	2.93852e+06	1.33336e+06	2.8841e+06	2.31165e+06	1.76102e+06	3.03874e+06	1.5043e+06	2.26392e+06	832167	469684	703910	946605	941948	747289	1.43585e+06	912041	973633	1.19104e+06	657065	1.0777e+06	1.32521e+06
CNRIP1|Q96F85	NA	NA	NA	NA	NA	NA	NA	NA	NA	NA	NA	NA	NA	NA	NA	NA	NA	NA	NA	NA	NA	NA	NA	NA	NA	NA	NA	NA	NA	NA	NA	NA	NA	NA	NA	NA	0	0	0	0	0	0	0	0	0	0	0	0	0
CNTFR|P26992	4.57833e+06	4.9819e+06	4.82376e+06	2.84446e+06	4.01633e+06	6.23776e+06	4.60122e+06	4.8108e+06	2.77195e+06	3.99296e+06	5.0906e+06	5.7735e+06	4.92151e+06	3.62585e+06	5.98099e+06	4.04021e+06	2.82348e+06	6.87414e+06	4.79743e+06	6.06708e+06	6.66704e+06	5.32327e+06	5.17008e+06	4.02434e+06	3.78513e+06	6.03433e+06	4.33453e+06	6.75104e+06	5.00096e+06	3.23555e+06	5.81067e+06	5.18204e+06	3.89664e+06	5.19885e+06	3.63121e+06	4.43856e+06	1.83702e+06	1.26365e+06	1.81509e+06	2.25472e+06	1.74299e+06	1.62732e+06	2.78651e+06	1.92392e+06	2.10972e+06	2.33658e+06	1.54817e+06	2.44742e+06	2.45478e+06
CNTN1|Q12860	9.70607e+07	1.32562e+08	111111518	6.7535e+07	9.32344e+07	1.43913e+08	1.08794e+08	1.0489e+08	7.78963e+07	9.66742e+07	1.12696e+08	121205506	1.0641e+08	9.11283e+07	1.21275e+08	9.26976e+07	6.02643e+07	1.39521e+08	1.11248e+08	1.29622e+08	1.59861e+08	1.52679e+08	1.41201e+08	9.71913e+07	9.51595e+07	1.54969e+08	1.06544e+08	1.43075e+08	1.14395e+08	7.85412e+07	1.43779e+08	1.2551e+08	9.00281e+07	1.24909e+08	8.9887e+07	1.29613e+08	6.88337e+07	5.48939e+07	7.01765e+07	9.56222e+07	7.45908e+07	7.01269e+07	1.01369e+08	7.65122e+07	8.05736e+07	9.03577e+07	6.66591e+07	1.01319e+08	9.96092e+07
CNTN2|Q02246	4.45034e+07	6.23809e+07	4.90958e+07	2.57111e+07	3.35903e+07	3.88064e+07	4.7474e+07	4.16009e+07	3.98279e+07	3.80407e+07	6.14226e+07	5.57489e+07	4.57751e+07	3.9545e+07	5.67338e+07	4.10703e+07	2.83151e+07	8.7812e+07	3.03793e+07	4.65129e+07	2.85929e+07	3.41827e+07	3.38617e+07	2.49337e+07	2.71926e+07	4.0408e+07	2.28986e+07	3.22162e+07	2.79573e+07	2.00507e+07	3.49204e+07	3.02614e+07	2.51383e+07	3.27524e+07	2.73089e+07	3.40653e+07	2.49997e+07	1.68371e+07	2.49852e+07	3.05821e+07	2.8037e+07	2.38361e+07	3.48813e+07	2.39684e+07	3.16056e+07	3.65924e+07	2.25316e+07	3.14473e+07	3.78528e+07
CNTN3|Q9P232	4.77877e+06	5.63863e+06	4.32473e+06	2.98186e+06	4.91602e+06	6.74719e+06	5.5711e+06	4.79001e+06	3.90547e+06	4.3774e+06	5.86237e+06	5.0134e+06	4.85267e+06	4.73636e+06	6.81449e+06	5.03705e+06	2.75408e+06	6.92272e+06	4.71875e+06	5.18015e+06	6.75566e+06	5.28803e+06	5.68846e+06	4.04297e+06	3.25034e+06	5.88122e+06	4.47836e+06	5.18241e+06	4860007	2.99876e+06	5.28441e+06	4.5393e+06	3.56666e+06	4.81498e+06	3.54262e+06	4.83836e+06	3.65178e+06	2.96088e+06	3.29387e+06	4.3694e+06	4.25749e+06	3.71015e+06	6.23326e+06	4.28418e+06	4.47367e+06	5.02582e+06	3.30415e+06	5.10263e+06	5.05003e+06
CNTN4|Q8IWV2	4.34386e+06	5.80434e+06	4.45948e+06	2.908e+06	4.37142e+06	6.24922e+06	4.69243e+06	4.50712e+06	3.28809e+06	3.70778e+06	5.66852e+06	5.46233e+06	5.1195e+06	4.44025e+06	5.85006e+06	3.92518e+06	2.96931e+06	6.03203e+06	5.90371e+06	7.09781e+06	8.47046e+06	6.52309e+06	7.22212e+06	4.97384e+06	4.73058e+06	8.08736e+06	5.3781e+06	7.01653e+06	5.89811e+06	3.76695e+06	6.6767e+06	5.85144e+06	4.57132e+06	6.20154e+06	4.17086e+06	6.26275e+06	3.61708e+06	2.97505e+06	3.57016e+06	4.15357e+06	3.97104e+06	3.47643e+06	4.83079e+06	3.86497e+06	4.26792e+06	4.84292e+06	3.14932e+06	5.09295e+06	5.22854e+06
CNTN5|O94779	386812	527573	372359	237419	382398	597756	458817	432520	396122	315423	479223	427616	386964	366914	496688	368541	233142	509070	458209	519504	748897	561174	561448	397262	369865	641009	416390	531542	457996	306852	545714	490172	361133	476673	358198	593406	323970	250384	312732	385370	344049	365402	483570	369032	385905	443478	304247	380399	426843
CNTN6|Q9UQ52	2.88655e+06	3.49784e+06	3.12837e+06	2.04449e+06	2.81077e+06	3.7915e+06	2.96413e+06	3.4384e+06	2.03483e+06	2.30108e+06	4.00711e+06	3.87923e+06	3.27259e+06	2.39412e+06	3.79739e+06	2.74622e+06	1.88055e+06	3.26676e+06	5.13999e+06	5.62826e+06	7.27543e+06	6.0001e+06	6.49993e+06	4.59526e+06	4.75053e+06	6.8149e+06	4.69781e+06	5.45107e+06	5.77392e+06	3.99822e+06	6.02546e+06	5.56736e+06	5.06084e+06	6.2766e+06	4.21292e+06	5.97609e+06	3.25741e+06	2.50485e+06	3.10632e+06	4.10838e+06	3.72579e+06	3.48183e+06	4.32568e+06	3.74625e+06	3.76484e+06	4.26725e+06	2.84493e+06	5.82665e+06	4.70042e+06
CNTNAP2|Q9UHC6	8.19105e+06	9.60231e+06	5.97201e+06	5.09489e+06	7.46335e+06	1.21637e+07	1.00413e+07	8.79089e+06	6.52616e+06	7.28478e+06	1.016e+07	9.28292e+06	8.07528e+06	9.27819e+06	1.35597e+07	7.13352e+06	4.64996e+06	1.40344e+07	8.66775e+06	1.03658e+07	1.37102e+07	1.0669e+07	1.06164e+07	6.89759e+06	5.41191e+06	1.1162e+07	8.22677e+06	1.12641e+07	7.4377e+06	5.39559e+06	1.21713e+07	8.59938e+06	5.98381e+06	8.24483e+06	6.00388e+06	7.30717e+06	5.87089e+06	4.5025e+06	5.6388e+06	7.16394e+06	5.78056e+06	5.13456e+06	9.18085e+06	6.51762e+06	8.23798e+06	8.27657e+06	4.68835e+06	7.87596e+06	8.32793e+06
CNTNAP3|Q9BZ76	682110	848735	623983	447485	563352	827750	654875	731959	450074	525865	636693	881526	818660	614667	900946	475013	425695	1.08775e+06	343753	447897	378016	426628	340415	320827	261186	424146	322960	415318	307880	292980	402915	325992	317547	325475	296411	385765	255894	136853	241506	294602	297702	169195	303764	278606	233775	287408	208946	290769	333655
CNTNAP4|Q9C0A0	1.81574e+07	2.91626e+07	1.68648e+07	1.41562e+07	1.41912e+07	2.45277e+07	1.77054e+07	2.38558e+07	1.19589e+07	1.54578e+07	1.81484e+07	2.74016e+07	2.20051e+07	1.75153e+07	2.51139e+07	1.61019e+07	1.37418e+07	3.06793e+07	2.2269e+07	3.15531e+07	3.1698e+07	3.1615e+07	2.9706e+07	1.72188e+07	1.62202e+07	3.40422e+07	2.28182e+07	3.03957e+07	1.90713e+07	1.48417e+07	2.95441e+07	2.67471e+07	1.73679e+07	2.31577e+07	1.72511e+07	2.34785e+07	1.55943e+07	9.43141e+06	1.59261e+07	2.26486e+07	1.48225e+07	1.4614e+07	2.10787e+07	1.66018e+07	1.89687e+07	1.80118e+07	1.30943e+07	2.25273e+07	2.71299e+07
CNTNAP5|Q8WYK1	409989	485167	405545	300389	412507	663057	454075	412749	333344	354396	522445	473378	427523	381068	472076	404747	295755	588229	1.11416e+06	1.25509e+06	1.70893e+06	1.37481e+06	1.4317e+06	949812	897543	1.52973e+06	1.07751e+06	1.42174e+06	1.11615e+06	798435	1.26724e+06	1.11629e+06	887854	1.28173e+06	923537	1.16577e+06	1.08603e+06	861651	1.13453e+06	1.35437e+06	1.25056e+06	1.03207e+06	1.83032e+06	1.2739e+06	1401385	1.38207e+06	993097	1.53349e+06	1.50325e+06
COA3|Q9Y2R0	94491.2	148175	130170	59527.7	120707	128365	115243	112298	101669	87301.6	146699	137433	135200	93630	131389	87698	79145.9	155942	311554	359396	345262	363563	407291	270855	257429	392113	329060	337815	333254	258664	388748	308632	294905	332425	261620	437023	1.00307e+06	874512	865726	487609	357332	297876	280545	225204	283719	216878	790836	405297	352065
COCH|O43405	9.75929e+06	1.07719e+07	1.06222e+07	9.04973e+06	9.41341e+06	1.20022e+07	8.59192e+06	7.19604e+06	9.55504e+06	1.02432e+07	1.00804e+07	8.2794e+06	10713640	9.03979e+06	1.21422e+07	1.08375e+07	7.95275e+06	13507123	4.82054e+06	5.55719e+06	6.02842e+06	7.25248e+06	5.27654e+06	4.6638e+06	6.39235e+06	6.44039e+06	3.63964e+06	4.49229e+06	5.66418e+06	2.80127e+06	4.51995e+06	4.02133e+06	4.45656e+06	5.08159e+06	3.99923e+06	5.27335e+06	2.63846e+06	2.05546e+06	3.04172e+06	2.82942e+06	2.49694e+06	2.80451e+06	3.11977e+06	2.58205e+06	2.59443e+06	3.19824e+06	2.72558e+06	3.02421e+06	4.31119e+06
COL11A1|P12107	162030	196820	165457	105026	96237.5	164572	109927	134989	100884	112140	199521	140728	115360	117600	124083	95761.5	69668.4	132358	107266	168978	148240	149134	144225	104558	96448.7	113115	129981	129102	114322	94023.6	139366	101808	91672.1	111470	73914.1	89574.5	451796	363020	460211	616677	559767	573960	738695	544075	518423	505284	514181	583962	655992
COL11A2|P13942	NA	NA	NA	NA	NA	NA	NA	NA	NA	NA	NA	NA	NA	NA	NA	NA	NA	NA	NA	NA	NA	NA	NA	NA	NA	NA	NA	NA	NA	NA	NA	NA	NA	NA	NA	NA	13571.5	9524.24	17591	23586.7	17492.8	11190.9	35695.3	21329.6	7665.85	16236.9	12362.4	23021.9	22811.4
COL12A1|Q99715	3.691e+06	4.43439e+06	5.19197e+06	2.82829e+06	3.04854e+06	4.34822e+06	4.39667e+06	4.02795e+06	4.15684e+06	5.67369e+06	3.74429e+06	4.9706e+06	3.6723e+06	3.614e+06	4.01352e+06	3.74052e+06	2.65353e+06	4.93873e+06	3.83345e+06	4.50513e+06	4.58224e+06	4.93278e+06	4.87178e+06	3.70465e+06	3.24901e+06	4.51862e+06	4.18058e+06	4.62391e+06	4.21563e+06	3.19402e+06	4.74218e+06	3.5951e+06	3.53702e+06	3.36331e+06	2.90686e+06	3.81414e+06	4.57135e+06	4.19482e+06	4.56323e+06	5.0623e+06	5.21471e+06	5.4673e+06	4.89032e+06	4.93541e+06	5.67025e+06	5.18555e+06	4.77074e+06	5.31341e+06	5.90809e+06
COL14A1|Q05707	3.36152e+06	3.74914e+06	4.53883e+06	3.1554e+06	2.82947e+06	4.53303e+06	3.68569e+06	3.3858e+06	3.64183e+06	4.49592e+06	3.19816e+06	4.70827e+06	3.15899e+06	3.41332e+06	4.06885e+06	3.50612e+06	2.5706e+06	4.70861e+06	3.03213e+06	3.54413e+06	3.75522e+06	3.1792e+06	3.70656e+06	2.95042e+06	2.45602e+06	3.43789e+06	3.16198e+06	3.3361e+06	3.25643e+06	2.4643e+06	3.19153e+06	2.95703e+06	2.59845e+06	3.05636e+06	2.69956e+06	3.70155e+06	2.93819e+06	2.54922e+06	2.86695e+06	3.89545e+06	2.92305e+06	3.17439e+06	3.12356e+06	3.90118e+06	3.3934e+06	3.54073e+06	2.89569e+06	3.46794e+06	4.01188e+06
COL15A1|P39059	1.37993e+06	1.68377e+06	1.86733e+06	1.21421e+06	1.54021e+06	1.69267e+06	1.40335e+06	1.4491e+06	1.38428e+06	1.7214e+06	1.42041e+06	1.76522e+06	1.3619e+06	1.60375e+06	1.51976e+06	1.44533e+06	1.12243e+06	1.95708e+06	2.32764e+06	2.72119e+06	2.66302e+06	2.53357e+06	2.57331e+06	2.46282e+06	2.21913e+06	2.36707e+06	2.42988e+06	2.90248e+06	2.6088e+06	2.1121e+06	2.48055e+06	2.3185e+06	2.15538e+06	2.38992e+06	2.63994e+06	2.64049e+06	1.91946e+06	1.49247e+06	1.95719e+06	2.11869e+06	1.68977e+06	2.25214e+06	1.98836e+06	1.78234e+06	2.12079e+06	2.19869e+06	1.99774e+06	2.33258e+06	2.2701e+06
COL16A1|Q07092	436826	437086	561264	350033	415371	445246	475641	379991	452339	534699	406500	431262	416798	396086	358797	417229	326274	563314	368526	426997	399508	362382	398472	359893	395931	399518	389108	367592	374994	366453	381558	323632	305773	336357	345138	468233	403104	359224	365689	539917	450695	490021	475662	405228	439305	403993	389427	441784	470574
COL18A1|P39060	8.28492e+06	9.01996e+06	9.66352e+06	7.25437e+06	8.31465e+06	9.55337e+06	9.37703e+06	8.88009e+06	6.91571e+06	1.18954e+07	8.39926e+06	8.76742e+06	8.25732e+06	8.73607e+06	9.36706e+06	7.69522e+06	5.77038e+06	1.28147e+07	8.99769e+06	1.29286e+07	1.28898e+07	1.23428e+07	8.86822e+06	8.30789e+06	7.01527e+06	1.32466e+07	8.60935e+06	1.04344e+07	9.50839e+06	7.12356e+06	1.10251e+07	8.02841e+06	6.99314e+06	9.05031e+06	7.11312e+06	1.07955e+07	7.08116e+06	5.31863e+06	6.7912e+06	8.95881e+06	7.87293e+06	7.87238e+06	7.2269e+06	7.06799e+06	7.29227e+06	7.90278e+06	7.15982e+06	7.16571e+06	9.37629e+06
COL1A1|P02452	2.87898e+07	2.69621e+07	3.66848e+07	2.23737e+07	2.55453e+07	3.28951e+07	2.72642e+07	2.33332e+07	3.0079e+07	3.58571e+07	2.9498e+07	2.67299e+07	3.36488e+07	2.42188e+07	3.18849e+07	2.39323e+07	1.77036e+07	3.80034e+07	2.28133e+07	2.61197e+07	2.50005e+07	2.72563e+07	2.57093e+07	2.20062e+07	1.93303e+07	2.59204e+07	2.30203e+07	2.30819e+07	2.29193e+07	1.74811e+07	3.01306e+07	1.63187e+07	1.90265e+07	3.10935e+07	2.01644e+07	2.16385e+07	1.63466e+07	1.22942e+07	1.39951e+07	1.78297e+07	2.04296e+07	1.97261e+07	1.92605e+07	1.51536e+07	1.89968e+07	1.95693e+07	1.61024e+07	1.67203e+07	2.11606e+07
COL1A2|P08123	2.28849e+07	2.57271e+07	3.12716e+07	1.71958e+07	2.12329e+07	2.87991e+07	2.41246e+07	2.2661e+07	2.55341e+07	3.01719e+07	2.53266e+07	2.44996e+07	2.78962e+07	2.04936e+07	2.54513e+07	2.041e+07	1.44661e+07	2.89613e+07	1.88319e+07	2.43727e+07	2.16232e+07	2.09865e+07	2.14448e+07	1.85836e+07	1.55548e+07	2.13141e+07	1.89042e+07	2.11817e+07	2.03267e+07	1.52677e+07	2.18449e+07	1.52139e+07	1.59843e+07	2.24246e+07	1.6074e+07	1.83086e+07	1.74048e+07	1.31446e+07	1.62759e+07	1.94388e+07	2.05522e+07	2.10322e+07	1.89868e+07	1.56611e+07	1.95025e+07	2.01797e+07	1.78067e+07	1.76927e+07	2.3153e+07
COL21A1|Q96P44	1.12088e+06	690362	1.08859e+06	922559	597296	571921	1.07854e+06	792342	852991	1.85229e+06	1.94186e+06	1.07583e+06	1.03555e+06	1.35991e+06	683198	1.1308e+06	1.19902e+06	785705	934300	1.14704e+06	1.07327e+06	1.20143e+06	1.02441e+06	868633	919915	1.0196e+06	928452	1.11839e+06	919700	747761	918971	866919	803492	900181	912326	962679	1.24185e+06	1.01318e+06	1.23864e+06	1.52173e+06	1.41678e+06	1.17565e+06	1.14761e+06	1.22597e+06	1.38236e+06	1.21697e+06	1.57454e+06	1.46365e+06	1.45334e+06
COL28A1|Q2UY09	796440	789711	1.29582e+06	663303	758125	834804	687724	844076	817391	1.69456e+06	577206	1.09609e+06	517628	777554	635782	930590	959282	1.09663e+06	963166	876249	867402	909553	903293	891191	1.20209e+06	987743	1.03557e+06	806265	827197	934784	656626	889588	826441	972067	1.05145e+06	968532	390831	378830	405770	392785	198780	398150	227936	329651	289521	317342	382344	285809	344580
COL2A1|P02458	1.91858e+06	1.80619e+06	2.60048e+06	1.71926e+06	1.73716e+06	2.50316e+06	1.93604e+06	1.54418e+06	2.04527e+06	2.52718e+06	1.88502e+06	2.04238e+06	2.0895e+06	1.7175e+06	2.18755e+06	1.79186e+06	1.25832e+06	2.72568e+06	1.50119e+06	1.82898e+06	1.64511e+06	1.77115e+06	1.5913e+06	1.57552e+06	1.30679e+06	1.84961e+06	1.58909e+06	1.56208e+06	1.6814e+06	1.15924e+06	1.66965e+06	1.14445e+06	1.24767e+06	2.32621e+06	1.27658e+06	1.4998e+06	505005	443479	429664	596530	656472	674217	546925	550476	471569	681430	436985	528035	554356
COL3A1|P02461	6.30205e+06	8.07027e+06	8.03537e+06	4.83012e+06	6.89131e+06	8.59684e+06	6.95104e+06	7.06069e+06	7.10216e+06	8.19245e+06	7.1382e+06	7.11696e+06	7.46777e+06	6.52008e+06	8.13481e+06	6.69299e+06	5.13118e+06	8.63689e+06	7.2203e+06	8.95653e+06	9.10995e+06	8.33079e+06	8.49409e+06	7.10841e+06	7.41118e+06	8.30621e+06	7.33266e+06	7.79429e+06	8.01768e+06	5.94793e+06	8.91237e+06	7.26984e+06	6.81689e+06	9.81339e+06	7.6006e+06	8.72469e+06	5.13388e+06	4.08609e+06	5.24834e+06	6.15942e+06	6.24501e+06	6.66442e+06	6.64733e+06	5.01457e+06	6.59942e+06	6.67362e+06	4.98918e+06	5.94929e+06	7.09555e+06
COL4A1|P02462	480612	570543	607518	390377	528129	742982	668514	575453	506632	564866	572742	596911	536318	505031	651802	464854	341458	707023	496328	535460	756734	537000	627136	448448	354642	564798	439891	545256	573537	407254	515801	515703	364171	568750	425406	613755	511065	413802	415961	528664	577185	460171	681379	517304	607999	609056	441517	576161	636024
COL4A2|P08572	1.48967e+06	1.70117e+06	1.95349e+06	1.25148e+06	1.653e+06	2.15709e+06	1.66688e+06	1.84661e+06	1.36423e+06	1.64986e+06	1.89991e+06	1.50485e+06	1.62563e+06	1.5446e+06	1.7515e+06	1.4654e+06	1.17368e+06	2.06488e+06	849441	1.03787e+06	1.01115e+06	1.20369e+06	1.07233e+06	775710	791679	1.12031e+06	847405	899680	1.03296e+06	716757	953544	878782	822087	906322	746475	995226	2.07282e+06	1.72472e+06	2.04457e+06	2.52715e+06	2.77206e+06	2.25277e+06	2.65605e+06	2.22193e+06	2.70184e+06	2.51216e+06	2.01482e+06	2.73063e+06	2.7095e+06
COL4A3|Q01955	NA	NA	NA	NA	NA	NA	NA	NA	NA	NA	NA	NA	NA	NA	NA	NA	NA	NA	NA	NA	NA	NA	NA	NA	NA	NA	NA	NA	NA	NA	NA	NA	NA	NA	NA	NA	72738	72481.9	68597.9	83731.2	65414.5	74340.4	80952.9	76957	89327.2	83686	80159.5	85476.2	101887
COL5A1|P20908	762162	806491	1.023e+06	841927	803309	965352	699512	780097	780352	962561	701234	967719	715593	929658	833536	723846	668934	1.07386e+06	269569	376540	355419	346114	335544	255178	245041	295227	315104	289452	317380	228380	331447	255640	225223	438890	214914	278936	998497	866094	935615	1.51206e+06	1.06842e+06	1.38713e+06	1.03439e+06	1.04941e+06	999454	1.0247e+06	955487	1.17008e+06	1.2123e+06
COL5A2|P05997	607184	735580	638659	526980	681193	796744	691103	631455	598340	733909	661917	698341	594884	699522	763272	627791	460892	760805	954677	1.14543e+06	1.30599e+06	1.11692e+06	1.08738e+06	903191	808194	1.23736e+06	1.0798e+06	1.18749e+06	1.02767e+06	751415	1.34434e+06	994207	820271	1.13035e+06	820405	1.24829e+06	939378	676865	779505	1.02431e+06	935312	1.05094e+06	1.10987e+06	936957	1.34285e+06	1.34553e+06	839182	1.30339e+06	1.28833e+06
COL6A1|P12109	2.53392e+07	3.1459e+07	2.75855e+07	1.71945e+07	2.1766e+07	3.61223e+07	2.64611e+07	3.4193e+07	1.97297e+07	2.59925e+07	2.92863e+07	3.48793e+07	2.60656e+07	2.12747e+07	3.6087e+07	2.41364e+07	1.6639e+07	3.90667e+07	4.4815e+07	5.95561e+07	5.94196e+07	5.53802e+07	5.47344e+07	3.71174e+07	3.4232e+07	5.72805e+07	2.86261e+07	5.26522e+07	4.44468e+07	3.11854e+07	6.49609e+07	4.99941e+07	3.73164e+07	4.76735e+07	3.40648e+07	4.85473e+07	3.17919e+07	2.32791e+07	2.44497e+07	4.74127e+07	3.05256e+07	3.21305e+07	4.31177e+07	3.28438e+07	3.39862e+07	3.86949e+07	2.75348e+07	5.12021e+07	3.77981e+07
COL6A2|P12110	1.27884e+06	1.59026e+06	1.68137e+06	1.23942e+06	1.24656e+06	1.61051e+06	1.45696e+06	1.45079e+06	1.52128e+06	1.48488e+06	1.50907e+06	1.30835e+06	1.30796e+06	1.27221e+06	1.2375e+06	1.15475e+06	898445	1.88652e+06	3.45503e+06	4.74932e+06	3.54538e+06	3.65616e+06	3.84608e+06	3.23623e+06	3.01834e+06	3.48485e+06	3.29452e+06	4.27733e+06	3.55509e+06	2.66114e+06	3.99402e+06	3.26946e+06	2.59404e+06	3.518e+06	3.06141e+06	3.29267e+06	1.0719e+06	866715	946190	995176	1.26997e+06	1.18319e+06	1.3707e+06	1.10283e+06	1.21452e+06	1.06478e+06	1.15021e+06	1.38731e+06	1.24596e+06
COL6A3|P12111	1.90338e+07	1.9251e+07	2.52676e+07	2.00923e+07	2.02863e+07	2.43123e+07	2.00275e+07	1.92017e+07	2.14626e+07	2.29288e+07	1.98749e+07	2.26923e+07	1.91253e+07	1.90253e+07	2.10098e+07	1.8349e+07	1.71457e+07	2.67189e+07	2.16537e+07	2.78428e+07	2.30619e+07	2.30722e+07	2.29367e+07	2.12334e+07	1.98216e+07	1.85155e+07	1.93109e+07	2.37889e+07	2.31906e+07	1.82918e+07	2.47811e+07	1.93018e+07	1.84587e+07	2.20627e+07	1.94075e+07	2.22653e+07	1.73485e+07	1.45346e+07	1.58461e+07	1.96932e+07	2.02683e+07	1.91242e+07	2.03531e+07	1.77398e+07	2.01964e+07	1.90214e+07	1.7855e+07	2.03884e+07	2.09487e+07
COLEC10|Q9Y6Z7	NA	NA	NA	NA	NA	NA	NA	NA	NA	NA	NA	NA	NA	NA	NA	NA	NA	NA	48870.3	69142	40802.3	66940.9	49457.1	50290.5	54226	53208.6	52855.7	46237.9	48643.1	58977.2	45725.9	37307.6	61166.3	38206.5	46197.3	57369.7	0	0	0	0	0	0	0	0	0	0	0	0	0
COLEC11|Q9BWP8	126648	132364	117656	123991	147907	275998	93075.5	125619	167325	183071	122785	97197.7	126195	139976	101429	98901.1	112646	147234	75581.2	73826.2	62730.9	74012.1	79238.2	56832.5	46499.5	56716.8	81383	66696.4	79700.2	57391.9	63103.9	53867.2	64248.4	56878.8	35938.7	59203.7	147610	94330.7	96072.7	124575	234407	150641	241307	191336	238256	229073	114105	124052	238916
COLEC12|Q5KU26	5.24305e+06	6.64498e+06	6.62725e+06	3.81249e+06	5.57267e+06	7.85359e+06	5.72382e+06	5.51376e+06	4.69036e+06	5.07696e+06	7.44232e+06	5.51083e+06	5.42433e+06	4.70303e+06	6.76139e+06	4.54081e+06	3.42579e+06	8.0584e+06	7.35619e+06	7.82066e+06	1.10229e+07	8.99481e+06	8.76537e+06	6.03665e+06	5.97721e+06	9.42104e+06	6.15843e+06	7.8167e+06	7.58492e+06	5.18693e+06	1.02347e+07	7.0086e+06	5.34912e+06	9.12976e+06	5.94276e+06	8.69656e+06	3.67473e+06	2.74101e+06	3.98527e+06	4.26391e+06	4.38118e+06	3.04852e+06	4.88254e+06	3.75957e+06	4.7524e+06	5.34147e+06	3.5067e+06	3.9114e+06	4.97995e+06
COMP|P49747	2.18685e+06	2.4523e+06	2.56268e+06	2.38248e+06	3.78909e+06	2.26133e+06	2.11677e+06	1.86866e+06	2.0653e+06	1.67087e+06	1.69369e+06	1.69024e+06	1.47838e+06	2.20725e+06	1.83887e+06	1.58697e+06	1.76647e+06	3.37138e+06	3.52275e+06	5.05525e+06	3.48239e+06	3.34236e+06	2.61987e+06	2.42569e+06	3.13773e+06	3.73331e+06	3.31105e+06	3.20381e+06	4.01596e+06	3.38866e+06	2.65362e+06	2.79849e+06	2.84933e+06	4.08573e+06	3.11921e+06	2.92255e+06	3.43238e+06	2.32766e+06	3.37131e+06	4.76352e+06	5.18896e+06	3.23893e+06	3.29069e+06	2.98876e+06	3.92244e+06	2.93318e+06	2.84936e+06	3.23182e+06	3.26647e+06
COPB2|P35606	NA	NA	NA	NA	NA	NA	NA	NA	NA	NA	NA	NA	NA	NA	NA	NA	NA	NA	NA	NA	NA	NA	NA	NA	NA	NA	NA	NA	NA	NA	NA	NA	NA	NA	NA	NA	100567	87848.4	95477.7	131331	96706.8	103324	122726	104113	112715	111304	105762	118059	115178
COPS2|P61201	NA	NA	NA	NA	NA	NA	NA	NA	NA	NA	NA	NA	NA	NA	NA	NA	NA	NA	NA	NA	NA	NA	NA	NA	NA	NA	NA	NA	NA	NA	NA	NA	NA	NA	NA	NA	NA	NA	NA	NA	NA	NA	NA	NA	NA	NA	NA	NA	NA
CORO1A|P31146	331598	328227	291076	242449	342536	436807	793845	452685	371765	272778	672670	502163	394610	374945	343893	304395	203127	374205	734501	1.20006e+06	1.05375e+06	845524	880802	589905	514054	725714	768600	860193	702832	567842	740888	664347	525950	793648	571451	1.00289e+06	206983	155296	155881	203399	253263	266523	162514	194172	191165	240782	188056	232194	368246
CORO1C|Q9ULV4	NA	NA	NA	NA	NA	NA	NA	NA	NA	NA	NA	NA	NA	NA	NA	NA	NA	NA	89019.3	145249	137815	154336	150549	79340.2	63403.2	142723	70840.8	135868	90898.8	66181.3	96365.2	115080	79056.5	120888	70299.2	194425	68469.1	65629.5	67462.4	51663.9	89826.8	78276.4	56727.4	77885.5	71314.3	94307.6	55270	94123.3	134548
CORT|O00230	175983	185287	158403	90024.7	180740	236529	188500	181065	162741	169175	203039	208654	165799	198181	199860	176283	106518	260302	NA	NA	NA	NA	NA	NA	NA	NA	NA	NA	NA	NA	NA	NA	NA	NA	NA	NA	16462.9	17086.5	9588.3	8999.82	18474.2	10565.8	39503.8	12422.2	31323.8	27108.2	11536.6	24207.3	18305.2
COTL1|Q14019	5.23756e+06	5.05483e+06	5.5683e+06	3.05155e+06	4.01533e+06	5.50818e+06	6.3089e+06	7.17859e+06	5.34507e+06	5.29274e+06	8.64325e+06	5.18165e+06	5.65234e+06	5.31068e+06	6.82855e+06	5.35905e+06	2.84428e+06	7.03556e+06	3.52514e+06	6.42011e+06	5.0955e+06	4.21082e+06	4.20205e+06	2.55154e+06	2.33803e+06	4.31516e+06	3.20977e+06	3.25938e+06	3.78373e+06	2.17586e+06	3.5935e+06	2.90278e+06	2.56284e+06	4.13441e+06	2.53283e+06	4.30949e+06	2.74601e+06	2.13012e+06	2.52088e+06	2.98394e+06	3.58958e+06	2.73266e+06	3.3527e+06	2.72029e+06	2.80166e+06	3.83881e+06	2.79009e+06	3.30236e+06	3.7643e+06
COX16|Q9P0S2	187324	204879	268774	161615	207861	282924	218115	224991	181692	271025	256127	154945	209176	179755	196266	227195	145077	276636	123861	172185	154451	123575	158585	117388	122476	123115	160609	165356	154788	101960	104333	120423	120189	119506	111861	83915.8	489463	461253	530565	651697	672728	572761	618237	552242	596981	647768	500661	572928	724683
CP|P00450	226153419	2.10734e+08	1.9515e+08	1.7591e+08	2.14258e+08	1.94839e+08	2.66616e+08	2.45442e+08	2.39194e+08	2.09304e+08	2.65474e+08	1.8583e+08	2.2207e+08	2.08562e+08	2.3941e+08	2.50414e+08	1.98372e+08	2.07013e+08	2.30507e+08	2.37137e+08	1.88223e+08	2.10988e+08	2.06015e+08	2.2833e+08	2.20993e+08	191356601	2.17613e+08	1.96565e+08	2.21574e+08	2.28146e+08	2.28328e+08	2.72148e+08	2.24328e+08	2.24822e+08	2.3851e+08	242622278	150495795	1.54371e+08	1.45198e+08	1.29463e+08	1.63769e+08	152230766	1.30361e+08	1.02497e+08	1.74008e+08	1.69286e+08	1.32944e+08	1.78427e+08	1.44337e+08
CPA4|Q9UI42	NA	NA	NA	NA	NA	NA	NA	NA	NA	NA	NA	NA	NA	NA	NA	NA	NA	NA	NA	NA	NA	NA	NA	NA	NA	NA	NA	NA	NA	NA	NA	NA	NA	NA	NA	NA	186245	160313	135361	268076	225098	209168	214220	240844	159999	204257	208137	225797	174542
CPAMD8|Q8IZJ3	665301	764310	848842	584870	560301	633003	773218	577953	560239	861510	643735	807093	672872	796249	756174	650732	530647	520097	1.25705e+06	1.67316e+06	1.3386e+06	1.4957e+06	983033	1.32564e+06	977230	1.57986e+06	1.54412e+06	1.10115e+06	1.74492e+06	1.25396e+06	1.41708e+06	1.08416e+06	1.27037e+06	1.08812e+06	999764	1.00478e+06	1.09259e+06	1.2898e+06	1.18939e+06	1.31756e+06	1.30706e+06	1.26615e+06	970089	1.0676e+06	1.20958e+06	1.15826e+06	1.30553e+06	1.13424e+06	1.2398e+06
CPB1|P15086	846994	1.70589e+06	818791	699162	892079	1.16016e+06	886831	732500	1.26713e+06	669267	1.20862e+06	1.16695e+06	1.11074e+06	794415	839247	708347	740856	1.1106e+06	1.8265e+06	3.11858e+06	2.50753e+06	1.96967e+06	1.82108e+06	1.42206e+06	1.68615e+06	2.75624e+06	1.48828e+06	1.87883e+06	2.18144e+06	1.312e+06	2.29068e+06	2.05865e+06	1.23235e+06	2.81771e+06	1.75128e+06	2.62225e+06	1.70664e+06	1.09333e+06	1.97293e+06	1.84109e+06	2.05527e+06	1.17878e+06	2.6978e+06	1.73031e+06	1.77486e+06	2.55525e+06	1.36143e+06	1.73503e+06	2.80409e+06
CPB2|Q96IY4	9.28546e+06	9.16089e+06	8.48981e+06	1.26987e+07	1.05882e+07	7.38514e+06	8.93526e+06	8.84323e+06	1.47249e+07	8.30986e+06	8.80191e+06	7.70293e+06	8.2045e+06	8.93798e+06	8.88555e+06	1.00065e+07	1.15762e+07	8.40262e+06	8.77857e+06	9.16687e+06	7004506	7.3913e+06	7.52906e+06	9.05541e+06	1.0254e+07	7.72338e+06	7.28422e+06	8.15841e+06	7.33513e+06	1.20939e+07	7.41725e+06	8.35214e+06	9.59082e+06	8.66632e+06	7.64204e+06	8.57554e+06	9.09063e+06	1.0538e+07	9.5895e+06	7.58805e+06	8.05304e+06	8.50439e+06	7.68112e+06	8.53037e+06	9.96959e+06	7.32935e+06	7.97088e+06	8.26418e+06	1.02555e+07
CPD|O75976	839162	1.11502e+06	887900	877418	730188	1.13088e+06	907603	1.04275e+06	761864	874680	952666	1.00803e+06	915589	895748	1.1372e+06	788955	662839	1.17627e+06	1.17826e+06	1.62065e+06	1.65661e+06	1.39711e+06	1.49589e+06	1.17376e+06	1.12691e+06	1.664e+06	1.31496e+06	1.54499e+06	1.30577e+06	1.00696e+06	1.48078e+06	1.39996e+06	1.06871e+06	1.43799e+06	1.05796e+06	1.64631e+06	907636	638786	1.0871e+06	1.31354e+06	1.71621e+06	1.00216e+06	1.45799e+06	930375	1.03188e+06	1.07595e+06	754486	1.12345e+06	1.17027e+06
CPE|P16870	5.0532e+07	6.34346e+07	4.80955e+07	3.02443e+07	4.20387e+07	6.93954e+07	6.14747e+07	6.57576e+07	3.89572e+07	4.57717e+07	6.56862e+07	6.90257e+07	5.37232e+07	4.49245e+07	7.40641e+07	4.07184e+07	2.65256e+07	7.84734e+07	4.70783e+07	6.20358e+07	6.11585e+07	5.97156e+07	6.72226e+07	3.62482e+07	3.54834e+07	5.57306e+07	4.51033e+07	6.23212e+07	4.75166e+07	29481439	6.35385e+07	5.41756e+07	3.94384e+07	4.28736e+07	3.51649e+07	4.85467e+07	3.92316e+07	2.9991e+07	3.65192e+07	5.01317e+07	3.3544e+07	3.55888e+07	4.58884e+07	4.02553e+07	5.2562e+07	4.22563e+07	3.2802e+07	5.52759e+07	6.22509e+07
CPLX2|Q6PUV4	617281	484215	714134	391104	667342	765685	580155	754073	439002	492742	812833	618000	684746	535354	724637	572602	433003	936392	74074.5	74334.9	101436	74882.5	122274	65390.3	55151.9	105796	57143.5	92450.1	81569.8	37855.2	89332.6	71638.3	53972	84412	49971.5	79397.5	965669	738086	899093	1.14717e+06	1.12442e+06	989228	1.83593e+06	1.19118e+06	1.24405e+06	1.61779e+06	894137	1.3477e+06	1.31725e+06
CPM|P14384	1.35457e+06	1.55791e+06	1.2137e+06	929584	1.04369e+06	1.62963e+06	1.58958e+06	1.25891e+06	1.11578e+06	1.59161e+06	1.48143e+06	1.84879e+06	1.35611e+06	1.34025e+06	1.9607e+06	1.15539e+06	963033	2.3098e+06	786956	1.41188e+06	979788	1.0022e+06	896116	643308	497016	898425	759590	869378	678370	547572	1.05753e+06	684869	577274	667712	640593	688144	560069	475829	582858	782306	518636	575069	621294	466774	580471	510965	590539	682949	706278
CPN1|P15169	1.79415e+06	1.15392e+06	1.5849e+06	1.46801e+06	1.91544e+06	1.19062e+06	1.62933e+06	2.07751e+06	2.45952e+06	1.47159e+06	1.67381e+06	1.71484e+06	1.33851e+06	1.45031e+06	1.03246e+06	1.9905e+06	1.64092e+06	1.34252e+06	2.89207e+06	2.36795e+06	2.37177e+06	1.95643e+06	2.61127e+06	2.51632e+06	2.86328e+06	1.7831e+06	2.18974e+06	1.82147e+06	2.14929e+06	3.50528e+06	2.23804e+06	3.13896e+06	3.21993e+06	2.05794e+06	2.46279e+06	2.43899e+06	1.30869e+06	1.81629e+06	1.26151e+06	933309	997316	875090	959138	1.34663e+06	1.27514e+06	983738	961918	777055	1.12987e+06
CPN2|P22792	6.37022e+06	5.07058e+06	6.10837e+06	6.0786e+06	6.6333e+06	4.60783e+06	5.31643e+06	6.2975e+06	7.98406e+06	4.72776e+06	5.93957e+06	6.14543e+06	4.85872e+06	4.95927e+06	4.25596e+06	4.80798e+06	6.35627e+06	5.08829e+06	3.17743e+06	2.92571e+06	2.59617e+06	2.14545e+06	2.85991e+06	2.46449e+06	2.75884e+06	2.03324e+06	2.61349e+06	2.24318e+06	2.49403e+06	4.04568e+06	2.32809e+06	3.65076e+06	3.65905e+06	2.72479e+06	2.55918e+06	2.5363e+06	4.84208e+06	6.17312e+06	4.16825e+06	3.76591e+06	4.0383e+06	4.08266e+06	3.47777e+06	5.20225e+06	4.34548e+06	3.53763e+06	3.52456e+06	3.1837e+06	4.06009e+06
CPPED1|Q9BRF8	137465	179543	135910	107562	125812	141549	133347	167415	144597	175286	219402	104269	128496	164026	136072	128933	116910	160001	117970	145747	122967	126091	97903.2	97661.3	92559.7	128431	120781	122828	132202	86122.1	92996.5	170324	97871.8	63354.6	94895.3	139214	342923	363862	316437	427437	344903	329393	436490	356926	386484	583607	314421	420072	391409
CPQ|Q9Y646	7.29024e+06	8.0277e+06	7.84105e+06	5.75914e+06	5.76637e+06	8.77112e+06	7.80859e+06	9.36603e+06	6.61874e+06	7.34747e+06	7.94312e+06	1.01349e+07	7.81185e+06	7.08158e+06	9.20675e+06	6.36467e+06	5.16313e+06	9.24666e+06	9.11559e+06	1.19216e+07	9.54891e+06	9.99385e+06	1.00418e+07	8.00308e+06	7.37807e+06	1.01855e+07	8.41611e+06	1.13491e+07	9.68365e+06	6.66313e+06	1.14222e+07	9.23909e+06	7.15454e+06	9.21468e+06	7.81833e+06	1.14022e+07	8.69885e+06	5.26754e+06	8.35288e+06	1.06377e+07	7.91361e+06	8.75441e+06	9.01089e+06	8.0826e+06	1.02409e+07	8.85505e+06	8.02625e+06	9.52421e+06	1.36301e+07
CPVL|Q9H3G5	7.08674e+06	8.83251e+06	8.11186e+06	4.689e+06	5.85224e+06	1.08503e+07	8.18713e+06	8.7667e+06	7.77624e+06	5.07251e+06	9.43701e+06	1.0439e+07	6.75514e+06	6.58458e+06	1.06509e+07	6.95383e+06	5.11326e+06	1.03409e+07	5.29535e+06	7.32022e+06	6.36689e+06	6.24854e+06	5.787e+06	4.85271e+06	4.51517e+06	6.1768e+06	6.08698e+06	5.5612e+06	5.9118e+06	4.95584e+06	7.41453e+06	4.23598e+06	5.49806e+06	6.29183e+06	4.47449e+06	1.07345e+07	4.45813e+06	3.48422e+06	3.91686e+06	4.97376e+06	3.18374e+06	5.91487e+06	4.04494e+06	4.18478e+06	5.77884e+06	4.60319e+06	4.18738e+06	3.86308e+06	8.0488e+06
CPXM1|Q96SM3	214528	263320	226928	217984	207097	284939	259151	241150	237794	233356	250001	373819	203265	254834	213446	180289	161335	279551	55403	71755.1	94842.2	85561.3	208085	75913.9	61092.7	75168	88368	98117.8	134167	61253.7	94352.2	86971.8	61253.4	73376.3	42905	103010	96329.7	130614	91745.1	89123	94076.5	91907.6	82780	89408	124477	133685	79623.7	88264.6	148788
CPXM2|Q8N436	672946	737386	812734	595223	602008	578701	793563	725065	727681	724936	780443	787008	637209	735314	782679	551671	525469	828877	821126	1.13069e+06	859336	901733	1.09945e+06	851435	608615	829355	829678	884811	909394	705843	899389	666992	641886	629738	574129	773327	959513	876211	984449	1.18006e+06	1.02587e+06	1.11949e+06	949961	1.06117e+06	1.13773e+06	1.0413e+06	991291	938640	1.54195e+06
CPZ|Q66K79	40094.9	85369.9	56162	36675.9	53546.1	57117.4	68569.5	55658.3	53824.8	45439.5	33873.8	72424.5	49689.1	54419.6	51609	53313.7	54995.8	59905	NA	NA	NA	NA	NA	NA	NA	NA	NA	NA	NA	NA	NA	NA	NA	NA	NA	NA	76373.1	47734.9	93104.7	131442	77140.8	118640	131260	98461.6	92441.8	100042	102364	119684	77502.1
CR1|P17927	16923.7	21675.6	23948.5	26222.6	24065	30026.3	23530	25071.4	33145.4	43727.8	19948.6	32473.6	30608	37031.9	15715.6	17720.4	19726.9	24916	NA	NA	NA	NA	NA	NA	NA	NA	NA	NA	NA	NA	NA	NA	NA	NA	NA	NA	10093.8	11243.3	13015.3	17991.5	22905.9	16962.8	17377.6	9645.05	17136.2	27025.3	13435	14456.6	15738
CRABP1|P29762	482046	469968	512577	418263	401385	410945	457829	414246	601630	540636	347813	508836	474020	458760	512110	449424	429529	613949	568328	630330	616257	1.03049e+06	531167	494093	522535	789626	544928	570220	640083	459915	1.66572e+06	547090	750408	566459	467853	481828	312840	274915	374277	421887	342954	264953	330945	280393	339174	394517	307283	301619	413000
CRABP2|P29373	NA	NA	NA	NA	NA	NA	NA	NA	NA	NA	NA	NA	NA	NA	NA	NA	NA	NA	NA	NA	NA	NA	NA	NA	NA	NA	NA	NA	NA	NA	NA	NA	NA	NA	NA	NA	0	0	0	0	0	0	0	0	0	0	0	0	0
CRB2|Q5IJ48	50751.1	82557.7	58176.8	38020.1	51126.1	60385.2	54991.4	86221.1	55760.5	46928.1	64288.4	58345.8	50675.4	57166	68521.8	51024.2	43400.5	69319.2	69633.9	82175.6	78705	91410.7	74905.5	60801.7	72558.4	97685.1	56296	84520.4	80299.3	62179.9	65263.2	68169.4	72818.2	80603	75739.3	89121.6	200134	194479	187313	222492	210643	197083	221377	222909	220713	223484	205198	225973	223057
CREG1|O75629	244081	345604	296889	253946	275579	343536	305005	285351	275245	259450	277686	353857	256619	271764	295440	200079	273462	360992	389671	426662	431018	445552	437259	414593	412441	457805	446426	406303	403087	375587	458511	395257	400306	396233	397940	486494	137329	96439.8	163247	226168	142049	169696	201226	158536	204730	154698	147439	189676	229890
CRELD1|Q96HD1	418438	489541	416222	305380	454122	648223	496008	458996	342504	396351	464873	480159	424540	360046	518587	432816	256674	652555	1.12254e+06	1.19207e+06	1.99607e+06	1.10014e+06	1.27929e+06	877809	828946	1.60787e+06	856623	1.42702e+06	1.17136e+06	684852	1.03825e+06	897336	957673	1.16273e+06	637369	1.01478e+06	447236	304037	397142	449782	519384	339161	697788	539589	505054	688989	351593	548586	572322
CRELD2|Q6UXH1	80383	279695	93303.8	112361	162322	156674	119748	232462	114082	130929	97446.7	152685	93596.3	115087	134708	178521	120345	131176	NA	NA	NA	NA	NA	NA	NA	NA	NA	NA	NA	NA	NA	NA	NA	NA	NA	NA	156391	115738	120948	115977	155222	97571.6	282667	171530	227378	195802	117410	242598	200643
CRH|P06850	24871.1	39297.1	20132.7	15340.5	19110.6	46079.7	42299.6	26981.5	28015.4	14225.2	72700.6	27219.1	20823.6	21029.9	50081.6	22557.3	17231.7	38797.1	44035.5	63606.1	64032.1	50264.5	73288.7	30232.4	21680.2	65288.2	54640.1	60133.9	44136.3	29335	38038.9	55261.8	31418.7	43522.9	38081.4	53004	0	0	0	0	0	0	0	0	0	0	0	0	0
CRHBP|P24387	280169	286031	259338	180945	212286	287426	354919	235842	339319	256696	328802	300408	303948	297138	354575	233663	179891	264718	249685	401880	264437	230869	321326	237713	227658	274427	214799	274934	218915	219678	271920	289025	258397	253205	250714	312675	41925.2	36141	34236.5	37659.4	44701.9	50734.2	45087.5	32180.1	48952.1	39954.3	45800.4	54589	48557.4
CRIM1|Q9NZV1	NA	NA	NA	NA	NA	NA	NA	NA	NA	NA	NA	NA	NA	NA	NA	NA	NA	NA	NA	NA	NA	NA	NA	NA	NA	NA	NA	NA	NA	NA	NA	NA	NA	NA	NA	NA	177220	141084	154858	184284	180403	167501	244277	189957	221308	193472	154643	222561	210958
CRIP1|P50238	NA	NA	NA	NA	NA	NA	NA	NA	NA	NA	NA	NA	NA	NA	NA	NA	NA	NA	NA	NA	NA	NA	NA	NA	NA	NA	NA	NA	NA	NA	NA	NA	NA	NA	NA	NA	28357	20911.7	38996.9	38427.5	62074.4	23836.8	50331.2	38023.8	46146.7	32584.1	28890.4	38984.6	43906.3
CRIP2|P52943	NA	NA	NA	NA	NA	NA	NA	NA	NA	NA	NA	NA	NA	NA	NA	NA	NA	NA	NA	NA	NA	NA	NA	NA	NA	NA	NA	NA	NA	NA	NA	NA	NA	NA	NA	NA	24520.4	27185.4	28323.1	42371.3	44381.2	20714.8	31237.3	30617.4	28317.7	25209.5	24472.4	25616.2	30390.3
CRISP3|P54108	263351	325578	305955	333506	274645	249679	272198	244972	300726	278837	293788	301929	282126	338845	240205	273517	303455	220440	732634	589972	511622	788511	553630	762674	882671	655374	794230	681205	638339	968523	504482	623224	758037	483803	679586	735041	1.92298e+06	1.8939e+06	2.1079e+06	1.39636e+06	1.5707e+06	2.62833e+06	1.49884e+06	1.8384e+06	1.89223e+06	1.62071e+06	1.63382e+06	1.77441e+06	1.70541e+06
CRISPLD1|Q9H336	662707	779600	959355	627047	749571	752214	736328	505210	669318	846728	784016	556012	547109	577399	579221	680988	607965	674150	141139	207626	190384	206829	240416	159802	131170	248218	142518	187718	184848	142308	186438	199163	150861	142527	165491	220976	312390	285539	387334	376236	536181	386314	416114	359307	420894	411749	322733	366870	439659
CRLF1|O75462	0	0	0	0	0	0	0	0	0	0	0	0	0	0	0	0	0	0	NA	NA	NA	NA	NA	NA	NA	NA	NA	NA	NA	NA	NA	NA	NA	NA	NA	NA	188334	163313	186352	222207	198313	203891	217770	204430	263032	220174	211861	211132	244939
CRP|P02741	1.59742e+06	1.60273e+06	1.12839e+06	711534	727460	530449	2.11111e+06	574744	1.17395e+06	722032	2.76857e+06	501409	1.54804e+06	1.48021e+06	3.73296e+06	5.88126e+06	784124	506123	2.26996e+06	6.54858e+06	2.53176e+06	1.37305e+06	1.06719e+06	1.91505e+06	974078	2.52793e+06	1.01428e+06	1.02935e+06	1.84551e+06	2.28624e+06	943753	2.07532e+06	2.21531e+06	1.54873e+06	2.17957e+06	1.76062e+06	1.74781e+06	2.00836e+06	2.34316e+06	1.08324e+06	1.29338e+06	2.54746e+06	662437	691263	2.60237e+06	496861	951440	2.52135e+06	663586
CRTAC1|Q9NQ79	3.94622e+07	5.19861e+07	3.88766e+07	2.50015e+07	4.10632e+07	6.53702e+07	5.10923e+07	3.62876e+07	3.23462e+07	3.16946e+07	5.24366e+07	4.16168e+07	4.18622e+07	3.45167e+07	5.38234e+07	3.98431e+07	2.44626e+07	5.74589e+07	2.71632e+07	3.45851e+07	4.48785e+07	3.17902e+07	3.41132e+07	2.37463e+07	2.04655e+07	3.67958e+07	2.42736e+07	3.51127e+07	2.59175e+07	1.79792e+07	3.16443e+07	2.84074e+07	2.06416e+07	2.94513e+07	2.00793e+07	3.20439e+07	3.04133e+07	2.0963e+07	3.08453e+07	3.4439e+07	3.40538e+07	2.78087e+07	6.39456e+07	3.62928e+07	4.15238e+07	4.24231e+07	2.6774e+07	4.21887e+07	4.14062e+07
CRTAP|O75718	0	0	0	0	0	0	0	0	0	0	0	0	0	0	0	0	0	0	NA	NA	NA	NA	NA	NA	NA	NA	NA	NA	NA	NA	NA	NA	NA	NA	NA	NA	21864.8	12860.6	24905.4	30308	14213.9	29304	12978.4	25389.3	25208.3	20649.8	29691.9	27964.3	29359
CRYAB|P02511	132506	163197	146652	179436	142128	133910	114266	159842	104936	178658	93051.1	84244.8	112998	89375.3	108799	102656	110664	181575	NA	NA	NA	NA	NA	NA	NA	NA	NA	NA	NA	NA	NA	NA	NA	NA	NA	NA	95450.1	94748.3	131864	95713	135029	63591.6	73123.6	65825.8	72076.9	70877	84334.6	58985.5	85203.9
CRYL1|Q9Y2S2	36693.5	31754.5	45945.9	42232.3	38038.4	27977.9	34961.4	36933.8	25243.4	25247.6	22518.4	19403.9	38449.2	47852.6	40708.2	49124.5	62268	45272.3	NA	NA	NA	NA	NA	NA	NA	NA	NA	NA	NA	NA	NA	NA	NA	NA	NA	NA	NA	NA	NA	NA	NA	NA	NA	NA	NA	NA	NA	NA	NA
CRYM|Q14894	1.0868e+06	1.56198e+06	1.25733e+06	924604	982570	1.59765e+06	951694	1.26578e+06	703668	1.18361e+06	853815	1.29794e+06	1.02801e+06	977220	1.32992e+06	1.16667e+06	775938	1.65418e+06	946270	1.02099e+06	1.45588e+06	1.15424e+06	1.29119e+06	961543	775989	1.26098e+06	999930	1.17535e+06	933101	762625	1.26113e+06	1.05044e+06	880149	1.04283e+06	832543	1.12486e+06	807592	497652	713923	1.10902e+06	780366	783992	1.16957e+06	1.28452e+06	912864	1.01594e+06	665143	995681	1.12979e+06
CRYZ|Q08257	NA	NA	NA	NA	NA	NA	NA	NA	NA	NA	NA	NA	NA	NA	NA	NA	NA	NA	NA	NA	NA	NA	NA	NA	NA	NA	NA	NA	NA	NA	NA	NA	NA	NA	NA	NA	151769	120168	100606	162071	202314	119372	108553	117380	75369.9	95533.6	193676	125355	108389
CSF1|P09603	4.54605e+06	5.99021e+06	6.14059e+06	3.56814e+06	4.85786e+06	7.28317e+06	5.40447e+06	4.61517e+06	3.93585e+06	4.79336e+06	5.67546e+06	4.88527e+06	5.24719e+06	4.76228e+06	5.43952e+06	4.1718e+06	3.13936e+06	6.63047e+06	1.02962e+07	1.14583e+07	1.42051e+07	1.22105e+07	1.20695e+07	1.05721e+07	1.10832e+07	1.34856e+07	1.01796e+07	1.21195e+07	1.06963e+07	7.95493e+06	1.21857e+07	9.80279e+06	9.12947e+06	1.13957e+07	8.08641e+06	1.13195e+07	5.05587e+06	4.1255e+06	4.94725e+06	6.39483e+06	5.70835e+06	5.21798e+06	7.41998e+06	5.50669e+06	6.2758e+06	6.50437e+06	5.25697e+06	6.80496e+06	6.66584e+06
CSF1R|P07333	8.45156e+06	9.96906e+06	6.19222e+06	5.30203e+06	5.19296e+06	1.07457e+07	1.13345e+07	1.05256e+07	6.65191e+06	1.05957e+07	8.74552e+06	1.14132e+07	8.05053e+06	8.70339e+06	9.25918e+06	9.94036e+06	5.52738e+06	1.05809e+07	7.26398e+06	8.77456e+06	9.71068e+06	9.18733e+06	7.74915e+06	6.50781e+06	6.12156e+06	1.00893e+07	7.74237e+06	8.5076e+06	8.02921e+06	5.63578e+06	8.65634e+06	7.1475e+06	5.60254e+06	7.51439e+06	7.2485e+06	9.22057e+06	4.76975e+06	3.98529e+06	4.23078e+06	5.02514e+06	5.58612e+06	5.21582e+06	6.97831e+06	4.46135e+06	6.90927e+06	5.46663e+06	4.22008e+06	6.5067e+06	5.81383e+06
CSF2RA|P15509	221855	224422	239074	147387	241196	317961	240422	244797	222738	201560	243063	209967	239808	214357	200843	167496	160195	237853	92272.9	132552	128449	145802	114490	126149	77102.7	150338	92344.6	110295	102297	108348	92894.6	120893	90862.7	131269	85064.2	136087	306590	207750	474691	600800	409253	412903	409301	338786	326502	324334	385944	443731	427118
CSMD2|Q7Z408	223926	251767	203323	157995	189619	284879	215568	267294	173033	201159	259445	285560	236982	226120	262949	205634	169493	325951	846443	764777	749199	839795	700324	646904	681838	727445	762140	959630	679259	718639	816502	740637	790433	816379	747783	731325	246527	135030	229807	316151	198970	190504	330540	204529	313514	239364	216816	278382	310618
CSMD3|Q7Z407	NA	NA	NA	NA	NA	NA	NA	NA	NA	NA	NA	NA	NA	NA	NA	NA	NA	NA	NA	NA	NA	NA	NA	NA	NA	NA	NA	NA	NA	NA	NA	NA	NA	NA	NA	NA	23629.7	19696.1	16649.6	33670.4	22804.7	19279.9	26657.9	24268.9	29040.1	20949.9	19790.6	32096	33818.9
CSN1S1|P02662	195360	8.6966e+06	99090.5	339512	126656	85886.1	87982.7	75351.6	79544.2	46016.7	75617.6	124669	68679.8	94588.1	107934	89890.8	124925	49595.9	245753	71902.5	98029.1	69862.3	128375	281187	99002	108059	91673.6	96076.9	122155	64598.9	97252.5	81042.7	83956.9	87716.8	109287	66602.2	99784	52171.5	22271.5	22415.6	18821.4	17490.8	16234.2	38810	54428.1	50949.6	42785.8	111560	16800.9
CSPG4|Q6UVK1	2.78196e+06	3.51483e+06	3.21437e+06	2.54481e+06	2.30237e+06	3.50498e+06	2.9066e+06	3.43854e+06	2.63933e+06	3.1693e+06	2.52599e+06	3.75318e+06	2.76494e+06	2.93173e+06	3.29851e+06	2.48044e+06	2.1565e+06	4.11053e+06	4.35738e+06	5.25159e+06	5.42892e+06	4.81796e+06	4.51758e+06	4.1905e+06	3.56292e+06	5.6902e+06	4.23448e+06	5.41237e+06	4.56261e+06	3.73333e+06	4.814e+06	4.89275e+06	3.59234e+06	4.53483e+06	3.88154e+06	4.98321e+06	3.18714e+06	2.47455e+06	3.05019e+06	4.05643e+06	3.12629e+06	2.83425e+06	4.11996e+06	3.35714e+06	3.87322e+06	3.71771e+06	2.82627e+06	3.89509e+06	3.45304e+06
CSPG5|O95196	257696	357099	252719	203605	239625	340500	307217	273706	212637	236739	299738	317990	299669	296858	305825	260302	204562	395041	1.25201e+06	1.4627e+06	1.89061e+06	1.56784e+06	1.5223e+06	1.10404e+06	958256	1.72906e+06	1.2216e+06	1.68172e+06	1.26044e+06	901973	1.46475e+06	1.3315e+06	1.04182e+06	1.30275e+06	1.05338e+06	1.48035e+06	441532	341127	471016	645860	464524	419596	793828	567213	636988	613128	430282	720001	643606
CSRP1|P21291	114728	143987	178578	110292	143515	170108	135927	130290	144339	179665	101820	127939	145260	122422	105134	92246.7	87975.6	125897	644662	748517	653295	715464	622149	565850	513635	683784	626362	635568	747741	548414	701936	652932	549429	712794	556719	641662	36289.2	52278.4	66493.3	69958	81464.5	63881.7	51872.7	55654.9	45757.4	60820.4	61875.6	77138.7	57318.7
CST3|P01034	3.46557e+08	5.2373e+08	4.36569e+08	2.20846e+08	4.22788e+08	5.6413e+08	4.34794e+08	2.5235e+08	2.39895e+08	3.23436e+08	3.46572e+08	3.94827e+08	2.89578e+08	3.36958e+08	4.47085e+08	3.66609e+08	2.19377e+08	5.16023e+08	2.38001e+08	300849029	349856017	3.21495e+08	2.66823e+08	2.33349e+08	1.66193e+08	3.15518e+08	2.4044e+08	3.06913e+08	2.90062e+08	2.27325e+08	3.70248e+08	2.71315e+08	2.58267e+08	2.74717e+08	1.78427e+08	272042400	3.4003e+08	2.66824e+08	3.18668e+08	5.83224e+08	3.76808e+08	3.67866e+08	6.98832e+08	4.97325e+08	4.24346e+08	4.7235e+08	311566937	3.64564e+08	4.61533e+08
CST4|P01036	83537	117522	120656	135774	44598.7	82012.6	35012.8	137816	79422.6	85427	77528.2	79632.3	53227.4	73108.2	101037	45357.2	90139.1	42839.9	429455	646230	342274	482225	267423	454662	714386	447198	360749	305689	252123	319648	340163	929191	371837	413121	302557	656813	187772	119988	267695	242231	206172	124357	149701	187634	128986	145458	119279	185580	150664
CST6|Q15828	426456	325088	573408	373422	421484	395937	396657	344520	438389	391676	421814	448411	500571	397424	389932	425796	303942	480855	3.114e+06	2.66484e+06	3.52056e+06	3.5348e+06	2.84869e+06	2.99113e+06	2.59459e+06	3.93195e+06	2.38447e+06	3.90682e+06	3.89012e+06	3.30041e+06	3.92707e+06	3.04943e+06	2.68439e+06	3.86639e+06	2.06743e+06	3.48835e+06	502928	393843	511907	673716	753688	555941	521559	505653	602457	732226	385325	628849	608381
CSTA|P01040	NA	NA	NA	NA	NA	NA	NA	NA	NA	NA	NA	NA	NA	NA	NA	NA	NA	NA	NA	NA	NA	NA	NA	NA	NA	NA	NA	NA	NA	NA	NA	NA	NA	NA	NA	NA	78486	37249.9	43113.5	62256.2	61361.4	38968.6	35691	36212.8	47761.5	45605.3	119058	83888	48723.6
CSTB|P04080	411270	576460	549771	380360	500586	554256	472151	536303	448072	460089	504915	396721	448401	477815	436959	334205	304352	527066	1.22469e+06	1.60666e+06	1.47958e+06	1.44067e+06	1.18459e+06	961698	1.04582e+06	1.54326e+06	1.30716e+06	1.04276e+06	1.26994e+06	868856	1.37962e+06	1.14963e+06	1.04804e+06	1.42482e+06	1.06595e+06	1.30927e+06	971689	819859	1.03508e+06	1.22458e+06	1.42035e+06	1.0074e+06	1.40225e+06	945496	1.05506e+06	1.10897e+06	1.13355e+06	1.25344e+06	1.15039e+06
CTBS|Q01459	3.61156e+06	4.37811e+06	2.37871e+06	2.74712e+06	2.92532e+06	4.44306e+06	4.27805e+06	3.98378e+06	3.36681e+06	3.93283e+06	4.73836e+06	5.08896e+06	4.51368e+06	3.71226e+06	4.82379e+06	3.4647e+06	2.96528e+06	7.40073e+06	6.61782e+06	8.73993e+06	7.22302e+06	7.26186e+06	7.17299e+06	7.87018e+06	7.48159e+06	9.29227e+06	7.2098e+06	8.30187e+06	7.89121e+06	6.73843e+06	7.98808e+06	8.0725e+06	7.29739e+06	7.99596e+06	6.89732e+06	8.74848e+06	2.69871e+06	2.13954e+06	3.00772e+06	3.91392e+06	2.79827e+06	3.04208e+06	3.2922e+06	2.65698e+06	4.20688e+06	3.54571e+06	3.29142e+06	3.52409e+06	3.87486e+06
CTGF|P29279	2.56061e+06	2.45696e+06	2.72483e+06	1.95187e+06	2.59309e+06	3.29729e+06	2.76674e+06	2.00361e+06	2.16791e+06	2.44754e+06	2.79149e+06	2.34819e+06	2.60511e+06	2.96844e+06	2.61529e+06	2.00275e+06	1.40124e+06	3.92823e+06	3.68987e+06	4.60534e+06	5.031e+06	4.1528e+06	3.67472e+06	2.71332e+06	2.55958e+06	4.4253e+06	3.20262e+06	3.90314e+06	4.44668e+06	2.84253e+06	3.33374e+06	3.24937e+06	2.70897e+06	5.08524e+06	3.3256e+06	4.22049e+06	1.63415e+06	1.17668e+06	1.52101e+06	2.11368e+06	2.25494e+06	1.44524e+06	2.46387e+06	1.52195e+06	2.24513e+06	2.12535e+06	1.38294e+06	1.84861e+06	1.94597e+06
CTHRC1|Q96CG8	434858	546646	512884	414469	500167	616930	475927	470205	385031	553337	391414	434732	415754	416524	447983	345364	305523	504029	330487	391915	450316	361654	389647	308168	262519	399158	332698	383333	397228	309981	355902	353239	285340	382355	289396	429243	286393	257095	309461	359813	343620	289459	327008	306232	351747	299552	277472	371424	376636
CTNND2|Q9UQB3	23621.9	26237	31374.6	18579.7	32156.5	51042.4	42393.3	25211	32004.4	27467.7	17667.8	32400.9	25883.5	26761.5	17501.5	18422.5	26979.7	34077.7	NA	NA	NA	NA	NA	NA	NA	NA	NA	NA	NA	NA	NA	NA	NA	NA	NA	NA	14418	13209	14261.3	16684.8	14392.4	21418.1	14662.2	25449.4	11087.8	25092.6	14463.9	12543.7	18391.5
CTRB1|P17538	0	0	0	0	0	0	0	0	0	0	0	0	0	0	0	0	0	0	NA	NA	NA	NA	NA	NA	NA	NA	NA	NA	NA	NA	NA	NA	NA	NA	NA	NA	NA	NA	NA	NA	NA	NA	NA	NA	NA	NA	NA	NA	NA
CTSA|P10619	319329	391591	365702	337233	301570	350638	369786	403041	356942	374934	445290	536432	359996	354725	441692	348606	282484	433873	935681	1.41474e+06	1.15429e+06	1.20484e+06	1.26472e+06	924283	775699	1.09242e+06	1.22612e+06	1.13229e+06	1.0088e+06	746127	1.22915e+06	1.00446e+06	882630	1.07885e+06	899818	1.51602e+06	637143	515964	745856	873488	522378	793238	596267	687245	839131	662813	583497	746910	1.14484e+06
CTSB|P07858	1.52353e+07	1.60491e+07	1.63734e+07	1.04415e+07	1.15524e+07	1.65974e+07	1.53943e+07	1.77745e+07	1.11861e+07	1.35512e+07	1.70228e+07	1.70729e+07	1.45537e+07	1.46089e+07	1.75211e+07	1.14875e+07	9.15834e+06	1.94927e+07	1.12254e+07	2.17309e+07	1.33209e+07	1.52816e+07	1.44808e+07	1.08368e+07	8.7829e+06	1.38421e+07	1.17472e+07	1.41834e+07	1.12654e+07	7.6452e+06	1.5353e+07	1.03318e+07	8.45146e+06	1.07701e+07	9.4596e+06	1.52185e+07	1.0935e+07	9.34739e+06	1.21966e+07	1.48555e+07	1.2176e+07	2.72991e+07	1.24815e+07	1.10653e+07	1.15871e+07	1.13446e+07	1.07907e+07	1.47399e+07	1.6938e+07
CTSC|P53634	5.47499e+06	5.51832e+06	7.51515e+06	4.92372e+06	4.69123e+06	6.54181e+06	4.88528e+06	6.20173e+06	6.64884e+06	5.58792e+06	6.32195e+06	8.08333e+06	4.42058e+06	5.63303e+06	6.08932e+06	5.19284e+06	4.58857e+06	5.99625e+06	2.31094e+06	2.79321e+06	2.72641e+06	2.24551e+06	2.24589e+06	1.81259e+06	1.8755e+06	1.94697e+06	2.07168e+06	2.07104e+06	2.09156e+06	1.67474e+06	2.22832e+06	2.07455e+06	2.07417e+06	2.31267e+06	2.4023e+06	2.83942e+06	2.81144e+06	2.50589e+06	2.82678e+06	2.90948e+06	2.3474e+06	2.95913e+06	2.36217e+06	2.84224e+06	3.14556e+06	2.85377e+06	2.32306e+06	3.30872e+06	3.88532e+06
CTSD|P07339	3.93194e+07	4.59292e+07	3.49137e+07	2.7785e+07	2.42475e+07	4.0452e+07	4.41828e+07	4.55947e+07	4.23207e+07	4.19936e+07	6.86649e+07	5.02972e+07	3.67619e+07	4.18296e+07	5.83303e+07	3.47767e+07	2.41809e+07	6.10214e+07	4.37552e+07	6.21206e+07	4.67112e+07	5.80616e+07	6.96234e+07	3.05828e+07	3.04803e+07	4.06133e+07	4.53274e+07	4.65326e+07	4.51301e+07	3.39588e+07	7.07059e+07	4.39153e+07	3.89729e+07	4.62665e+07	4.17852e+07	5.90207e+07	3.01146e+07	2.0248e+07	2.84128e+07	3.91795e+07	2.44959e+07	3.25277e+07	2.69259e+07	2.24555e+07	4.37174e+07	3.35935e+07	2.94904e+07	3.71534e+07	5.292e+07
CTSF|Q9UBX1	7.21149e+06	9.26915e+06	9.64422e+06	6.30201e+06	6.30038e+06	8.84307e+06	8.47628e+06	8.23696e+06	7.61897e+06	7.78429e+06	7.13949e+06	1.12174e+07	7.3584e+06	6.55383e+06	8.44568e+06	6.53207e+06	5.48764e+06	9.82627e+06	4.91758e+06	6.23851e+06	6.16726e+06	6.07487e+06	6.0401e+06	4.82052e+06	4.19211e+06	4.8057e+06	4.90636e+06	5.51105e+06	5.88787e+06	3.74633e+06	5.06159e+06	4.6608e+06	3.85373e+06	4.22447e+06	4.10868e+06	5.79866e+06	5.98462e+06	4.25427e+06	6.11163e+06	7.0847e+06	6.57078e+06	5.16681e+06	5.73389e+06	6.30814e+06	6.65174e+06	6.55262e+06	5.77097e+06	6.6512e+06	8.96819e+06
CTSH|P09668	8.41001e+06	1.32393e+07	9.91651e+06	4.90796e+06	5.763e+06	1.09673e+07	9.52096e+06	1.21803e+07	6.63863e+06	1.10113e+07	8.22319e+06	1.30451e+07	9.83886e+06	9.88529e+06	6.53386e+06	8.4911e+06	4.31631e+06	1.3269e+07	7.78846e+06	1.43677e+07	1.05534e+07	9.13703e+06	9.77068e+06	6.98688e+06	8.36797e+06	7.52024e+06	8.46454e+06	6.74297e+06	6.6672e+06	6.83213e+06	7.43587e+06	8.44796e+06	6.47242e+06	9.83612e+06	7.50696e+06	1.0622e+07	8.14369e+06	5.06508e+06	1.0535e+07	8.41275e+06	8.42557e+06	9.80113e+06	1.06225e+07	9.47182e+06	1.03352e+07	8.63557e+06	8.35904e+06	9.34045e+06	1.12766e+07
CTSL|P07711	7.50376e+06	1.03427e+07	7.60515e+06	5.73205e+06	5.99221e+06	9.56292e+06	8.21746e+06	1.01319e+07	6.63651e+06	8.37549e+06	9.1052e+06	1.02144e+07	7.4632e+06	7.65863e+06	1.09443e+07	7.23263e+06	5.26567e+06	1.17835e+07	8.38193e+06	1.26282e+07	1.02885e+07	9.88457e+06	9.76107e+06	7.38925e+06	6.96273e+06	9.39112e+06	8.32256e+06	1.02964e+07	8.34789e+06	6.58806e+06	1.16151e+07	8.26053e+06	6.9128e+06	8.8429e+06	7.15778e+06	9.66656e+06	5.75317e+06	4.29564e+06	5.77019e+06	7.53739e+06	5.63469e+06	6.12565e+06	6.78061e+06	5.68438e+06	7.09877e+06	6.76182e+06	5.56207e+06	7.37922e+06	8.41159e+06
CTSO|P43234	529908	386720	528098	480511	422794	418030	401176	518883	411014	620032	885950	484448	400291	481000	879288	594760	377455	1.01807e+06	1.29385e+06	1.95234e+06	1.575e+06	1.52083e+06	1.61387e+06	1.26069e+06	1.22191e+06	1.61552e+06	1.39889e+06	1.58255e+06	1.30179e+06	1.20132e+06	1.621e+06	1.40909e+06	1.23029e+06	1.54018e+06	1.263e+06	1.56213e+06	1.35843e+06	719275	1.4606e+06	1.02959e+06	1.07155e+06	1.00524e+06	1.0411e+06	1.15332e+06	2.22299e+06	1.9169e+06	922392	970512	1.57511e+06
CTSS|P25774	1.81087e+06	2.5029e+06	2.38628e+06	1.91522e+06	1.70708e+06	2.80363e+06	1.62357e+06	2.52396e+06	1.9125e+06	1.95867e+06	2.95396e+06	1.41686e+06	2.09863e+06	1.80144e+06	2.66057e+06	1.15732e+06	1.60368e+06	3.09447e+06	4.94598e+06	8.68376e+06	6.13328e+06	6.50208e+06	5.90286e+06	4.53011e+06	4.89145e+06	5.9448e+06	4.20767e+06	5.44157e+06	4.11017e+06	4.0986e+06	6.1701e+06	4.52891e+06	3.30598e+06	5.46886e+06	4.11576e+06	5.92838e+06	1.30534e+06	1.01607e+06	1.1681e+06	1.51441e+06	1.72654e+06	1.15189e+06	1.56139e+06	1.13846e+06	1.52194e+06	1.71021e+06	1.28303e+06	1.19557e+06	1.46327e+06
CTSV|O60911	2.96838e+06	4.25979e+06	2.94755e+06	2.07145e+06	2.16927e+06	3.94312e+06	3.21033e+06	4.15261e+06	2.42137e+06	3.21463e+06	3.16765e+06	4.21883e+06	2.98499e+06	2.89331e+06	4.23288e+06	2.62873e+06	1.87668e+06	4.51372e+06	3.91099e+06	6.78503e+06	5.41755e+06	4.89391e+06	4.78311e+06	3.27168e+06	3.07226e+06	4.72726e+06	3.79311e+06	5.19987e+06	4.01531e+06	2.78577e+06	5.76125e+06	3.92265e+06	3.00602e+06	4.32418e+06	3.25632e+06	4.90931e+06	1.2614e+06	873049	1.26391e+06	1.72368e+06	1.23543e+06	1.31273e+06	1.59949e+06	1.19353e+06	1.5325e+06	1.44682e+06	1.21714e+06	1.61112e+06	1.77223e+06
CTSZ|Q9UBR2	7.81151e+06	9.86103e+06	7.18075e+06	6.08512e+06	6.53498e+06	1.06305e+07	8.67185e+06	1.00228e+07	7.363e+06	8.34701e+06	8.43827e+06	1.0162e+07	7.75712e+06	7.67713e+06	1.086e+07	6.89271e+06	6.0945e+06	1.16297e+07	1.32259e+07	1.95553e+07	1.58417e+07	1.55379e+07	1.53643e+07	9.87834e+06	1.08103e+07	1.51781e+07	1.34656e+07	1.43132e+07	1.39488e+07	9.93187e+06	1.92465e+07	1.46979e+07	1.11487e+07	1.36492e+07	1.2981e+07	1.64877e+07	9.14118e+06	6.59141e+06	7.36093e+06	1.24736e+07	8.22293e+06	9.95271e+06	9.33803e+06	8.64341e+06	1.13646e+07	9.99633e+06	9.05143e+06	1.10218e+07	1.22935e+07
CTTN|Q14247	62400.8	62526.4	58650.9	35805.6	56263.7	75827.5	66201.1	58744.7	51552.1	54482	55877.4	38455.8	69112.7	51251.6	78566.7	39909.1	39226.7	59767.2	NA	NA	NA	NA	NA	NA	NA	NA	NA	NA	NA	NA	NA	NA	NA	NA	NA	NA	14945.1	18382.3	22564.9	19021.7	40559.7	24068.3	27733.4	14342.6	26433.2	29148.4	17718	12912.2	20329.8
CUEDC2|Q9H467	236683	302075	234276	141323	182506	382286	230175	178217	174515	183603	211290	255176	256204	157144	258055	228056	146136	320566	NA	NA	NA	NA	NA	NA	NA	NA	NA	NA	NA	NA	NA	NA	NA	NA	NA	NA	171756	106791	138987	200267	167649	138744	347619	242299	213346	244928	130211	233781	213751
CUTA|O60888	2.35292e+06	2.44573e+06	2.69e+06	1.59728e+06	1.9691e+06	3.33054e+06	2.43384e+06	2.60636e+06	2.19269e+06	2.16487e+06	3.26981e+06	2.67677e+06	2.08917e+06	2.25803e+06	3.0517e+06	2.35251e+06	1.80903e+06	3.78264e+06	7.50851e+06	9.58267e+06	9.2447e+06	8.74246e+06	8.47491e+06	6.471e+06	6.13793e+06	8.77162e+06	7.29368e+06	9.76412e+06	8.38602e+06	5.92749e+06	8.27342e+06	8.14256e+06	6.23561e+06	7.6657e+06	6.30928e+06	7.9172e+06	3.42353e+06	2.73036e+06	3.57121e+06	4.72235e+06	3.95335e+06	3.53618e+06	5.25867e+06	3.32592e+06	4.79388e+06	4.74497e+06	3.03386e+06	4.95375e+06	4.85261e+06
CX3CL1|P78423	0	0	0	0	0	0	0	0	0	0	0	0	0	0	0	0	0	0	1.17266e+06	1.10025e+06	2.22199e+06	1.37995e+06	1.62583e+06	836227	549998	1.24267e+06	1.16742e+06	1.33692e+06	1.27445e+06	481404	1.44677e+06	1.11053e+06	627606	1.18918e+06	804360	1.31548e+06	792123	670853	744405	1.22939e+06	853088	716216	2.26587e+06	1.04912e+06	1.37038e+06	1.53353e+06	666856	1.13502e+06	1.25787e+06
CXADR|P78310	158261	209239	151805	97957.2	138806	220126	216216	154933	160726	147255	178949	186321	209190	136720	178100	165842	95988.6	222626	504541	552648	725197	624102	631505	496408	396067	549053	536378	608045	615483	402258	593609	526720	477608	525977	480979	543395	479342	399921	491128	582261	492486	535119	778205	593307	571579	747616	485588	623315	694872
CXCL10|P02778	NA	NA	NA	NA	NA	NA	NA	NA	NA	NA	NA	NA	NA	NA	NA	NA	NA	NA	NA	NA	NA	NA	NA	NA	NA	NA	NA	NA	NA	NA	NA	NA	NA	NA	NA	NA	18467.8	15459.5	25431.8	22410.9	19832.7	25581.5	13560.7	14869.8	28534.5	27605.3	15891.5	25367.7	19067.8
CXCL12|P48061	707575	723812	1.09305e+06	791038	717034	601409	736121	931759	757431	1.12037e+06	528443	670016	690659	718311	627543	638933	645165	721906	NA	NA	NA	NA	NA	NA	NA	NA	NA	NA	NA	NA	NA	NA	NA	NA	NA	NA	296920	298291	324727	286110	301968	350395	252023	394014	281916	338215	288250	300106	377263
CXCL16|Q9H2A7	2.53609e+06	2.84481e+06	2.99472e+06	1985766	2.54956e+06	3.57304e+06	2.5103e+06	3.26018e+06	2.3193e+06	2.58219e+06	2.65851e+06	2.87232e+06	2.26258e+06	2.45605e+06	3.21808e+06	2.44592e+06	1.83712e+06	3.64505e+06	3.57787e+06	7.24345e+06	3.97003e+06	5.91458e+06	3.6982e+06	3.49237e+06	3.63961e+06	4.94475e+06	3.33734e+06	5.30946e+06	3.58041e+06	3.52694e+06	4.21855e+06	3.2474e+06	2.77552e+06	3.92531e+06	1.72443e+06	3.88643e+06	4.37206e+06	4.32596e+06	5.00921e+06	6.14603e+06	5.3138e+06	5.06718e+06	5.52284e+06	4.30705e+06	5.23343e+06	5.90844e+06	4.13507e+06	4.89739e+06	5.89186e+06
CYB5A|P00167	NA	NA	NA	NA	NA	NA	NA	NA	NA	NA	NA	NA	NA	NA	NA	NA	NA	NA	NA	NA	NA	NA	NA	NA	NA	NA	NA	NA	NA	NA	NA	NA	NA	NA	NA	NA	0	0	0	0	0	0	0	0	0	0	0	0	0
CYCS|P99999	3.71795e+06	5.02674e+06	4.25873e+06	2.43601e+06	3.94195e+06	5.66271e+06	3.78695e+06	3.66635e+06	2.55401e+06	2.97365e+06	4.95869e+06	3.99617e+06	3.95897e+06	3.3226e+06	4.76934e+06	3.44636e+06	2.29952e+06	5.82109e+06	6.00437e+06	6.30104e+06	9.67648e+06	6.84407e+06	7.15984e+06	4.99312e+06	4.69554e+06	9.68374e+06	5.59937e+06	7.21156e+06	5.94671e+06	3.59233e+06	6.81335e+06	6.9963e+06	4.40655e+06	7.63489e+06	4.03563e+06	6.88092e+06	2.50724e+06	1.98159e+06	2.32284e+06	2.94844e+06	3.00923e+06	2.20564e+06	4.71712e+06	2.90466e+06	3.20313e+06	3.19204e+06	2.16223e+06	2.96759e+06	3.33067e+06
CYR61|O00622	0	0	0	0	0	0	0	0	0	0	0	0	0	0	0	0	0	0	NA	NA	NA	NA	NA	NA	NA	NA	NA	NA	NA	NA	NA	NA	NA	NA	NA	NA	36948.5	20615.6	25051.8	39664.1	52499.3	29107.3	51764.1	34108.6	36391.4	25607.8	34337.7	31051.8	43975.5
CYSTM1|Q9H1C7	52041.1	72474.8	54072.4	27448.4	40883.3	51488	82307.8	49852.6	63183.5	60318	83261.7	32307.6	50739.5	59472.1	74190.6	39114.9	33079.2	56252.4	109563	114617	85283.1	107563	123579	72622.8	117365	114753	105305	103082	89001	113276	127393	140071	120788	129283	116258	209416	NA	NA	NA	NA	NA	NA	NA	NA	NA	NA	NA	NA	NA
CYTL1|Q9NRR1	3.43595e+06	2.31733e+06	4.01315e+06	2.90794e+06	4.51783e+06	4.95865e+06	3.99364e+06	2.43057e+06	3.06728e+06	3.19312e+06	3.04774e+06	2.98747e+06	4.18858e+06	2.78054e+06	2.41873e+06	2.81534e+06	2.62622e+06	2.60047e+06	0	0	0	0	0	0	0	0	0	0	0	0	0	0	0	0	0	0	2.20648e+06	1.50674e+06	2.41452e+06	3.12763e+06	2.94832e+06	2.22097e+06	2.96132e+06	2.61838e+06	2.41578e+06	2.25146e+06	1.97861e+06	2.10701e+06	2.54598e+06
CZIB|Q9NWV4	NA	NA	NA	NA	NA	NA	NA	NA	NA	NA	NA	NA	NA	NA	NA	NA	NA	NA	NA	NA	NA	NA	NA	NA	NA	NA	NA	NA	NA	NA	NA	NA	NA	NA	NA	NA	264433	214200	246634	294666	332637	250957	344329	253714	259010	331376	248879	312829	313651
DAG1|Q14118	1.79625e+07	2.16248e+07	2.17489e+07	1.42399e+07	1.81476e+07	2.47798e+07	2.04095e+07	1.82235e+07	1.65661e+07	1.85128e+07	2.00177e+07	2.04735e+07	1.86656e+07	1.65797e+07	2.14291e+07	1.81085e+07	1.26687e+07	2.46143e+07	2.46682e+07	3.03739e+07	3.41111e+07	2.96986e+07	2.92808e+07	2.3536e+07	2.08052e+07	3.12566e+07	2.43419e+07	2.84083e+07	2.77078e+07	1.8445e+07	2.82666e+07	2.58476e+07	2.0237e+07	2.54167e+07	2.04318e+07	2.85374e+07	1.44238e+07	1.34469e+07	1.3978e+07	1.88754e+07	1.69835e+07	1.37534e+07	2.22766e+07	1.73191e+07	1.68315e+07	1.78694e+07	1.44319e+07	1.87763e+07	1.95566e+07
DBH|P09172	470185	376332	376550	387650	577620	478525	436927	430676	461118	386808	415469	434345	508084	374811	488531	755611	474947	493936	144832	212550	137553	166770	198845	171969	160041	201645	140741	145364	155456	171200	175189	197976	176173	184173	235832	180297	238079	215494	220539	237206	222305	261132	259190	221126	283878	294918	223700	217909	332498
DBI|P07108	1.95857e+06	2.47943e+06	2.41067e+06	1.50856e+06	2.20603e+06	2.5438e+06	2.49104e+06	2.38366e+06	1.55252e+06	1.99956e+06	2.29817e+06	2.07488e+06	1.88147e+06	2.03285e+06	2.2353e+06	1.9417e+06	1.38195e+06	2.77078e+06	4.40856e+06	3.77143e+06	5.17546e+06	5.53103e+06	5.76583e+06	3.11132e+06	2.90314e+06	5.27762e+06	2.89148e+06	3.87552e+06	3.73847e+06	2.44005e+06	9.36189e+06	2.9733e+06	3.04328e+06	4.54962e+06	2.5933e+06	3.34762e+06	1.9788e+06	1.56822e+06	2.45903e+06	2.32358e+06	2.45779e+06	1.54493e+06	2.61529e+06	1.94691e+06	2.43209e+06	2.84583e+06	1.77102e+06	2.65894e+06	2.64058e+06
DCBLD1|Q8N8Z6	19539.9	56895.8	19450.2	22248.7	24617.1	38059.3	31900.3	19564.8	30768.8	23217.7	37530.7	53132.7	28209.1	36603.9	26494.5	19428.2	19541.9	34308.4	NA	NA	NA	NA	NA	NA	NA	NA	NA	NA	NA	NA	NA	NA	NA	NA	NA	NA	13159.6	15649.4	17114.9	20780.6	11372.6	11055	12175.3	12955.6	18273.5	15891.3	9422.64	9721.24	8973.44
DCBLD2|Q96PD2	168441	166981	204120	129305	158060	221004	189119	164883	127168	168579	219360	193752	176628	241915	203535	194002	131796	260911	350435	356676	317873	401788	322950	390958	353971	396538	295741	276896	312410	453233	348941	332120	330667	288279	355220	390770	598696	538749	1.07263e+06	1.04866e+06	604215	760309	676796	804576	721275	665595	739805	883017	812160
DCC|P43146	6.38246e+06	8.64012e+06	4.93107e+06	3.65847e+06	5.50316e+06	9.23698e+06	6.48847e+06	5.92518e+06	4.45012e+06	5.25903e+06	6.60393e+06	6.68973e+06	6.07944e+06	5.74798e+06	7.74451e+06	4.80427e+06	3.4227e+06	8.15231e+06	6.86347e+06	7.82356e+06	1.05815e+07	8.15083e+06	7.75637e+06	6.03051e+06	5.00073e+06	8.11989e+06	7.20753e+06	7.98171e+06	7.10887e+06	5.32237e+06	8.7877e+06	7.1137e+06	5.72125e+06	7.52585e+06	5.61649e+06	8.21687e+06	3.65787e+06	3.18655e+06	3.73035e+06	4.71757e+06	3.67778e+06	4.02813e+06	6.18745e+06	4.05915e+06	4.66617e+06	4.54242e+06	3.33379e+06	4.94778e+06	4.85004e+06
DCD|P81605	1.30354e+06	867787	1.66934e+06	769229	955723	1.11415e+06	1.1948e+06	1.09211e+06	3.19191e+06	1.45226e+06	1.83499e+06	1.18883e+06	1.56567e+06	1.09104e+06	1.0951e+06	1.63171e+06	768056	1.61539e+06	1.51104e+06	996437	1.1516e+06	1.59879e+06	1.31869e+06	861188	1.04262e+06	1.10375e+06	1.10515e+06	2.5757e+06	1.91375e+06	1.27397e+06	1.0298e+06	899722	1.49997e+06	1.4044e+06	1.57697e+06	1.67529e+06	1.16335e+06	1.0522e+06	1.58032e+06	998911	1.38137e+06	1.03201e+06	764149	1.25436e+06	1.82804e+06	3.26922e+06	1.45394e+06	1.4005e+06	737650
DCHS1|Q96JQ0	562805	660924	551401	324217	501514	836834	668795	452813	453818	458996	699842	662091	597624	442266	777694	487294	296384	810174	256860	301918	420726	308189	311740	234413	202429	283958	217099	304651	240313	178319	306471	269503	188511	272019	182808	257586	700186	537645	621349	763992	778745	615489	1.13988e+06	832262	852910	1.01978e+06	566357	884495	977174
DCLK1|O15075	NA	NA	NA	NA	NA	NA	NA	NA	NA	NA	NA	NA	NA	NA	NA	NA	NA	NA	NA	NA	NA	NA	NA	NA	NA	NA	NA	NA	NA	NA	NA	NA	NA	NA	NA	NA	26710.6	17698.5	43101.8	33006.9	22758.7	34178.3	39298.4	35179.5	36233.2	38102.7	28462	39007.1	42936.6
DCN|P07585	9.34725e+06	1.13316e+07	1.00249e+07	6.76705e+06	6.40003e+06	1.36581e+07	9.94398e+06	1.06962e+07	9.21442e+06	1.13487e+07	1.22929e+07	1.33246e+07	9.13988e+06	1.04648e+07	1.23787e+07	6.85749e+06	5.43891e+06	1.33047e+07	1.00795e+07	1.54826e+07	1.27212e+07	1.55195e+07	1.48887e+07	8.1116e+06	6.56435e+06	1.09783e+07	1.11889e+07	1.24271e+07	8.92103e+06	8.58484e+06	1.26709e+07	9.64956e+06	1.01721e+07	1.12732e+07	8.54343e+06	1.10434e+07	5.90564e+06	4.28165e+06	5.37012e+06	6.77086e+06	6.21022e+06	8.12019e+06	6.42608e+06	8.15815e+06	8.97176e+06	7.60093e+06	6.09134e+06	8.00522e+06	8.66075e+06
DDAH1|O94760	2.43162e+06	2.90061e+06	2.90586e+06	1.56628e+06	2.40443e+06	3.37126e+06	2.75119e+06	2.52282e+06	1.94765e+06	2.16729e+06	3.2089e+06	2.50823e+06	2.35596e+06	2.10262e+06	3.06367e+06	2.42152e+06	1.54906e+06	3.87536e+06	2.15509e+06	2.39113e+06	3.07054e+06	2.38835e+06	2.5501e+06	1.79037e+06	1.74376e+06	2.76335e+06	1.89591e+06	2.57541e+06	2.26695e+06	1.4806e+06	2.51359e+06	2.24848e+06	1.61619e+06	2.21288e+06	1.5913e+06	2.34438e+06	2.68422e+06	1.97462e+06	2.52139e+06	2.80285e+06	3.19927e+06	2.14265e+06	4.20946e+06	2.97483e+06	3.64437e+06	3.70462e+06	2.39213e+06	3.81795e+06	3.81988e+06
DDAH2|O95865	922567	807808	1.08661e+06	673162	908647	1.15753e+06	957329	1.0063e+06	769603	903063	1.28703e+06	787114	875880	893911	1.12364e+06	941831	615496	1.3985e+06	598900	579661	733143	628288	671071	444712	410116	652471	470345	543840	513488	421283	689717	468814	406276	569295	382264	592595	1.60548e+06	1.09987e+06	1.52077e+06	1.45467e+06	2.03148e+06	1.20959e+06	2.23945e+06	1.68139e+06	2.0089e+06	2.1089e+06	1.37333e+06	2.01809e+06	2.25821e+06
DDB1|Q16531	970535	1.24006e+06	1.04495e+06	641280	942740	1.39688e+06	1.08792e+06	951174	745932	864859	1.28059e+06	1.08327e+06	1.10818e+06	853969	1.30304e+06	858287	599228	1.3709e+06	908471	1.02243e+06	1.42217e+06	1.15528e+06	1.10612e+06	755185	736126	1.23119e+06	738955	1.23772e+06	1.03488e+06	621404	1.02803e+06	906289	693983	1.236e+06	672399	981410	780712	582552	869338	1.02147e+06	841466	741950	1.36291e+06	871420	1.05562e+06	1.20491e+06	714713	1.0595e+06	1.09379e+06
DDR1|Q08345	8.23678e+06	1.175e+07	6.7757e+06	5.34041e+06	5.19041e+06	9.87315e+06	8.98823e+06	9.90059e+06	6.99849e+06	8.7394e+06	8.89269e+06	1.23953e+07	9.27053e+06	8.68965e+06	1.09394e+07	7.80325e+06	5.28286e+06	1.63971e+07	9.54071e+06	1.7345e+07	1.37385e+07	1.16021e+07	1.1541e+07	7.21564e+06	7.58629e+06	1.32932e+07	9.88173e+06	1.18892e+07	9.40315e+06	6.75255e+06	1.11084e+07	9.99813e+06	7.8894e+06	1.06876e+07	8.55835e+06	1.30643e+07	3.68729e+06	2.30046e+06	4.71478e+06	4.73255e+06	3.5239e+06	3.63533e+06	5.01229e+06	3.58896e+06	4.56812e+06	4.43736e+06	3.77615e+06	4.8189e+06	5.46668e+06
DDR2|Q16832	NA	NA	NA	NA	NA	NA	NA	NA	NA	NA	NA	NA	NA	NA	NA	NA	NA	NA	NA	NA	NA	NA	NA	NA	NA	NA	NA	NA	NA	NA	NA	NA	NA	NA	NA	NA	17253.6	18248.5	18416.9	21737	20134.4	23765.7	25385.5	23139.1	22670.2	29891	23958.3	11034.1	17803.2
DDRGK1|Q96HY6	43630.1	48848.9	50674.3	35791.7	67290.8	52051.7	45900.7	45083	52584.6	50996.2	41856.6	53451.2	46663.9	35617.8	46696.2	27467.9	40724.8	45120.2	119235	110198	176645	154051	147473	160793	111096	171357	134284	156060	160219	111476	125366	104397	92835.6	113771	113288	91898.9	NA	NA	NA	NA	NA	NA	NA	NA	NA	NA	NA	NA	NA
DDT|P30046	120650	137435	132205	92163.8	122662	159157	148177	126013	74227.8	113012	136736	111943	116946	111826	142249	78121.6	91587.3	124747	569156	770020	710281	526976	577909	375686	487038	719332	743725	653109	586594	424414	711422	611984	484097	948776	443091	495716	303780	185723	319110	395359	370002	332496	402803	331271	370909	426277	320614	459771	423803
DDX1|Q92499	NA	NA	NA	NA	NA	NA	NA	NA	NA	NA	NA	NA	NA	NA	NA	NA	NA	NA	NA	NA	NA	NA	NA	NA	NA	NA	NA	NA	NA	NA	NA	NA	NA	NA	NA	NA	NA	NA	NA	NA	NA	NA	NA	NA	NA	NA	NA	NA	NA
DEFA1|P59665	234096	151174	192547	285252	161336	157551	224785	261570	218281	313597	258411	161997	206784	186332	205311	187598	250434	172541	NA	NA	NA	NA	NA	NA	NA	NA	NA	NA	NA	NA	NA	NA	NA	NA	NA	NA	296978	253621	222849	175942	249986	229623	240400	199075	292565	224321	295633	263655	268551
DEFB1|P60022	783633	544481	1.82004e+06	435257	613918	1.2606e+06	1.0224e+06	363039	681726	447620	1.28183e+06	788884	955563	761419	900189	437178	402354	1.56883e+06	191531	285249	285115	295063	312792	141127	129326	122718	110553	230666	134330	224691	176286	281948	173666	133204	100403	191162	181578	163335	177002	97583.3	245067	175716	137116	137182	188010	144554	65531.6	135875	206659
DGCR2|P98153	1.30418e+06	1.35058e+06	1.40236e+06	1.07825e+06	1.26412e+06	1.64338e+06	1.32359e+06	1.37134e+06	1.07776e+06	1.3829e+06	2.27419e+06	1.35943e+06	1.3979e+06	1.28904e+06	2.02173e+06	1.46565e+06	906885	2.58641e+06	1.14414e+06	1.39349e+06	1.73606e+06	1.48701e+06	1.35496e+06	892540	803599	1.59004e+06	957508	1.40645e+06	1.21628e+06	695112	1.47367e+06	1.16305e+06	823906	1.14703e+06	778588	1.22226e+06	798023	661372	758257	957718	819750	808835	1.11971e+06	911425	1.06611e+06	1.07498e+06	783195	1.06192e+06	1.07647e+06
DHH|O43323	62126.6	61102.5	76239.3	64805.6	56169.2	47629.4	67277.2	78933.8	68326.5	88367.6	43412	83287	54670.5	82390.4	69813.6	84686.4	68525.8	44551.8	162451	233275	179169	239980	176743	171668	176110	148559	212477	148741	177090	182724	180262	206730	193596	155771	221317	194975	43920.3	53408.6	57672.3	50184.1	37157.2	25949.8	30264.2	55262.7	36410	52791	69307.2	45170.2	49144.9
DIPK1C|Q0P6D2	392514	473400	449756	252758	315669	624514	442381	320363	328702	339964	378609	541512	436529	373202	460291	418229	234400	631125	1.33427e+06	2.00137e+06	1.86276e+06	1.68227e+06	1.47603e+06	1.03338e+06	878667	1.42125e+06	1.30462e+06	1.49661e+06	1.16294e+06	821885	1.67026e+06	1.25775e+06	1.05519e+06	1.3141e+06	949534	1.38294e+06	737684	484748	712721	966814	821502	784829	967057	881037	998165	899785	577771	849197	1.01753e+06
DIPK2B|Q9H7Y0	602077	556818	703627	416858	459222	852729	587893	566476	476735	606741	640899	676651	597020	568142	673073	528375	387636	837564	1.76383e+06	2.91947e+06	2.43577e+06	2.05223e+06	1.92152e+06	1.60413e+06	1.30714e+06	2.14902e+06	1.55471e+06	2.33892e+06	1.71736e+06	1.31619e+06	1.92515e+06	1.65448e+06	1.44171e+06	1.55538e+06	1.27578e+06	2.06101e+06	1.08224e+06	862305	1.17228e+06	1.46806e+06	1.28904e+06	1.118e+06	1.61768e+06	1.22188e+06	1.3333e+06	1.40477e+06	987693	1.51132e+06	1.62695e+06
DISP3|Q9P2K9	190597	178880	191057	157393	206761	206619	192633	169355	189443	184185	194499	194268	205104	218803	209486	181766	174781	205689	210370	227539	250400	188098	328478	192203	199136	218281	233490	251952	226820	289601	213680	246946	188626	195077	216038	222048	NA	NA	NA	NA	NA	NA	NA	NA	NA	NA	NA	NA	NA
DKK3|Q9UBP4	6.99155e+07	8.92476e+07	7.04332e+07	5.15276e+07	6.54476e+07	9.98761e+07	7.2838e+07	7.28771e+07	5.04588e+07	6.32561e+07	8.3921e+07	7.41496e+07	6.82031e+07	6.71048e+07	1.04724e+08	6.2576e+07	4.25202e+07	1.08329e+08	9.79776e+07	1.09004e+08	1.39899e+08	1.23118e+08	1.09513e+08	8.60007e+07	7.09513e+07	1.26961e+08	8.5494e+07	1.24371e+08	1.04026e+08	6.83327e+07	1.33189e+08	9.92923e+07	7.54139e+07	1.0071e+08	6.81873e+07	9.23172e+07	1.06298e+08	7.64247e+07	1.0228e+08	1.31751e+08	1.17112e+08	103180044	190829647	1.28913e+08	148164608	1.58412e+08	9.25359e+07	140383870	1.43839e+08
DLD|P09622	1.96956e+06	1.77793e+06	2.26441e+06	1.39851e+06	2.10975e+06	3.10866e+06	2.31976e+06	2.06748e+06	1.32114e+06	1.98167e+06	2.98431e+06	2.17935e+06	2.26354e+06	1.56145e+06	1.86736e+06	1.9804e+06	1.2798e+06	2.62277e+06	3.0853e+06	3.57811e+06	5.24522e+06	4.25431e+06	4.21799e+06	2.89735e+06	1.77564e+06	4.98225e+06	2.97853e+06	3.75812e+06	2.23772e+06	1.85388e+06	4.32772e+06	2.56883e+06	2.54749e+06	2.73098e+06	1.76557e+06	3.04342e+06	1.72828e+06	1.45602e+06	1.745e+06	1.52325e+06	2.18029e+06	1.67551e+06	2.8964e+06	2.23835e+06	2.07007e+06	2.1024e+06	1.5882e+06	2.0069e+06	2.60653e+06
DLG1|Q12959	195107	249067	226328	139786	218195	256393	231103	214112	136708	169865	292269	175845	227841	199043	248062	202488	125308	330672	NA	NA	NA	NA	NA	NA	NA	NA	NA	NA	NA	NA	NA	NA	NA	NA	NA	NA	176027	131098	274798	348704	420674	460676	301440	264289	262315	187429	196762	227841	502988
DLG4|P78352	195107	249067	226328	139786	218195	256393	231103	214112	136708	169865	292269	175845	227841	199043	248062	202488	125308	330672	NA	NA	NA	NA	NA	NA	NA	NA	NA	NA	NA	NA	NA	NA	NA	NA	NA	NA	NA	NA	NA	NA	NA	NA	NA	NA	NA	NA	NA	NA	NA
DLK2|Q6UY11	NA	NA	NA	NA	NA	NA	NA	NA	NA	NA	NA	NA	NA	NA	NA	NA	NA	NA	NA	NA	NA	NA	NA	NA	NA	NA	NA	NA	NA	NA	NA	NA	NA	NA	NA	NA	74708	49675.5	51468	61952.4	78809.4	56060.4	143503	73358.5	94914.9	116665	60376.2	83216.9	102147
DLL1|O00548	NA	NA	NA	NA	NA	NA	NA	NA	NA	NA	NA	NA	NA	NA	NA	NA	NA	NA	NA	NA	NA	NA	NA	NA	NA	NA	NA	NA	NA	NA	NA	NA	NA	NA	NA	NA	78332.5	67265.1	101402	114190	114002	92307.1	151911	99722.7	150765	117026	83746.7	152039	150605
DLST|P36957	445468	648604	552555	322537	485783	680292	533806	472354	358215	391007	647381	507874	519192	428007	596918	447889	327422	656999	244381	288735	342098	314161	286694	226086	199879	350594	234159	300388	281218	168555	260475	263086	215553	298363	198388	254209	86757	66615.8	75251.6	92115.4	84283.8	64901.5	130310	77725.4	78025.9	95444.2	62201.7	99641.3	88218.8
DMKN|Q6E0U4	201829	217822	293586	173018	182739	269115	251314	256244	257826	213566	209481	237078	275576	162324	259179	171750	230411	307140	942655	1.21947e+06	787273	1.26425e+06	1.13199e+06	1.05402e+06	705497	977315	662205	1.16404e+06	1.09671e+06	726227	940002	919716	849839	623505	670466	979611	606075	284383	741893	601103	830431	618069	420918	661136	681416	742208	376858	589012	940366
DNAH17|Q9UFH2	16732.7	24842.8	19169.9	20433.2	20888	20320.3	21382.7	19462.9	39856.6	25171.7	17096.3	16885.3	22361.1	27157.5	31111.7	10938.2	14826	25707.7	0	0	0	0	0	0	0	0	0	0	0	0	0	0	0	0	0	0	NA	NA	NA	NA	NA	NA	NA	NA	NA	NA	NA	NA	NA
DNAJB11|Q9UBS4	147911	120779	153134	92239.9	138771	164132	159866	148360	119049	127333	180104	175260	153754	146060	173357	138835	95577.6	185307	NA	NA	NA	NA	NA	NA	NA	NA	NA	NA	NA	NA	NA	NA	NA	NA	NA	NA	NA	NA	NA	NA	NA	NA	NA	NA	NA	NA	NA	NA	NA
DNAJB2|P25686	72938.2	87139.2	72420.9	59422.4	84388.6	105284	95241.9	81251.5	69935.2	60016.5	93992.4	72639.1	61371.9	88506.5	75312.7	55370.1	59271	94016.5	NA	NA	NA	NA	NA	NA	NA	NA	NA	NA	NA	NA	NA	NA	NA	NA	NA	NA	272102	225621	298047	323613	283418	298176	391073	296077	369901	332332	223264	339316	376534
DNAJC10|Q8IXB1	17209.8	43043.5	21488.3	25395.9	20081	35423.9	44350.2	24932.2	36887.8	27293.8	35104.3	32115.4	31749.9	43278.9	20520	26838.8	24677	28803.8	NA	NA	NA	NA	NA	NA	NA	NA	NA	NA	NA	NA	NA	NA	NA	NA	NA	NA	70912.9	68426.1	75431.4	76972.6	71123.3	95815.1	86102.7	79413.1	76851.1	71185.3	68540.1	84524.4	97177.1
DNAJC3|Q13217	1.75779e+06	1.96879e+06	2.64344e+06	1.65164e+06	1.72989e+06	2.27799e+06	1.91347e+06	2.02099e+06	1.66102e+06	2.66583e+06	1.9181e+06	1.8341e+06	1.78518e+06	1.82898e+06	1.94854e+06	1.63511e+06	1.21984e+06	2.38508e+06	2.98039e+06	3.85648e+06	3.36282e+06	3.39668e+06	3.39149e+06	3.25245e+06	2.21092e+06	3.48332e+06	2.93159e+06	3.23599e+06	3.42641e+06	2.42658e+06	3.15393e+06	2.58359e+06	2.69623e+06	3.09643e+06	2.15791e+06	3.08485e+06	3.24106e+06	2.62758e+06	3.39147e+06	3.76765e+06	3.53823e+06	3.15542e+06	3.52931e+06	3.67453e+06	3.4871e+06	3.54339e+06	3.00635e+06	3.34513e+06	4.55099e+06
DNAJC5|Q9H3Z4	NA	NA	NA	NA	NA	NA	NA	NA	NA	NA	NA	NA	NA	NA	NA	NA	NA	NA	NA	NA	NA	NA	NA	NA	NA	NA	NA	NA	NA	NA	NA	NA	NA	NA	NA	NA	127535	99805.7	138801	152898	158414	173198	194607	125704	190765	179281	139185	238202	193902
DNASE1|P24855	103787	97903.4	68177.1	37070.9	45065.9	107919	116251	134661	125291	74947.8	166273	198312	91936.9	309199	98724.6	83282.6	41094.6	165475	NA	NA	NA	NA	NA	NA	NA	NA	NA	NA	NA	NA	NA	NA	NA	NA	NA	NA	33712.1	23437.5	41522.4	34738.7	25348.7	55437.3	23715.7	18780.6	49207.6	52413.2	40994.4	46507.7	77091.9
DNASE2|O00115	1.53915e+06	2.05746e+06	1.4497e+06	1.1686e+06	1.1386e+06	2.11308e+06	1.716e+06	2.29464e+06	1.49507e+06	1.67384e+06	1.81088e+06	2.68709e+06	1.51197e+06	1.72383e+06	2.19146e+06	1.39954e+06	1.19524e+06	2.60738e+06	638092	1.08336e+06	712255	708721	773246	464088	535954	667116	689221	755586	544531	542660	853348	714384	545863	660344	577784	763648	1.32608e+06	937909	1.50409e+06	1.96823e+06	1.12998e+06	1.45143e+06	1.33934e+06	1.17674e+06	1.54036e+06	1.30948e+06	1.35767e+06	1.57413e+06	1.6883e+06
DNER|Q8NFT8	6.60622e+06	7.89399e+06	7.22426e+06	4.07661e+06	5.28363e+06	8.57428e+06	6.65661e+06	7.23941e+06	5.32086e+06	6.28234e+06	9.47754e+06	7.96051e+06	6.7629e+06	6.02455e+06	7.86198e+06	5.99337e+06	4.32509e+06	1.07696e+07	6.38244e+06	8.1569e+06	8.92887e+06	7.42271e+06	7.20577e+06	4.7359e+06	5.081e+06	6.86618e+06	5.75825e+06	6.29049e+06	6.12788e+06	3.94797e+06	6.67883e+06	5.96385e+06	4.54671e+06	6.48613e+06	4.86183e+06	6.63701e+06	8.23642e+06	5.49378e+06	7.7865e+06	1.02141e+07	8.1907e+06	7.35525e+06	1.24789e+07	8.50454e+06	9.49372e+06	1.22527e+07	7.50719e+06	1.18911e+07	1.16761e+07
DNM1|Q05193	444028	569431	443503	266204	411543	648782	434958	398949	293149	330993	547547	489363	403304	375856	495539	374792	280207	651754	426563	417376	724392	568327	553956	328910	299676	564721	329958	619013	447535	285584	509131	459608	341016	543596	291340	432842	253288	190615	244222	303129	365557	254289	491424	312650	376251	421135	209624	359932	360157
DOCK4|Q8N1I0	NA	NA	NA	NA	NA	NA	NA	NA	NA	NA	NA	NA	NA	NA	NA	NA	NA	NA	NA	NA	NA	NA	NA	NA	NA	NA	NA	NA	NA	NA	NA	NA	NA	NA	NA	NA	NA	NA	NA	NA	NA	NA	NA	NA	NA	NA	NA	NA	NA
DPEP2|Q9H4A9	48730.8	28944.1	68596.2	46606.4	57700.2	47929.5	28795.6	94427	41048.4	65451	39427.6	39546.1	44649.4	52096.5	47419.5	41049	38016.3	47662.6	NA	NA	NA	NA	NA	NA	NA	NA	NA	NA	NA	NA	NA	NA	NA	NA	NA	NA	278338	299503	241366	257163	373618	289149	324033	221681	262452	272356	319266	362165	300704
DPM3|Q9P2X0	NA	NA	NA	NA	NA	NA	NA	NA	NA	NA	NA	NA	NA	NA	NA	NA	NA	NA	NA	NA	NA	NA	NA	NA	NA	NA	NA	NA	NA	NA	NA	NA	NA	NA	NA	NA	NA	NA	NA	NA	NA	NA	NA	NA	NA	NA	NA	NA	NA
DPP10|Q8N608	1.81539e+06	2.36824e+06	1.62101e+06	1.21613e+06	1.66957e+06	2.57493e+06	1.96816e+06	2.04002e+06	1.24867e+06	1.64498e+06	2.12731e+06	1.95854e+06	1.78524e+06	1.70011e+06	2.50233e+06	1.73235e+06	1.1785e+06	2.72018e+06	1.10492e+06	1.34011e+06	1.43916e+06	1.32195e+06	1.27057e+06	980558	780303	1.43754e+06	1.11521e+06	1.44043e+06	1.04835e+06	802223	1.44889e+06	1.04433e+06	848864	1.1139e+06	899507	1.03585e+06	1.29082e+06	897713	1.2518e+06	2.17882e+06	1.21431e+06	1.10635e+06	2.04261e+06	1.45827e+06	1.50027e+06	1.81538e+06	1.04972e+06	1.67602e+06	1.80216e+06
DPP3|Q9NY33	454695	488311	430847	242860	416458	569512	419589	450775	356710	367775	610649	441861	446287	415842	537601	419317	261460	671693	500147	536055	560204	597533	504348	336025	303846	555998	393635	461422	370733	309417	479904	405021	321690	516454	315851	564491	404326	352309	376914	565802	481665	420781	706549	455314	563108	621268	424206	609118	618529
DPP4|P27487	285019	310774	296129	231071	254190	202165	222407	320006	248698	275223	230742	265053	243478	243321	253558	270304	257762	268407	147984	148934	131280	99397.5	105385	113966	118142	115370	80610.6	71280.7	131243	147098	99024	101540	111273	98698.8	104104	82683	154600	170041	223490	220759	196524	243804	194086	206865	237827	189395	200263	190085	210795
DPP6|P42658	5.99149e+06	7.86097e+06	5.96401e+06	3.94955e+06	5.34354e+06	8.84548e+06	6.74168e+06	6.71484e+06	4.21294e+06	5.495e+06	7.49235e+06	7.06143e+06	6.19767e+06	5.46302e+06	8.72721e+06	5.74477e+06	3.87789e+06	9.34301e+06	6.15065e+06	7.70116e+06	9.38124e+06	8.37176e+06	7.86713e+06	5.15594e+06	4.49734e+06	8.51302e+06	5.89861e+06	8.41556e+06	6.40619e+06	4.4534e+06	7.86413e+06	7.01735e+06	4.79626e+06	7.32939e+06	4.64484e+06	6.74335e+06	5.07362e+06	3.93023e+06	5.03153e+06	6.45354e+06	4.90296e+06	4.95258e+06	7.87566e+06	5.45111e+06	6.45437e+06	6.91361e+06	4.43908e+06	6.89874e+06	7.05373e+06
DPP7|Q9UHL4	5.80866e+06	8.56258e+06	5.31343e+06	4.90626e+06	4.83777e+06	8.38485e+06	4.94166e+06	5.7881e+06	5.64859e+06	6.76373e+06	8.23731e+06	9.39708e+06	6.8828e+06	5.71834e+06	9.55109e+06	6.15596e+06	4.90163e+06	9.50814e+06	5.96884e+06	1.17895e+07	6.75708e+06	8.43747e+06	5.61904e+06	4.36585e+06	4.42407e+06	6.78056e+06	7.34333e+06	5.96294e+06	5.27142e+06	5.43635e+06	1.01571e+07	3.97055e+06	5.45861e+06	4.5896e+06	5.27406e+06	6.17413e+06	5.84395e+06	3.94466e+06	6.90212e+06	1.02312e+07	4.54487e+06	7.18e+06	6.77436e+06	6.1556e+06	8.15057e+06	5.48901e+06	5.15331e+06	8.54898e+06	5.99981e+06
DPT|Q07507	1.02639e+06	1.25924e+06	1.01893e+06	974869	882353	1.00179e+06	1.05873e+06	800285	982870	1.02228e+06	924948	806587	625207	850277	879231	854839	659066	1.25606e+06	1.32182e+06	1.48924e+06	909081	2.45283e+06	1.01111e+06	1.36742e+06	1.26471e+06	1.45346e+06	1.49229e+06	1.88331e+06	1.7355e+06	1.31732e+06	2.30524e+06	953713	1.1091e+06	1.71146e+06	1.52818e+06	1.86948e+06	796741	527478	864946	975809	815687	1.00333e+06	694889	656719	675689	1.0603e+06	810718	1.24725e+06	815197
DPYSL2|Q16555	220970	265716	240046	224014	217767	349450	305632	247276	179490	220424	270743	274268	208908	218514	249181	199731	166248	305822	562978	712800	844722	723853	609017	491988	421143	636333	627804	615762	576148	404864	764485	517391	496078	616640	420729	634918	229043	179832	243183	284986	268443	232879	397580	257972	295880	297144	203817	259744	289782
DRAXIN|Q8NBI3	69994.6	93790.4	112604	89951.4	82212.3	111641	81185	67118.4	107229	80628.8	92350.1	89865.6	73577.9	80404	77617.9	75589.5	73596.7	74329.5	NA	NA	NA	NA	NA	NA	NA	NA	NA	NA	NA	NA	NA	NA	NA	NA	NA	NA	347369	343439	433505	417436	403813	461277	407167	510358	330150	346406	394880	466002	448478
DSC1|Q08554	360428	395167	412108	326897	437415	433231	487514	317281	494888	350869	515038	379416	387069	415811	469055	348331	301018	374205	875253	735394	1.06843e+06	1.17604e+06	840790	859917	752518	860293	895732	989278	679107	851055	816492	819039	904098	933863	946202	1.15132e+06	994143	659829	936846	903266	1.54967e+06	1.20291e+06	1.38504e+06	953469	1.01712e+06	1.45105e+06	1.01074e+06	1.37685e+06	1.54426e+06
DSC2|Q02487	4.36248e+06	4.83279e+06	5.05939e+06	3.37976e+06	3.77126e+06	6.40508e+06	5.2332e+06	4.83877e+06	3.73086e+06	4.85125e+06	4.83392e+06	4.9964e+06	4.34829e+06	4.35748e+06	5.87915e+06	4.22971e+06	3.1604e+06	6.44033e+06	3.12052e+06	4.22048e+06	4.23044e+06	3.55816e+06	3.2179e+06	2.84038e+06	2.94137e+06	3.70598e+06	2.80978e+06	3.41652e+06	2.94176e+06	2.42195e+06	3.76778e+06	3.15553e+06	2.44415e+06	3.38331e+06	2.88952e+06	3.63473e+06	2.72236e+06	1.93044e+06	2.88027e+06	3.1641e+06	3.4046e+06	2.80122e+06	4.26084e+06	2.37996e+06	2.89541e+06	3.0631e+06	2.84288e+06	3.06106e+06	3.25401e+06
DSC3|Q14574	2.19655e+06	1.98936e+06	3.02955e+06	1.73705e+06	2.15368e+06	2.26426e+06	2.38135e+06	2.33896e+06	2.34396e+06	3.17274e+06	2.27274e+06	2.77729e+06	2.1615e+06	2.42958e+06	2.56551e+06	2.16706e+06	1.54843e+06	2.43486e+06	1.47148e+06	1.53781e+06	1.69066e+06	1.58776e+06	1.46993e+06	1.48112e+06	1.33359e+06	1.47353e+06	1.33419e+06	1.95155e+06	1.4198e+06	1.1618e+06	1.90007e+06	1.42195e+06	1.22623e+06	992470	1.34367e+06	1.31217e+06	1.75914e+06	1.31948e+06	1.74176e+06	2.07298e+06	1.99127e+06	1.77054e+06	1.78417e+06	1.77375e+06	1.55596e+06	1.82672e+06	1.67982e+06	1.75548e+06	1.96727e+06
DSCAM|O60469	82451.6	122951	90675.1	79651.9	85872.3	88097.2	94087.1	98934.8	87157.6	100622	93666.7	100735	63307	93902	101335	117800	93849.9	128025	53048.1	79710.3	79806.3	93123.1	78106.7	67521.6	51397.3	92883.8	75883.6	93947.7	57145.8	70230	97030.3	87618	79770.9	79909.8	41846.8	78181.9	38615.5	25150.5	46645.7	55444.4	35037.6	52478.5	55320.7	35866.5	55217.6	46003.3	34655.7	46156.2	49193.4
DSCAML1|Q8TD84	55515.5	88376	49153.9	36703.8	49983.9	79085.1	44333.8	49520.1	41844.1	42879.2	52594.1	69559.7	51849.9	56769.4	103597	67362.6	42195.9	94594.3	173558	249141	211665	210357	201439	154429	124982	223109	237081	262925	154584	175465	239595	222052	170972	164728	136489	216271	62139.1	24690.9	75577.2	107611	38385.2	37063.1	62246.3	65098.5	62485.1	86246.2	50099.8	70560.2	69164.8
DSG2|Q14126	1.59486e+06	1.96631e+06	1.64731e+06	1.39764e+06	1.55981e+06	2.60769e+06	1.59093e+06	1.81092e+06	1.77059e+06	1.8024e+06	1.99803e+06	2.48569e+06	1.77608e+06	1.61624e+06	2.18114e+06	1.68039e+06	1.36332e+06	1.88769e+06	2.2194e+06	2.14952e+06	2.33774e+06	2.47095e+06	2.45532e+06	2.12012e+06	2.31687e+06	2.53656e+06	2.46937e+06	2.45062e+06	2.62081e+06	2.15674e+06	2.56079e+06	2.63101e+06	2.02662e+06	2.27607e+06	2.09404e+06	2.57386e+06	1.31155e+06	1.04153e+06	1.42746e+06	1.57588e+06	1.38338e+06	1.35013e+06	1.62517e+06	1.343e+06	1.54485e+06	1.68523e+06	1.27628e+06	1.4167e+06	1.49038e+06
DSP|P15924	NA	NA	NA	NA	NA	NA	NA	NA	NA	NA	NA	NA	NA	NA	NA	NA	NA	NA	NA	NA	NA	NA	NA	NA	NA	NA	NA	NA	NA	NA	NA	NA	NA	NA	NA	NA	104666	62250	144031	144405	69857	125130	86081.3	141760	60307	109157	167410	125585	166189
DSTN|P60981	321819	323146	341615	257369	322222	396225	421596	356282	275943	363975	393355	350198	300923	290516	210690	275619	216208	330949	480692	833332	687819	831637	588413	405783	332292	755607	715785	660220	517461	426267	584705	497018	431255	600927	374767	705347	492671	456589	521489	588319	667525	591587	487075	588775	500662	483345	521360	600493	613097
DTD1|Q8TEA8	1.28187e+06	1.70755e+06	1.47004e+06	819311	1.3439e+06	1.90195e+06	1.34222e+06	1.3404e+06	1.08149e+06	1.12672e+06	1.79116e+06	1.57416e+06	1.4826e+06	1.3202e+06	1.67754e+06	1.16529e+06	832323	2.01039e+06	860411	1.09506e+06	1.45597e+06	1.05397e+06	992927	723370	680190	1.21043e+06	743178	1.09235e+06	989871	650707	958505	1.04989e+06	681556	825776	628695	1.1071e+06	709584	557055	737917	897127	789074	683150	1.3506e+06	826688	900128	1.05552e+06	655787	969622	938261
DYNC1H1|Q14204	NA	NA	NA	NA	NA	NA	NA	NA	NA	NA	NA	NA	NA	NA	NA	NA	NA	NA	NA	NA	NA	NA	NA	NA	NA	NA	NA	NA	NA	NA	NA	NA	NA	NA	NA	NA	0	0	0	0	0	0	0	0	0	0	0	0	0
DYNC1I1|O14576	NA	NA	NA	NA	NA	NA	NA	NA	NA	NA	NA	NA	NA	NA	NA	NA	NA	NA	NA	NA	NA	NA	NA	NA	NA	NA	NA	NA	NA	NA	NA	NA	NA	NA	NA	NA	35523.2	31999.4	37049.5	39195.8	46215.7	41094.7	50215.3	47550	31425.8	44713.1	36126.8	39452.8	59461.3
DYNC1I2|Q13409	48062.3	47938.9	57732.1	42621	41799	47790.6	51053.7	64060.5	36945.1	43224.5	62450.1	61251.9	47871.7	40949.7	54227.1	61741.8	38153.7	64639.8	NA	NA	NA	NA	NA	NA	NA	NA	NA	NA	NA	NA	NA	NA	NA	NA	NA	NA	45109.3	39313.2	51710.3	71088.2	54592.6	46018.9	64872.8	45377.9	55925.3	70508.8	57434.4	70184.2	77512.8
DYNLL2|Q96FJ2	37077.1	29269.5	47211.1	34701.5	32310.1	35648	32492.8	30240.1	25895.5	24271.9	42506.4	43210.5	31766.5	25010.6	44223.9	38966.5	28068.8	46834.1	958899	1.17323e+06	1.38516e+06	1.03908e+06	1.17287e+06	858891	789285	1.24214e+06	940138	1.26497e+06	1.01078e+06	671827	1.12504e+06	1.0243e+06	793548	1.13331e+06	666161	1.03582e+06	813081	725565	822299	1.03746e+06	956465	784097	1.49975e+06	1.00687e+06	1.13321e+06	1.26421e+06	775528	1.1384e+06	1.2047e+06
ECE1|P42892	NA	NA	NA	NA	NA	NA	NA	NA	NA	NA	NA	NA	NA	NA	NA	NA	NA	NA	NA	NA	NA	NA	NA	NA	NA	NA	NA	NA	NA	NA	NA	NA	NA	NA	NA	NA	92720.8	102710	141640	148252	126021	135291	158237	116630	150691	170153	129898	140240	155178
ECM1|Q16610	3.00942e+07	3.83684e+07	2.76679e+07	2.89311e+07	3.23458e+07	4.83682e+07	3.85389e+07	2.68957e+07	2.73819e+07	3.48305e+07	2.7743e+07	3.49461e+07	2.79873e+07	2.58592e+07	3.92875e+07	3.06697e+07	2.57412e+07	4.71612e+07	2.2763e+07	2.95158e+07	3.35154e+07	2.73571e+07	2.64956e+07	2.15118e+07	1.8096e+07	3.23864e+07	2.03547e+07	2.77855e+07	2.32303e+07	1.90372e+07	2.1389e+07	2.68852e+07	1.64725e+07	1.90873e+07	2.07618e+07	2.4961e+07	2.32124e+07	1.8463e+07	2.47805e+07	2.43404e+07	2.61502e+07	2.18306e+07	4.04335e+07	2.6291e+07	3.16158e+07	2.49712e+07	2.06291e+07	2.52325e+07	3.09969e+07
ECM2|O94769	1.1885e+07	9.48467e+06	1.69236e+07	9.85867e+06	1.0346e+07	1.27002e+07	1.04911e+07	1.52625e+07	1.00879e+07	1.71464e+07	9.98945e+06	1.49371e+07	1.34255e+07	1.20527e+07	1.24301e+07	1.29406e+07	8.30324e+06	1.66298e+07	1.30732e+07	1.61265e+07	1.39878e+07	1.59659e+07	1.66944e+07	1.39355e+07	1.0841e+07	1.46159e+07	1.31729e+07	1.7828e+07	1.53793e+07	1.15654e+07	1.73586e+07	1.11043e+07	1.03633e+07	1.20162e+07	9.57308e+06	1.34878e+07	1.16132e+07	8.78365e+06	1.32651e+07	1.20303e+07	1.14509e+07	1.32791e+07	1.05584e+07	1.36145e+07	1.20724e+07	1.20856e+07	1.20704e+07	1.10773e+07	1.50048e+07
EDA|Q92838	NA	NA	NA	NA	NA	NA	NA	NA	NA	NA	NA	NA	NA	NA	NA	NA	NA	NA	NA	NA	NA	NA	NA	NA	NA	NA	NA	NA	NA	NA	NA	NA	NA	NA	NA	NA	14431.7	7573.21	16107.1	16020.7	21309.4	20889.6	23648.1	25220.4	26225.5	34202.7	19784.2	23520.5	26919.2
EDA2R|Q9HAV5	NA	NA	NA	NA	NA	NA	NA	NA	NA	NA	NA	NA	NA	NA	NA	NA	NA	NA	NA	NA	NA	NA	NA	NA	NA	NA	NA	NA	NA	NA	NA	NA	NA	NA	NA	NA	NA	NA	NA	NA	NA	NA	NA	NA	NA	NA	NA	NA	NA
EDIL3|O43854	236166	209844	293783	151935	176379	249037	195456	247126	172357	264983	194956	308929	165781	179594	201785	202818	156186	335567	NA	NA	NA	NA	NA	NA	NA	NA	NA	NA	NA	NA	NA	NA	NA	NA	NA	NA	978902	794386	1.10003e+06	1.05787e+06	1.0387e+06	1.07591e+06	1.03206e+06	987047	1.27679e+06	1.11124e+06	1.30908e+06	1.08621e+06	1.58764e+06
EDN3|P14138	872181	813656	1.17924e+06	553565	942223	1.4428e+06	921608	825614	753334	819980	1.07992e+06	1.02541e+06	954014	939688	1.3703e+06	816436	515987	1.44966e+06	412243	423200	596543	514424	493820	351188	366937	527245	646419	508750	493175	297792	534887	365594	333419	754945	376774	464620	3.60833e+06	4.86646e+06	2.91184e+06	3.59125e+06	3.38657e+06	3.63093e+06	3.57824e+06	5.77032e+06	2.04007e+06	4.08071e+06	3.17947e+06	4.89711e+06	4.56862e+06
EDNRB|P24530	451472	618622	580365	294984	449081	653688	478587	538457	345316	425172	522354	578853	506414	402060	514789	491532	275441	638867	NA	NA	NA	NA	NA	NA	NA	NA	NA	NA	NA	NA	NA	NA	NA	NA	NA	NA	NA	NA	NA	NA	NA	NA	NA	NA	NA	NA	NA	NA	NA
EEF1A1|P68104	119187	79136.5	122406	84733	98167.8	114114	107488	120842	79914.4	113685	196134	99996.2	89973.4	113413	128505	90104.1	69264.9	141182	108224	98926.9	137102	176911	136466	70210.6	69840	139312	88726.2	116957	59028.4	98865.8	210062	58377.4	94266.5	142725	75123.1	86169.5	53621.4	27327.5	52014.6	44397.7	40596.6	45064	31960.7	29735.1	57705.2	60475.9	27248.5	49501.3	74127
EEF1G|P26641	108115	114300	112022	65948.5	93163.5	159183	123441	90355.8	78449.2	89126.6	127843	107953	103296	92665.8	122132	85915.2	62495.2	144863	58177.4	92648.2	105091	113569	94474.2	70908.8	74024.5	95768.5	89562.8	90360	79393.3	56840.4	100371	74979	53986.6	93781.1	58959.3	107588	11420.9	8781.15	6307.82	12050.3	16042.4	10462.9	21675.7	10534.6	11861.6	14623.3	9961.08	12117	5624.77
EEF2|P13639	178260	187484	184421	167342	164505	194220	258973	181672	164015	168526	224994	193719	165563	193574	170971	138557	119788	245792	124223	132445	129740	167751	207352	142690	130699	148978	139233	129077	151513	118111	154681	182828	116677	173391	106785	184277	75554.8	71335.2	86819.1	92443.5	114340	101335	74973.7	84256.5	75108.4	98992.9	80095.8	104442	107849
EFCAB14|O75071	2.16062e+06	2.28562e+06	2.8668e+06	1.48712e+06	2.21165e+06	2.93307e+06	1.85018e+06	2.12308e+06	1.42794e+06	2.02552e+06	2.39864e+06	2.46295e+06	2.36921e+06	1.64904e+06	2.27946e+06	1.99608e+06	1.21999e+06	3.14994e+06	2.57006e+06	3.00729e+06	3.80005e+06	3.5517e+06	3.03262e+06	2.41044e+06	1.93041e+06	3.37553e+06	2.00579e+06	2.9426e+06	2.85342e+06	1.66976e+06	2.83725e+06	2.45345e+06	2.15446e+06	2.57971e+06	1.55853e+06	2.69406e+06	1.56924e+06	1.08623e+06	1.35862e+06	2.02042e+06	2.07475e+06	1.30707e+06	2.76201e+06	2.1571e+06	1.67612e+06	1.98084e+06	1.28078e+06	2.0916e+06	2.2658e+06
EFCC1|Q9HA90	NA	NA	NA	NA	NA	NA	NA	NA	NA	NA	NA	NA	NA	NA	NA	NA	NA	NA	NA	NA	NA	NA	NA	NA	NA	NA	NA	NA	NA	NA	NA	NA	NA	NA	NA	NA	47827.7	33944.1	39016.5	47074	33705.4	49818.4	48695.5	39992.1	39748.5	40906.8	32987.8	64173.4	37174.1
EFEMP1|Q12805	5.08392e+07	6.00003e+07	6.22202e+07	4.05618e+07	4.63576e+07	7.44928e+07	6.30811e+07	4.70392e+07	4.49572e+07	5.92017e+07	6.33233e+07	5.17226e+07	5.43397e+07	4.90808e+07	6.08265e+07	4.57366e+07	3.16127e+07	8.21012e+07	4.25445e+07	5.42818e+07	5.62205e+07	5.07584e+07	5.05535e+07	3.8761e+07	3.43907e+07	4.88465e+07	3.91737e+07	4.73025e+07	4.4681e+07	3.38899e+07	5.35097e+07	3.72939e+07	3.51148e+07	4.32086e+07	3.4467e+07	5.0052e+07	5.47156e+07	4.08734e+07	6.01797e+07	6.84461e+07	6.19534e+07	5.54481e+07	7.07513e+07	5.57384e+07	8.14798e+07	6.35717e+07	5.08667e+07	7.28329e+07	7.87151e+07
EFEMP2|O95967	3.89731e+06	4.57725e+06	4.59867e+06	3.23016e+06	3.78499e+06	5.16581e+06	3.98237e+06	3.83829e+06	3.60577e+06	4.37243e+06	3.87021e+06	4.21385e+06	4.15764e+06	3.80733e+06	4.25529e+06	3.53715e+06	2.66468e+06	5.33364e+06	4.47502e+06	5.08473e+06	4.87602e+06	4.571e+06	4.71454e+06	3.90914e+06	3.37696e+06	4.42087e+06	3.53135e+06	4.97509e+06	4.58967e+06	3.48895e+06	4.50509e+06	3.79758e+06	3.30774e+06	4.07533e+06	3.58885e+06	4.18003e+06	3.84482e+06	2.73151e+06	3.59769e+06	4.58227e+06	4.13492e+06	3.88291e+06	4.33467e+06	3.93073e+06	4.42004e+06	4.68663e+06	3.60912e+06	4.61636e+06	4.62585e+06
EFNA1|P20827	4.84808e+06	4.498e+06	4.83348e+06	3.26192e+06	3.92719e+06	5.34182e+06	5.037e+06	5.53698e+06	3.58854e+06	4.6758e+06	4.77932e+06	5.33984e+06	5.50068e+06	4.13829e+06	5.60863e+06	4.07751e+06	3.73044e+06	7.72247e+06	4.47143e+06	6.79552e+06	4.99267e+06	5.31017e+06	4.00121e+06	4.13909e+06	3.74582e+06	4.92433e+06	3.90456e+06	5.22612e+06	4.04388e+06	3.22522e+06	5.24852e+06	4.09444e+06	3.63208e+06	4.17154e+06	3.78722e+06	4.56756e+06	2.91975e+06	1.76085e+06	3.28076e+06	3.9054e+06	2.70221e+06	2.71034e+06	3.58937e+06	2.68959e+06	3.23256e+06	3.22876e+06	2.61949e+06	3.30481e+06	3.97877e+06
EFNA3|P52797	633303	661501	547219	360775	507845	875975	652426	547294	472644	515027	610677	746300	713096	618887	870603	486855	324904	938481	1.24317e+06	1.71439e+06	2.01002e+06	1.62683e+06	1.4501e+06	1.14191e+06	964316	1.5663e+06	1.29268e+06	1.80086e+06	1.19368e+06	982988	1.51795e+06	1.44139e+06	1.05184e+06	1.23848e+06	1.02128e+06	1.24763e+06	460896	352706	429697	539212	463802	435810	671399	434319	565432	532723	415862	594875	542835
EFNA5|P52803	3.1959e+06	4.66752e+06	3.05335e+06	1.7528e+06	2.65774e+06	5.42594e+06	3.84161e+06	3.9227e+06	1.91373e+06	2.9367e+06	4.16819e+06	4.38409e+06	3.37367e+06	3.11793e+06	4.81563e+06	2.74541e+06	1.61019e+06	5.36838e+06	3.15462e+06	4.2678e+06	4.99283e+06	3.67999e+06	3.38731e+06	2.34945e+06	2.2011e+06	4.40497e+06	2.78443e+06	4.475e+06	2.94266e+06	2.05743e+06	4.92042e+06	3.4481e+06	2.66608e+06	3.24982e+06	2.20109e+06	3.30936e+06	2.22995e+06	1.4622e+06	2.30298e+06	3.20647e+06	2.30516e+06	2.03936e+06	3.67784e+06	2.33811e+06	3.22714e+06	3.14261e+06	1.93674e+06	3.18533e+06	3.58981e+06
EFNB1|P98172	1.63046e+06	2.01847e+06	2.00034e+06	1.40617e+06	1.71088e+06	2.34767e+06	1.91096e+06	1.85334e+06	1.51891e+06	1.95718e+06	1.9812e+06	1.97805e+06	1.78295e+06	1.789e+06	1.98787e+06	1.69016e+06	1.34494e+06	2.364e+06	3.37178e+06	3.94205e+06	4.63796e+06	4.06137e+06	3.62771e+06	3.51207e+06	2.89372e+06	4.25611e+06	3.15228e+06	4.0077e+06	3.77023e+06	2.54425e+06	3.78792e+06	3.43905e+06	2.76569e+06	3.59469e+06	2.96862e+06	4.10573e+06	429998	386898	482149	449278	548044	444823	678919	408493	506512	484014	441770	488467	533702
EFNB2|P52799	2.50947e+06	2.96515e+06	2.46832e+06	1.4643e+06	2.38395e+06	3.77529e+06	2.78709e+06	2.4807e+06	1.78038e+06	2.21973e+06	2.88983e+06	3.03882e+06	2.90965e+06	2.30623e+06	3.2558e+06	2.23156e+06	1.31379e+06	3.77186e+06	3.25468e+06	3.52722e+06	4.69877e+06	3.56752e+06	3.64893e+06	2.60448e+06	2.51534e+06	3.75706e+06	2.67651e+06	3.61566e+06	3.08948e+06	2.29456e+06	3.61947e+06	2.99177e+06	2.45887e+06	2.93235e+06	2.06676e+06	3.10068e+06	2.51858e+06	1.9851e+06	2.31186e+06	2.79776e+06	2.80647e+06	2.11909e+06	3.86705e+06	2.6296e+06	3.20266e+06	3.22718e+06	2.1375e+06	3.01093e+06	3.38389e+06
EFNB3|Q15768	0	0	0	0	0	0	0	0	0	0	0	0	0	0	0	0	0	0	228567	251916	282294	269995	266322	212783	192997	265691	241980	230225	247124	203572	233086	273083	242743	240932	232374	285549	271102	239641	256940	314376	343583	234437	487815	315516	318773	344474	237403	324603	373686
EGFLAM|Q63HQ2	175221	181023	204304	145186	147001	283011	257104	189696	180267	170473	202063	273169	199934	153845	207568	140569	119136	253777	NA	NA	NA	NA	NA	NA	NA	NA	NA	NA	NA	NA	NA	NA	NA	NA	NA	NA	565090	539883	597550	686939	676262	601785	649945	613189	666824	586655	754044	786306	651964
EGFR|P00533	1.08452e+06	1.58887e+06	1.25276e+06	774201	987528	1.6428e+06	1.20072e+06	1.24432e+06	958024	1.04441e+06	1.18636e+06	1.3082e+06	1.1682e+06	1.05396e+06	1.27003e+06	1.17461e+06	734390	1.50177e+06	1.37586e+06	1.67562e+06	1.78699e+06	1.59322e+06	1.46561e+06	974063	1.15215e+06	1.54987e+06	1.28161e+06	1.60338e+06	1.39219e+06	1.02709e+06	1.44942e+06	1.41094e+06	952091	1.48261e+06	1.13868e+06	1.26274e+06	562232	421902	565855	1.22194e+06	567469	572242	778653	516196	725009	603111	509739	792230	746537
EHBP1L1|Q8N3D4	NA	NA	NA	NA	NA	NA	NA	NA	NA	NA	NA	NA	NA	NA	NA	NA	NA	NA	129444	145357	248051	172745	183728	127709	73174.9	171387	149465	179353	126007	61908.2	165703	106965	79251.8	116998	70489.6	117186	42893.7	41202.8	33479.1	61335.9	49310.5	34417.4	90836.4	46968.3	59597.3	60965.4	31480.6	51753.5	56991.4
EHD3|Q9NZN3	0	0	0	0	0	0	0	0	0	0	0	0	0	0	0	0	0	0	NA	NA	NA	NA	NA	NA	NA	NA	NA	NA	NA	NA	NA	NA	NA	NA	NA	NA	NA	NA	NA	NA	NA	NA	NA	NA	NA	NA	NA	NA	NA
EIF3J|O75822	2.11486e+06	2.70153e+06	2.05316e+06	911930	1.62214e+06	2.96501e+06	2.8832e+06	1.90516e+06	2.25769e+06	2.02576e+06	3.39978e+06	3.19272e+06	1.99933e+06	2.55814e+06	3.01015e+06	1.709e+06	1.24744e+06	3.27124e+06	4.9935e+06	5.69661e+06	6.1599e+06	5.83178e+06	5.69422e+06	3.67967e+06	4.39416e+06	3.89579e+06	4.18398e+06	4.83628e+06	4.17823e+06	3.95093e+06	5.97124e+06	5.50839e+06	3.81334e+06	1.04243e+07	4.23134e+06	8.58718e+06	698098	387112	483549	841214	549840	786974	779929	683461	1.10559e+06	887475	556964	1.24318e+06	873665
EIF4A1|P60842	56413.4	88180.7	59421.3	50413.8	71743.4	93772.8	111016	94681.5	63497.5	55090.8	97103.8	77090	62094.7	81493.4	59963.3	56251.7	37713.6	40118.9	NA	NA	NA	NA	NA	NA	NA	NA	NA	NA	NA	NA	NA	NA	NA	NA	NA	NA	NA	NA	NA	NA	NA	NA	NA	NA	NA	NA	NA	NA	NA
EIF4A2|Q14240	68937.8	103746	81301.1	66819.4	82402.6	117152	118505	113726	91706.4	68706.8	108706	77046.2	69437.8	79235	88599.6	73011.3	52541	79499.2	51605.3	81219.7	75109.4	69653.1	47412.1	53855.8	53780	68084.9	59112.6	56415.5	50675.3	55771	59896.6	54783.6	56855.2	82509.4	52460	69970.9	65262.8	51443.2	107906	187774	68568.5	119035	71185.3	112138	61508.6	92693.1	114253	215054	122756
EIF4B|P23588	NA	NA	NA	NA	NA	NA	NA	NA	NA	NA	NA	NA	NA	NA	NA	NA	NA	NA	76714.7	78402.3	117028	93891.6	132094	67250	104645	72830.5	103781	71963	71809.6	63153.1	105851	66433.1	63798.5	117643	71140.4	140828	80642.6	81908.8	102261	105309	98555	95806.2	89599.1	98277.9	89628.6	110809	85387.1	144716	97795.3
EIF4G3|O43432	643709	1.93174e+06	1.06387e+06	1.9044e+06	1.5238e+06	1.12522e+06	970727	1.76575e+06	987617	1.57676e+06	545487	1.12741e+06	812402	1.26298e+06	777589	2.14246e+06	1.62181e+06	626877	243253	338208	195224	466327	241764	523449	357956	507462	250108	275827	329445	395344	189503	427157	392983	248966	295544	402642	3.28819e+06	3.28657e+06	2.91257e+06	3.09371e+06	2.96973e+06	3.41542e+06	2.22949e+06	3.6113e+06	2.6573e+06	3.22754e+06	2.94483e+06	3.14891e+06	2.81536e+06
EIF5A|P63241	NA	NA	NA	NA	NA	NA	NA	NA	NA	NA	NA	NA	NA	NA	NA	NA	NA	NA	290587	308807	275010	431212	243427	224829	212932	349390	687162	259610	271005	189588	449881	233667	225771	524077	214370	355852	106507	87144.9	116479	107188	184339	124720	106325	98661.5	108418	138922	94694.5	148968	150719
ELFN2|Q5R3F8	599888	698624	514050	433182	606496	738218	625586	643311	527144	523365	585298	646218	666165	621663	668726	583669	376568	793428	461125	533084	648470	500205	515877	376302	373007	596351	486886	547609	483418	359707	556132	460903	408344	492963	423835	452606	199024	147216	190482	260902	220515	199271	376614	229973	328344	316376	170345	314230	277755
ELN|P15502	67185.9	68305.2	84052	68703.4	77565.8	87590.1	79945.2	81563.7	79044.7	79569.6	48367.4	67761.1	64621.3	66554.4	67758.7	62040.3	66254.2	56904.8	300523	397296	353705	387750	381587	330762	295480	407454	364274	362139	358540	309477	290651	313802	356099	298308	277814	328466	93736.8	84387.6	96212.7	98596	89474.5	125122	93754.1	86618.3	81924.9	86524.6	113188	84666.4	100230
ELOB|Q15370	NA	NA	NA	NA	NA	NA	NA	NA	NA	NA	NA	NA	NA	NA	NA	NA	NA	NA	NA	NA	NA	NA	NA	NA	NA	NA	NA	NA	NA	NA	NA	NA	NA	NA	NA	NA	18158.2	9258.29	12468.7	14270.7	14879.6	16535.8	8022.67	8878.57	12509.3	22150.6	6811.02	8048.87	12364
EMC10|Q5UCC4	158850	189285	189906	141109	165330	242388	183583	157320	144615	138355	208340	210699	137519	154817	185385	151044	143310	218548	549156	716462	908442	750088	714061	583973	523360	871936	514212	684228	697319	434255	708539	685831	510535	631966	457159	871216	128420	99316.2	142265	150161	175398	105044	274875	173547	155742	184531	93231.4	167625	215151
EMILIN1|Q9Y6C2	530932	635220	633816	594984	716143	882179	952905	617610	534823	585910	558884	652953	514778	484534	666826	383052	375150	685461	146473	220491	136395	144708	174658	119998	194788	136033	151421	196428	159265	126533	185535	138191	114421	135267	85174.1	150063	475476	367389	443453	589225	520392	519843	544143	604671	538234	459864	427286	486495	596095
EMILIN2|Q9BXX0	1.22661e+06	1.31797e+06	1.63418e+06	1.25938e+06	1.23132e+06	1.52319e+06	1.39339e+06	1.00466e+06	1.25405e+06	1.33929e+06	1.42501e+06	1.3863e+06	1.45302e+06	1.32339e+06	1.0036e+06	1.04832e+06	976073	2.02738e+06	855552	1.15803e+06	1.28639e+06	1.12744e+06	923438	737430	783311	1.03361e+06	823089	672212	899608	715613	814053	819991	753912	952035	795908	905172	312508	210763	335711	306191	341460	419586	373787	329432	280812	405477	314831	436108	378567
EMILIN3|Q9NT22	609757	685417	695720	649367	623199	696655	575586	574941	589082	703516	498115	758648	611663	570518	472109	671905	569073	807996	371934	373782	533537	459258	484437	466270	389591	367757	371767	475842	434861	311363	443857	351840	304926	321010	360682	380051	460432	402901	397080	486784	483358	492952	650790	536163	419960	481362	432001	423625	469658
ENDOD1|O94919	8.15134e+06	9.90356e+06	9.44915e+06	5.10453e+06	7.65606e+06	1.17293e+07	9.40735e+06	9.35036e+06	7.02758e+06	8.21379e+06	1.10208e+07	8.94943e+06	9.22146e+06	7.74117e+06	1.1837e+07	7.63399e+06	5.07524e+06	1.24565e+07	1.56873e+07	2.21737e+07	2.2895e+07	1.83074e+07	1.76999e+07	1.44959e+07	1.17117e+07	2.04255e+07	1.44283e+07	1.7878e+07	1.56339e+07	1.05648e+07	1.71545e+07	1.50071e+07	1.21257e+07	1.69406e+07	1.3014e+07	1.88076e+07	5.52809e+06	4.51915e+06	5.49209e+06	7.10638e+06	6.24364e+06	5.57716e+06	9.33831e+06	6.00535e+06	6.77769e+06	8.69789e+06	5.57149e+06	7.14987e+06	7.76299e+06
ENG|P17813	41379	59210.2	46961.5	34166.1	43917.6	69715.2	51255.6	67545.7	37428.7	42949.4	54877.6	47734.3	39369.3	31960.9	48119.5	50715.3	38428.8	39181.9	NA	NA	NA	NA	NA	NA	NA	NA	NA	NA	NA	NA	NA	NA	NA	NA	NA	NA	14162.1	18410.5	26952.6	26102.3	20375.9	14576.3	20768.5	21075.2	17038.2	15589.2	20803.3	20552.4	23672.3
ENO1|P06733	7.90035e+06	5.88451e+06	7.19775e+06	5.66824e+06	7.1561e+06	1.04242e+07	9.70791e+06	1.08576e+07	6.74621e+06	8.03521e+06	1.10693e+07	9.08901e+06	8.00944e+06	7.18234e+06	9.31765e+06	7.15696e+06	5.54525e+06	1.07197e+07	1.02854e+07	1.34995e+07	1.43397e+07	1.27051e+07	1.21283e+07	8.04673e+06	7.6768e+06	1.24511e+07	1.03916e+07	1.17063e+07	9.93351e+06	7.25752e+06	1.45767e+07	1.07788e+07	8.22671e+06	1.14006e+07	7.13182e+06	1.11517e+07	5.22959e+06	4.24847e+06	4.84129e+06	6.34136e+06	6.25611e+06	5.11958e+06	7.02794e+06	5.34013e+06	6.37495e+06	6.30317e+06	4.89314e+06	6.55852e+06	7.75218e+06
ENO2|P09104	2.87117e+06	3.52834e+06	3.18095e+06	2.38405e+06	2.69507e+06	3.84786e+06	3.23679e+06	3.46049e+06	2.33851e+06	2.78213e+06	3.71648e+06	3.72581e+06	3.1309e+06	2.7017e+06	3.575e+06	2.52349e+06	2.17909e+06	3.94761e+06	3.59332e+06	4.46298e+06	5.06814e+06	4.0221e+06	4.27202e+06	3.13708e+06	3.17198e+06	4.5579e+06	3.79577e+06	4.45081e+06	3.60541e+06	3.12595e+06	4.69538e+06	4.21308e+06	3.5152e+06	4.01086e+06	3.16398e+06	4.15235e+06	2.52123e+06	2.03285e+06	2.49602e+06	3.1041e+06	2.74364e+06	2.60876e+06	3.29741e+06	3.10235e+06	2.9703e+06	2.96385e+06	2.23262e+06	3.62698e+06	3.53018e+06
ENO3|P13929	657512	715930	713190	591628	619330	929952	782578	801714	589323	639949	808346	835559	737201	662277	770517	569626	504629	877450	724059	729399	773763	2.45103e+06	1.07974e+06	642685	617400	1.05474e+06	2.08645e+06	707537	653071	587095	811450	686969	1.23991e+06	675455	607900	657762	753331	640620	689326	923407	792470	755174	987372	830981	809787	832397	690111	984617	1.06018e+06
ENOPH1|Q9UHY7	134280	140481	159482	112181	125199	178783	170779	158611	134955	140215	191928	113995	128626	124990	120616	118053	105079	162045	NA	NA	NA	NA	NA	NA	NA	NA	NA	NA	NA	NA	NA	NA	NA	NA	NA	NA	88387.6	95485.6	88142.3	116624	125738	79995.2	131598	106090	108679	130485	102331	156928	116474
ENPEP|Q07075	13604.7	28186.6	13031.2	30426	15118.2	31422.2	17448.3	16114.6	18050	16713.2	25179.8	18836.4	20858.1	19086.8	19006.3	15073.5	30815.9	15268	NA	NA	NA	NA	NA	NA	NA	NA	NA	NA	NA	NA	NA	NA	NA	NA	NA	NA	49379.9	57295.2	49314	45671.8	58339.6	58298.8	43032.8	56205.8	23525.3	32864.7	42698.2	40711.4	40094.6
ENPP2|Q13822	9.81169e+07	1.22349e+08	1.00358e+08	6.08456e+07	7.08134e+07	1.07284e+08	1.33879e+08	1.03897e+08	118197310	8.49041e+07	1.57757e+08	128837832	9.6669e+07	1.2496e+08	1.42172e+08	9.91065e+07	5.86001e+07	150198624	1.12792e+08	142890634	1.22903e+08	1.20541e+08	1.81873e+08	8.5526e+07	9.85544e+07	1.13415e+08	1.14909e+08	1.19075e+08	1.13005e+08	8.95575e+07	1.5786e+08	1.20459e+08	101838287	1.43889e+08	1.21722e+08	1.72526e+08	7.5066e+07	5.57456e+07	6.21992e+07	9.33384e+07	7.17945e+07	103510927	7.45912e+07	77860437	1.06897e+08	1.12873e+08	7.36966e+07	105193095	117744875
ENPP4|Q9Y6X5	1.16196e+06	1.29797e+06	1.10331e+06	711828	882041	1.55014e+06	1.35454e+06	1.43243e+06	944432	1.04075e+06	1.45107e+06	1.70542e+06	1.0819e+06	1.33338e+06	1.58524e+06	1.05015e+06	774690	2.37764e+06	1.62982e+06	2.6994e+06	2.00504e+06	1.73665e+06	1.78748e+06	1.21992e+06	1.27787e+06	1.98171e+06	1.89923e+06	2.17211e+06	1.48673e+06	1.26154e+06	2.31601e+06	1.73761e+06	1.24428e+06	1.75391e+06	1.47538e+06	1.86786e+06	623600	409002	734104	949074	665581	780575	912720	681679	782665	796275	700706	890492	1.0244e+06
ENPP5|Q9UJA9	1.61803e+06	1.67099e+06	1.86963e+06	945432	1.42994e+06	2.93955e+06	2.24707e+06	1.95791e+06	1.17492e+06	971802	2.75854e+06	2.02259e+06	1.08622e+06	1.9386e+06	2.34163e+06	1.6419e+06	829864	3.37873e+06	1.02175e+06	1.13131e+06	1.08613e+06	1.2869e+06	1.19798e+06	872319	705142	1.70098e+06	927000	1.28383e+06	1.01012e+06	691811	1.43651e+06	928363	784658	1.21327e+06	788050	1.05474e+06	958379	849682	1.00545e+06	1.12411e+06	1.05834e+06	823536	1.72834e+06	1.03473e+06	1.15016e+06	1.31572e+06	739945	1.2515e+06	1.27714e+06
ENPP6|Q6UWR7	447249	599674	472557	395036	312378	661489	492749	504861	442653	503075	423521	665583	485755	468064	624169	505042	343880	733705	2.25708e+06	3.47659e+06	2.76409e+06	2.55905e+06	2.75027e+06	1.92611e+06	2.14435e+06	2.89031e+06	2.48269e+06	2.95646e+06	2.56258e+06	2.14912e+06	2.86509e+06	2.42784e+06	1.83843e+06	2.36642e+06	2.28226e+06	2.95426e+06	1.94308e+06	1.69325e+06	1.61856e+06	2.25711e+06	1.74731e+06	2.18801e+06	1.85524e+06	1.82937e+06	1.68197e+06	1.70993e+06	2.07884e+06	2.283e+06	2.03278e+06
ENTPD4|Q9Y227	NA	NA	NA	NA	NA	NA	NA	NA	NA	NA	NA	NA	NA	NA	NA	NA	NA	NA	NA	NA	NA	NA	NA	NA	NA	NA	NA	NA	NA	NA	NA	NA	NA	NA	NA	NA	NA	NA	NA	NA	NA	NA	NA	NA	NA	NA	NA	NA	NA
ENTPD6|O75354	645244	714855	548680	548934	611578	1.02138e+06	718501	806096	506012	623449	745574	874880	696684	700829	771058	591306	512217	986490	355821	387848	288915	368957	355464	428658	397616	406154	338795	337940	359207	389151	359961	415683	379928	289930	354520	442368	1.19775e+06	1.03456e+06	1.34586e+06	1.41784e+06	1.16259e+06	1.20756e+06	1.23441e+06	1.34931e+06	1.36056e+06	1.39772e+06	1.11111e+06	1.51304e+06	1.57386e+06
EPB41L2|O43491	47404.8	54949.1	68531.8	40957.5	50340	71556.7	73526.5	53400.7	50556.8	64076.8	87490.5	57764.3	70125.3	61683.4	55966.3	54660.1	35186.8	77146.1	103091	112233	164667	119038	123916	135463	88426	122606	103098	110626	107342	66129.4	128266	86842.9	82232.6	115912	62372.9	49032.7	109602	97627.7	117042	172867	157112	122070	122544	139656	133657	161148	120643	138158	159615
EPB41L3|Q9Y2J2	33698.7	36045.6	38402.6	31475.8	35766.5	43900.2	39174.5	55588.7	18003.6	38747.6	48358.2	40665.1	45499.1	21718.5	46567.3	41943.1	44075.3	47608	NA	NA	NA	NA	NA	NA	NA	NA	NA	NA	NA	NA	NA	NA	NA	NA	NA	NA	NA	NA	NA	NA	NA	NA	NA	NA	NA	NA	NA	NA	NA
EPDR1|Q9UM22	2.93473e+06	3.42296e+06	2.47764e+06	1.84652e+06	1.98418e+06	3.96834e+06	2.56196e+06	3.86888e+06	1.82397e+06	2.61525e+06	3.4608e+06	3.40224e+06	2.62616e+06	2.49054e+06	4.08522e+06	2.55197e+06	1.82668e+06	4.52595e+06	2.91553e+06	5.3475e+06	3.55587e+06	3.60426e+06	3.90092e+06	1.89613e+06	2.23737e+06	3.1147e+06	2.77194e+06	3.91518e+06	2.50629e+06	2.27733e+06	4.56221e+06	3.41258e+06	2.33832e+06	3.4081e+06	2.26194e+06	2.86017e+06	1.81181e+06	1.16308e+06	2.09528e+06	2.61304e+06	1.42113e+06	1.70995e+06	2.17703e+06	1.66893e+06	2.06065e+06	1.83658e+06	1.33664e+06	2.38614e+06	2.27266e+06
EPHA10|Q5JZY3	1.64907e+06	1.70069e+06	1.72927e+06	999787	1.70232e+06	2.27916e+06	1.84458e+06	1.68897e+06	1.52082e+06	1.47407e+06	2.16792e+06	1.77738e+06	1.73116e+06	1.65433e+06	2.23673e+06	1.64283e+06	1.08912e+06	2.56619e+06	1.93641e+06	2.15007e+06	2.73923e+06	2.53496e+06	2.21457e+06	1.93191e+06	1.46287e+06	2.80898e+06	1.68467e+06	2.27085e+06	2.03189e+06	1.4121e+06	2.32054e+06	1.97143e+06	1.55965e+06	2.3527e+06	1.33781e+06	2.16997e+06	2.11801e+06	1.50768e+06	2.16311e+06	2.25548e+06	2.28639e+06	1.74822e+06	3.93654e+06	2.55648e+06	3.06432e+06	3.20307e+06	1.81435e+06	2.96422e+06	3.15943e+06
EPHA4|P54764	1.26564e+07	1.54682e+07	1.15853e+07	7.13706e+06	1.30948e+07	2.07447e+07	1.43929e+07	1.15909e+07	1.00342e+07	1.04423e+07	1.58535e+07	1.32091e+07	1.31641e+07	1.1584e+07	1.7349e+07	1.25647e+07	7.11495e+06	1.77821e+07	2.28072e+07	2.19874e+07	3.86025e+07	2.72454e+07	2.91396e+07	1.81249e+07	1.48527e+07	3.10624e+07	1.89831e+07	2.55784e+07	2.25557e+07	1.20374e+07	2.74798e+07	2.23074e+07	1.53989e+07	2.11511e+07	1.46101e+07	1.96398e+07	1.56248e+07	1.113e+07	1.3833e+07	1.79811e+07	1.71163e+07	1.33824e+07	3.3047e+07	1.85881e+07	2.37218e+07	2.47911e+07	1.23237e+07	2.12762e+07	2.09353e+07
EPHA5|P54756	4.61149e+06	6.24383e+06	4.38605e+06	2.2804e+06	4.87462e+06	8.42627e+06	5.77853e+06	4.42183e+06	3.58255e+06	3.90256e+06	6.05695e+06	5.13819e+06	4.96976e+06	4.47527e+06	6.51202e+06	4.78437e+06	2.38325e+06	6.52503e+06	1.08766e+07	1.12548e+07	1.81572e+07	1.30236e+07	1.33776e+07	8.65159e+06	6.8832e+06	1.60103e+07	8.87449e+06	1.25156e+07	1.02411e+07	5.32202e+06	1.22247e+07	1.09069e+07	6.81176e+06	9.29328e+06	7.12771e+06	9.3662e+06	3.94957e+06	3.06306e+06	3.57935e+06	5.11955e+06	4.49741e+06	3.56346e+06	8.55291e+06	4.80202e+06	5.22548e+06	6.13297e+06	3.2838e+06	5.62606e+06	5.53328e+06
EPHA6|Q9UF33	479347	712125	548917	357053	503159	807407	608071	539554	402593	519043	519569	664272	445917	476054	589309	499291	370513	754566	445049	563728	507842	699771	492858	542977	451571	808004	417165	506489	416481	416704	480745	653616	402843	461584	369757	684714	550225	416148	606033	636347	562001	498367	856650	627619	669303	736566	449423	730315	757427
EPHA7|Q15375	2.02629e+06	2.30683e+06	2.18508e+06	1.43493e+06	1.99196e+06	2.46973e+06	2.27756e+06	2.08551e+06	1.85925e+06	1.93916e+06	2.67474e+06	2.39598e+06	2.0428e+06	2.0339e+06	2.54791e+06	1.96926e+06	1.46736e+06	2.69179e+06	2.08121e+06	2.29854e+06	2.80378e+06	2.5355e+06	2.47361e+06	2.05346e+06	1.71259e+06	2.62014e+06	1.88055e+06	2.23857e+06	2.18259e+06	1.55901e+06	2.44557e+06	2.08791e+06	1.71597e+06	2.67516e+06	1.75913e+06	2.6447e+06	2.12148e+06	1.57488e+06	2.07335e+06	2.27614e+06	2.41964e+06	1.89203e+06	3.215e+06	2.44333e+06	2.91604e+06	2.63022e+06	1.9692e+06	2.82889e+06	3.11698e+06
EPHB1|P54762	NA	NA	NA	NA	NA	NA	NA	NA	NA	NA	NA	NA	NA	NA	NA	NA	NA	NA	NA	NA	NA	NA	NA	NA	NA	NA	NA	NA	NA	NA	NA	NA	NA	NA	NA	NA	138619	163940	185177	189059	169477	174141	147215	193314	164620	174455	168892	171779	223917
EPHB2|P29323	272711	341766	292384	212192	235199	311141	319110	259704	303023	264718	356084	293287	308138	273851	337193	288621	251261	447211	753158	938911	909317	851831	911181	729241	677192	837663	771723	808046	781676	743776	804700	779720	709200	874415	718806	956326	526739	445910	496812	547520	564837	512668	781806	568586	600235	657113	555259	663208	589534
EPHB3|P54753	420306	458722	474669	321391	349607	552779	479124	465586	352294	393740	591423	503110	506039	425860	505216	415033	278644	595905	392524	432903	465459	497613	415508	391929	374712	444381	405988	458375	437333	317996	428501	453055	334324	405725	340637	475993	380878	363803	397127	454041	405288	375977	429220	426168	373232	423757	337207	481184	491447
EPHB6|O15197	1.01532e+06	1.05744e+06	954540	660884	1.0161e+06	1.39788e+06	1.13244e+06	880007	946200	918276	1.12169e+06	1.0736e+06	1.077e+06	971956	1.25561e+06	931099	698885	1.35065e+06	1.40011e+06	1.41159e+06	2.69155e+06	1.50948e+06	1.63912e+06	1.09698e+06	758590	1.65024e+06	1.30204e+06	1.69845e+06	1.51329e+06	800135	1.54334e+06	1.32253e+06	1.07592e+06	1.27993e+06	919549	1.47527e+06	2.59151e+06	1.9443e+06	2.2384e+06	2.66905e+06	2.72867e+06	2.1578e+06	6.04484e+06	2.9971e+06	3.61928e+06	3.71549e+06	2.07312e+06	3.10594e+06	3.09575e+06
ERAP1|Q9NZ08	2.39483e+06	1.9335e+06	2.77816e+06	2.2829e+06	2.43473e+06	3.69308e+06	2.44614e+06	3.15455e+06	1.41916e+06	2.44346e+06	2.48994e+06	3.27775e+06	2.96484e+06	2.30387e+06	2.90323e+06	2.24898e+06	1.80371e+06	1.79544e+06	2.46996e+06	2.52568e+06	3.46538e+06	2.63629e+06	2.76017e+06	1.74227e+06	2.18397e+06	3.13504e+06	2.30914e+06	3.11588e+06	3.24804e+06	1.97258e+06	3.31266e+06	2.17578e+06	1.74177e+06	3.00297e+06	2.51084e+06	3.22457e+06	2.2797e+06	944700	2.87073e+06	3.28439e+06	2.84394e+06	2.03757e+06	3.17152e+06	2.65921e+06	3.68212e+06	3.03737e+06	3.33591e+06	2.74396e+06	3.46766e+06
ERAP2|Q6P179	215843	311722	115040	223780	103017	350834	363962	301089	220952	216667	78395.2	318581	101711	257613	464985	254492	107253	113339	280163	334069	350383	478114	298675	347407	225099	152205	176505	138906	152347	139918	326409	142626	249568	248114	145354	346700	356475	315365	461751	523724	182835	182279	159946	589724	152396	131307	359204	465925	206857
ERBB2|P04626	NA	NA	NA	NA	NA	NA	NA	NA	NA	NA	NA	NA	NA	NA	NA	NA	NA	NA	NA	NA	NA	NA	NA	NA	NA	NA	NA	NA	NA	NA	NA	NA	NA	NA	NA	NA	51042.6	40008.7	39176.1	50634.9	36882.4	49419.6	57368.5	27665.8	47908	36310.4	47965.5	43976.9	45749.7
ERBB3|P21860	195709	288437	220908	205228	203501	262925	254736	273849	222272	248574	224753	254051	220023	220935	232927	246311	200435	289913	172640	257089	196567	199128	142514	189967	165470	220295	200307	219268	170055	141397	160459	187467	128593	184187	163596	194633	472691	311112	479272	557040	437828	433414	701403	427302	556182	623022	429051	580865	629846
ERBB4|Q15303	81471.6	44897.2	60145.1	34440	42432.4	81810.5	58944.3	63056.5	49587.4	55405.2	83505.4	85196.3	87482.5	59858.6	109073	56261.9	34216.4	130451	153519	156525	167969	192469	191249	122593	118660	166157	108343	117574	115451	115124	251307	128234	114806	164329	115851	178935	440926	340463	420023	524107	421648	432825	693549	456566	540539	558309	400178	523204	567650
ERLEC1|Q96DZ1	43947	115794	44119.8	47147.9	64742.5	118096	57961.9	57178	48426	49750.4	35996.5	74251.2	42269.8	67317.9	48978.4	58221.3	52835.7	49809.4	44737.9	92205.9	81528.5	79402	71927.1	59720.7	52648.4	85984.5	54233.5	75099.6	59175.5	48352	58312.9	64244.2	43063.2	51916.9	45727.2	73569.7	54044.4	46753	64910.6	54728.3	67366.1	56294.6	76457.2	60306.4	52774.6	64321.3	59734.3	70210.9	72481.8
ERMN|Q8TAM6	119716	155242	126234	114221	127500	145581	127696	141858	112167	126330	122803	112445	122606	141634	109570	98602.9	95078.9	127956	NA	NA	NA	NA	NA	NA	NA	NA	NA	NA	NA	NA	NA	NA	NA	NA	NA	NA	16565.1	15967.2	22010.6	18362.1	25116.8	24245.2	22741.8	23023.9	21815.2	24628	15825.8	21382.5	24496.7
ERP29|P30040	14534.1	8453.64	8404.66	5799.32	8732.73	15948.8	25167.5	13173.5	16396.4	13085.8	15845.1	13303.7	8972.74	6752.85	15295.5	10908.5	6967.9	17871.6	NA	NA	NA	NA	NA	NA	NA	NA	NA	NA	NA	NA	NA	NA	NA	NA	NA	NA	12572	13783.6	18185.3	16456.3	13108.3	22695.5	5718.46	16345.3	10316.1	9745.25	15427.9	15863.7	16423.9
ERP44|Q9BS26	1.20018e+06	1.56812e+06	1.33764e+06	835307	1.02245e+06	1.63421e+06	1.25027e+06	1.26652e+06	827920	1.26006e+06	1.326e+06	1.34425e+06	1.18254e+06	965028	1.46582e+06	986345	694414	1.6914e+06	640801	829141	791917	755991	719204	515593	457898	729173	575043	709222	654058	475990	722574	681011	448728	592611	454398	709395	688280	529543	713353	817583	753248	670718	810390	749231	857002	882090	640322	886469	945237
ESAM|Q96AP7	2.61065e+06	2.41511e+06	2.65035e+06	1.51353e+06	2.37853e+06	3.97366e+06	3.07664e+06	2.18083e+06	2.12925e+06	2.27536e+06	3.50727e+06	2.73328e+06	2.57054e+06	2.23397e+06	3.31095e+06	2.18759e+06	1.47526e+06	3.9058e+06	1.90353e+06	2.11358e+06	2.76882e+06	2.04026e+06	2.15574e+06	1.50353e+06	1.53129e+06	2.27803e+06	1.78747e+06	2.15772e+06	2.00608e+06	1.36853e+06	2.12528e+06	2.0878e+06	1.37452e+06	2.17354e+06	1.50797e+06	2.285e+06	1.36856e+06	1.03788e+06	1.41911e+06	1.54638e+06	1.56362e+06	1.36215e+06	2.26394e+06	1.56763e+06	1.80957e+06	2.05882e+06	1.17127e+06	1.83299e+06	1.87728e+06
ESD|P10768	1.18491e+06	1.25988e+06	1.27714e+06	647544	1.20102e+06	1.81916e+06	1.3915e+06	1.30553e+06	1.09254e+06	827020	1.89836e+06	1.3661e+06	1.34139e+06	1.10096e+06	1.53063e+06	831677	737278	1.51983e+06	1.3741e+06	1.58281e+06	1.69697e+06	1.60975e+06	1.59753e+06	1.03989e+06	1.02561e+06	1.692e+06	1.67533e+06	1.40868e+06	1.43501e+06	1.17788e+06	1.78917e+06	1.49286e+06	1.21497e+06	1.85347e+06	1.19087e+06	1.70288e+06	630039	583060	697279	699495	635844	474574	703992	593091	719781	689166	598442	796893	698568
ESM1|Q9NQ30	17977.2	20998.4	16105.3	17487.6	13052.3	22478.6	19160.2	28680.5	17294.2	21793.9	12224.5	0	7194.12	24508	6956.27	13301	14162.2	24270.3	NA	NA	NA	NA	NA	NA	NA	NA	NA	NA	NA	NA	NA	NA	NA	NA	NA	NA	82681.4	59500.3	101723	158210	113643	107870	133515	116770	121906	128350	98692	115466	118209
EVI2A|P22794	65656.1	53261.4	49857.1	51620	42201.1	115559	143625	54215.7	47837.4	70745.1	103003	63791.2	75946.3	131439	57803.4	50188.8	39322.1	116753	64415.9	66196.6	84209.2	82046.9	96431.3	67415.2	62695.9	85668.9	65214.4	55869.1	69539.7	70426.8	81286.8	83969.2	55313.1	93415.2	75331.4	93583.5	168385	140599	136451	188526	158648	190650	287211	172307	199118	209696	156573	226975	222002
EXT1|Q16394	531324	705643	534248	397613	583990	790732	631201	588458	447588	528762	557933	638928	566888	460717	540906	475090	376064	672087	348170	402517	426887	393246	402060	340064	347417	434068	350789	380182	383110	355919	340965	409411	360200	425442	302021	435523	410021	342959	391027	475325	462025	452728	535142	420240	418366	470383	399017	505634	500016
EXT2|Q93063	1.16506e+06	1.52506e+06	1.30695e+06	925803	1.31826e+06	1.70548e+06	1.42026e+06	1.37956e+06	1.00034e+06	1.30698e+06	1.29227e+06	1.40558e+06	1.21727e+06	1.22025e+06	1.36014e+06	1.19561e+06	840668	1.53571e+06	794541	990386	1.08358e+06	1.01323e+06	1.0138e+06	725725	695436	1.12838e+06	753798	921938	872106	635089	868583	967734	694860	905355	676619	1.03711e+06	594639	487916	552348	682822	692539	608829	793641	663242	694388	746811	574166	704483	735396
EXTL1|Q92935	272853	327113	295444	194648	312904	408581	340159	301238	233311	265587	284394	330959	316266	253146	264749	252343	180824	349481	NA	NA	NA	NA	NA	NA	NA	NA	NA	NA	NA	NA	NA	NA	NA	NA	NA	NA	167132	124965	163025	162636	192703	164848	209001	166203	159850	210094	164786	183261	216533
EXTL2|Q9UBQ6	3.86937e+06	5.59232e+06	4.1545e+06	2.63892e+06	3.72787e+06	6.36696e+06	4.76569e+06	4.40886e+06	3.19461e+06	3.60816e+06	5.42729e+06	4.70675e+06	4.59476e+06	3.60382e+06	5.14842e+06	3.69333e+06	2.53833e+06	5.57598e+06	6.48723e+06	7.54234e+06	9.39634e+06	8.17812e+06	7.59781e+06	5.529e+06	5.05519e+06	8.95744e+06	5.43665e+06	8.19088e+06	7.28108e+06	4.21358e+06	7.96401e+06	7.17267e+06	5.21455e+06	6.81736e+06	4.55074e+06	8.03878e+06	3.65357e+06	2.92448e+06	3.44762e+06	4.73748e+06	4.00395e+06	3.53345e+06	6.21216e+06	4.24264e+06	4.98851e+06	5.52723e+06	3.15394e+06	5.14248e+06	5.71625e+06
EXTL3|O43909	47835	79709.8	60967.1	50009.1	58983.9	86535.6	54693.9	88866.8	70004.7	56890.3	72081.2	84877	65268.1	80375	85750.2	51627.4	44980.4	80801.8	NA	NA	NA	NA	NA	NA	NA	NA	NA	NA	NA	NA	NA	NA	NA	NA	NA	NA	123731	89351.1	116841	142844	122124	135148	146330	151484	156705	154048	101201	169602	170715
EZR|P15311	2.28696e+06	2.54149e+06	2.36127e+06	1.79724e+06	2.55567e+06	2.46228e+06	3.0293e+06	2.41162e+06	2.41658e+06	2.15121e+06	3.05875e+06	2.21226e+06	2.12105e+06	2.34798e+06	2.42865e+06	1.7473e+06	1.3257e+06	2.79883e+06	2.07931e+06	3.29095e+06	2.57188e+06	2.43975e+06	2.30635e+06	1.47863e+06	1.78816e+06	2.34817e+06	1.7908e+06	1.87767e+06	2.42091e+06	1.80432e+06	2.09663e+06	2.06961e+06	1.56665e+06	2.99637e+06	1.71327e+06	2.87614e+06	1.37052e+06	1.01308e+06	1.22836e+06	1.5233e+06	1.9283e+06	1.33813e+06	1.42231e+06	1.13614e+06	1.58348e+06	1.86843e+06	1.29563e+06	1.70404e+06	1.79127e+06
F10|P00742	6.48128e+06	4.9291e+06	7.3042e+06	5.67529e+06	6.7125e+06	6.50717e+06	6.44734e+06	5.9402e+06	5.7171e+06	6.47339e+06	5.48833e+06	6.71507e+06	6.5123e+06	6.4105e+06	5.51526e+06	6.82588e+06	5.20633e+06	6.60217e+06	6.49813e+06	7.20773e+06	7.21368e+06	7.01379e+06	7.16215e+06	7.94539e+06	5.93949e+06	6.26786e+06	5.85192e+06	6.87868e+06	5.91219e+06	7.60568e+06	6.20474e+06	5.26e+06	7.00521e+06	5.71589e+06	5.55014e+06	5.80179e+06	5.16274e+06	5.18541e+06	5.39869e+06	5.76076e+06	5.23235e+06	5.39871e+06	5.51238e+06	5.12515e+06	5.32158e+06	5.52109e+06	4.9248e+06	4.58595e+06	5.5662e+06
F11|P03951	2.10538e+06	1.97117e+06	1.44953e+06	2.2798e+06	2.49669e+06	1.50798e+06	2.15352e+06	2.26321e+06	2.8111e+06	1.79204e+06	2.17422e+06	1.79916e+06	1.83964e+06	1.96192e+06	2.22796e+06	2.20311e+06	2.71189e+06	1.57317e+06	2.57345e+06	2.26398e+06	2.19591e+06	1.83124e+06	2.04607e+06	2.46749e+06	2.75731e+06	1.82824e+06	2.50473e+06	2.19033e+06	2.12737e+06	3.1941e+06	1.97794e+06	2.55246e+06	3.22551e+06	2.45145e+06	2.20185e+06	2.25709e+06	2.78918e+06	3.20087e+06	2.73566e+06	2.15539e+06	2.20796e+06	2.91877e+06	2.13939e+06	2.55856e+06	2.86706e+06	2.25334e+06	2.44605e+06	2.77818e+06	2.6928e+06
F11R|Q9Y624	NA	NA	NA	NA	NA	NA	NA	NA	NA	NA	NA	NA	NA	NA	NA	NA	NA	NA	35380.4	70496.5	56870.7	41446.1	30449.4	25652.1	32267.8	56435.5	32176.5	41719.6	38210.7	32377.6	43098.9	32396.5	31165.4	25799.4	23950	48870.2	133134	127642	119592	180329	158245	138794	172136	140271	137307	178575	121703	182961	178780
F12|P00748	1.50322e+07	1.36827e+07	1.58661e+07	1.27581e+07	1.34286e+07	1.21209e+07	1.27209e+07	1.27118e+07	1.89517e+07	1.12681e+07	1.05615e+07	1.42874e+07	1.16295e+07	1.44711e+07	8.76057e+06	1.43861e+07	9.34388e+06	1.03471e+07	1.3389e+07	1.06704e+07	9.82716e+06	9.89834e+06	8.34585e+06	1.55546e+07	1.5447e+07	9.16718e+06	9.87232e+06	1.28735e+07	1.17911e+07	1.64004e+07	1.28808e+07	1.55466e+07	1.60427e+07	1.18753e+07	1.34323e+07	1.1181e+07	1.7415e+07	2.18855e+07	1.8566e+07	1.52898e+07	1.49669e+07	1.81889e+07	1.47825e+07	1.29355e+07	1.83307e+07	1.53633e+07	1.35404e+07	1.32403e+07	1.29518e+07
F13A1|P00488	696688	607312	564952	723400	704279	577764	990867	643818	639332	427397	981323	632371	514349	547514	513102	595518	771136	541016	765060	708557	944029	718788	768935	670309	704720	932719	878742	743716	775204	837965	851536	791466	884034	661705	677776	858789	527096	630314	467049	459071	646645	524427	534954	567659	498275	581533	440951	525144	652490
F13B|P05160	428588	382010	354790	396402	459888	335391	375193	411037	444927	338399	309224	368502	342556	346442	361127	416583	546024	328619	1.64182e+06	1.30337e+06	1.44699e+06	1.22211e+06	1.35472e+06	1.64681e+06	1.57301e+06	1.2281e+06	1.67809e+06	1.59866e+06	1.3192e+06	2.12553e+06	1.16124e+06	1.79703e+06	1.92921e+06	1.37561e+06	1.59888e+06	1.77693e+06	1.04951e+06	1.07075e+06	1.10058e+06	1.05936e+06	967741	1.35235e+06	1.06141e+06	1.03773e+06	1.17445e+06	1.10891e+06	897850	985470	1.20127e+06
F2|P00734	6.18929e+07	3.87135e+07	6.40332e+07	6.38588e+07	6.39236e+07	4.38459e+07	4.60703e+07	6.86215e+07	6.15521e+07	6.17268e+07	5.13236e+07	5.47986e+07	6.03736e+07	5.99466e+07	5.20038e+07	7.71871e+07	6.95613e+07	4.72025e+07	7.61546e+07	8.85875e+07	7.00586e+07	5.77393e+07	6.74249e+07	8.49827e+07	7.12455e+07	5.85784e+07	6.25552e+07	7.2887e+07	6.00146e+07	8.18066e+07	6.9673e+07	6.20619e+07	9.08293e+07	5.50156e+07	6.13025e+07	6.71214e+07	5.71311e+07	5.77518e+07	5.31811e+07	4.60751e+07	4.54726e+07	5.77638e+07	4.42957e+07	5.09395e+07	5.14056e+07	4.74648e+07	5.47668e+07	4.40561e+07	4.78213e+07
F3|P13726	126588	163126	161788	111650	129990	167909	170610	152158	130301	146593	156271	155436	137422	149696	141720	122964	107191	169767	NA	NA	NA	NA	NA	NA	NA	NA	NA	NA	NA	NA	NA	NA	NA	NA	NA	NA	54589	41171.3	53885.4	120780	47175	72501.5	66434.2	64960.2	67585.6	61267.6	59304.6	109269	60562.8
F5|P12259	2.84691e+07	3.25492e+07	3.23003e+07	2.27305e+07	1.89576e+07	3.3769e+07	3.8741e+07	3.65362e+07	3.08168e+07	3.71101e+07	4.05535e+07	3.39069e+07	2.87263e+07	4.09566e+07	3.92561e+07	2.8251e+07	1.77e+07	4.2653e+07	3.67501e+07	3.87063e+07	3.31966e+07	4.1325e+07	5.88439e+07	3.15996e+07	3.14461e+07	3.87969e+07	3.58244e+07	3.94278e+07	3.63084e+07	3.30837e+07	5.23179e+07	3.67252e+07	3.20821e+07	4.09154e+07	3.86564e+07	4.11147e+07	2.98921e+07	2.62466e+07	2.78465e+07	3.88628e+07	2.85586e+07	3.45403e+07	2.33591e+07	3.52088e+07	4.35157e+07	3.67573e+07	2.9881e+07	3.73728e+07	4.63403e+07
F7|P08709	36871.6	30686	35955.5	26170.6	27555.5	24592.3	31144.6	35985.3	32453.9	32305.3	42288	32568.7	38641.8	29969.8	33513.3	32368.2	33809.9	29769	NA	NA	NA	NA	NA	NA	NA	NA	NA	NA	NA	NA	NA	NA	NA	NA	NA	NA	35012.1	40201.3	33678.6	40934.2	32667.3	52685.8	30034.9	32712	37828.3	19964.2	32785.2	44339.8	41353.1
F9|P00740	3.00539e+06	2.20412e+06	2.76004e+06	3.13317e+06	3.52929e+06	2.43753e+06	3.20194e+06	3.00092e+06	3.45031e+06	3.46308e+06	3.35141e+06	2.77848e+06	2.39329e+06	3.12898e+06	2.3127e+06	3.02528e+06	3.01922e+06	2.21985e+06	5.45471e+06	4.86084e+06	4.65098e+06	4.54808e+06	5.26391e+06	4.95044e+06	4.58047e+06	4.40219e+06	4.18067e+06	4.45361e+06	4.59218e+06	6.02269e+06	3.94271e+06	4.85109e+06	4.58029e+06	4.46692e+06	4.72171e+06	4.70334e+06	3.98879e+06	4.02108e+06	3.96737e+06	3.2318e+06	3.47673e+06	3.70582e+06	3.01179e+06	3.68515e+06	4.92278e+06	3.8934e+06	3.5008e+06	3.35351e+06	4.07802e+06
FABP1|P07148	221973	226389	230831	294606	266842	322810	237175	258974	306142	242696	229486	200718	219274	217618	279033	229403	239734	210797	74463.1	110790	59826	82631.3	47023.3	89378.6	65602.2	66450.5	63251.9	46792.2	47526.7	68068.1	54999.9	71984.5	61794.2	78434.4	81403.3	63003.5	13906.3	13845.5	16447.4	20756.3	19670	18943.1	14493.3	10596	10819.6	11000.1	23705.3	26113.8	26941.1
FABP3|P05413	2.12798e+06	2.03091e+06	2.43354e+06	1.61346e+06	2.62511e+06	2.81083e+06	2.32471e+06	2.06857e+06	1.57968e+06	2.28703e+06	2.61111e+06	1.66523e+06	2.44847e+06	1.80743e+06	2.28386e+06	1.89195e+06	1.45851e+06	2.92802e+06	1.28283e+06	1.54474e+06	1.51764e+06	2.1753e+06	1.37418e+06	1.40946e+06	956886	1.69395e+06	2.07266e+06	1.47275e+06	1.33309e+06	813645	1.29813e+06	1.23606e+06	1.21459e+06	1.21349e+06	1.05726e+06	1.35177e+06	1.19722e+06	1.15821e+06	1.2136e+06	1.45715e+06	1.65711e+06	909835	1.9291e+06	1.12772e+06	1.45171e+06	1.4221e+06	1.37602e+06	1.2557e+06	1.4277e+06
FABP4|P15090	254516	231385	196381	366400	186106	197373	219263	262041	288501	262058	241209	202989	205286	194243	274253	246045	198835	250391	640163	555674	606173	2.40562e+06	711447	535085	448396	731849	1.68735e+06	487297	627542	492250	2.58898e+06	570995	1.16228e+06	1.16748e+06	606041	653426	200042	155245	246113	141945	386432	161852	135611	143486	180493	135897	175221	151576	185911
FABP5|Q01469	937541	995417	1.21306e+06	798271	827693	982817	926546	1.0835e+06	857314	980107	1.14507e+06	940062	809774	873347	967743	867624	626429	1.0459e+06	848635	1.28582e+06	1.02175e+06	1.09536e+06	989453	663978	710322	936907	793722	869639	934768	541787	948736	750680	684669	923454	576733	866070	1.33094e+06	1.20516e+06	1.18718e+06	1.69808e+06	1.53553e+06	1.28412e+06	1.66322e+06	1.45848e+06	1.3838e+06	1.40654e+06	1.30459e+06	1.59587e+06	1.58249e+06
FABP6|P51161	67876.9	106219	89069.7	78056	89952.3	127578	90549.5	106457	119331	78093.5	108779	98102.6	73261.1	101215	124660	78563.1	72398.2	132407	NA	NA	NA	NA	NA	NA	NA	NA	NA	NA	NA	NA	NA	NA	NA	NA	NA	NA	15416.1	18737.3	16469.3	15943.7	19435.5	16286.2	20473.7	23218	14387.3	19089.6	21209.4	18282.6	16017.5
FABP7|O15540	398801	1.13637e+06	716964	369102	580061	825006	617368	831397	375040	540954	498550	515696	515419	461373	490481	525827	405233	461966	375523	637811	486826	638032	572790	451271	473348	795184	388137	513009	428462	365803	483796	492457	346678	496105	341398	394081	192240	169897	194608	216820	232392	157797	230417	238087	210372	225962	206263	247775	332296
FAH|P16930	1.00683e+06	764751	865843	869403	914164	708131	942686	807159	918077	996182	1.00363e+06	773272	838706	835982	1.0189e+06	1.01321e+06	985576	912794	758337	1.19718e+06	854455	872375	769613	712226	663767	768285	897054	772307	682158	671630	809994	665535	715522	954562	560918	869065	799102	697636	719438	807798	762032	875070	359241	704589	783456	814113	934980	948113	914777
FAHD1|Q6P587	NA	NA	NA	NA	NA	NA	NA	NA	NA	NA	NA	NA	NA	NA	NA	NA	NA	NA	60074.1	55027.1	47354.5	65172.5	56616.8	45625.3	48744.7	55197	55850.1	53468.3	39447.9	38917.8	72399	52694.6	45098.4	75719.7	42361.1	58524.8	7038.04	8336.94	7073.48	13883.6	6629.04	6254.07	0	9915.25	6331.98	0	5411.05	0	13237
FAIM2|Q9BWQ8	798907	1.52074e+06	903024	609040	1.09529e+06	1.83992e+06	1.01588e+06	988168	595412	872504	868736	892786	912174	898145	968081	954753	587738	940224	3.92607e+06	4.00226e+06	6.54457e+06	4.24975e+06	4.82435e+06	2.93044e+06	2.47702e+06	4.92323e+06	2.93259e+06	4.7555e+06	4.1883e+06	2.05187e+06	4.32777e+06	3.89126e+06	2.44437e+06	4.33441e+06	2.6596e+06	4.52731e+06	1.16704e+06	986996	1.31716e+06	1.9307e+06	1.30203e+06	1.14445e+06	2.88716e+06	1.69944e+06	1.57785e+06	1.97478e+06	1.12205e+06	1.89629e+06	1.87413e+06
FAM129A|Q9BZQ8	0	0	0	0	0	0	0	0	0	0	0	0	0	0	0	0	0	0	0	0	0	0	0	0	0	0	0	0	0	0	0	0	0	0	0	0	6319.17	5179.66	7046.22	10584.2	7787.37	5687.64	6167.29	3370.27	4782.58	5753.3	4777.74	9343.78	9787.96
FAM155A|B1AL88	NA	NA	NA	NA	NA	NA	NA	NA	NA	NA	NA	NA	NA	NA	NA	NA	NA	NA	NA	NA	NA	NA	NA	NA	NA	NA	NA	NA	NA	NA	NA	NA	NA	NA	NA	NA	3885.47	4181.14	4480.63	5241.75	8168.19	5779.12	7321.36	9259.05	0	7705.62	5786.08	0	11138.6
FAM171A1|Q5VUB5	648240	830434	709369	436990	530440	889599	760306	669462	506344	674917	683833	837004	662621	589327	920064	607455	426686	990128	1.16984e+06	1.57926e+06	1.5826e+06	1.37503e+06	1.36305e+06	1.03253e+06	877553	1.49603e+06	1.17502e+06	1.45107e+06	1.19954e+06	950458	1.51171e+06	1.275e+06	1.02007e+06	1.06814e+06	972790	1.30483e+06	353019	263578	371282	417046	425369	341359	391931	347815	350077	310792	336529	386682	416720
FAM171B|Q6P995	81887.7	91270	70499.3	56678.6	71051	103184	80560.1	86004.7	66285.4	91057.5	81867.7	134506	93517.4	81220.9	61437.6	51091	49319.2	138513	NA	NA	NA	NA	NA	NA	NA	NA	NA	NA	NA	NA	NA	NA	NA	NA	NA	NA	357085	358903	561372	508542	438902	393369	381715	336524	375439	429720	382869	435133	355149
FAM174A|Q8TBP5	1.58702e+06	2.47994e+06	1.70439e+06	1.0433e+06	1.76405e+06	2.58935e+06	1.87796e+06	1.83784e+06	1.19712e+06	1.54835e+06	2.1501e+06	1.8185e+06	1.74706e+06	1.57002e+06	1.90613e+06	1.59231e+06	1.01003e+06	2.21081e+06	3.56086e+06	4.41629e+06	6.66122e+06	4.09361e+06	4.3667e+06	2.89456e+06	2.12023e+06	5.19618e+06	3.00474e+06	3.65808e+06	4.03056e+06	1.90687e+06	3.84863e+06	3.43592e+06	2.14867e+06	3.82224e+06	2.21892e+06	4.12045e+06	2.92523e+06	1.98002e+06	2.43475e+06	3.61815e+06	3.19671e+06	2.16124e+06	7.20935e+06	3.2844e+06	3.55952e+06	4.94811e+06	2.30444e+06	3.73078e+06	3.87766e+06
FAM177A1|Q8N128	93499.4	154508	99311.1	77884.1	86533.7	129217	95717.3	122575	82783.2	95099.9	65428.7	119993	109376	79830.6	113555	94672.3	77719	121004	179773	193427	196512	185231	179096	167855	156591	204828	173076	182332	197952	175820	165775	212229	162908	209585	164906	202776	85758	69430.2	74255.7	85126.7	76441	61087.5	122039	91518.4	80300.8	65391.9	72515.7	108163	114764
FAM19A1|Q7Z5A9	NA	NA	NA	NA	NA	NA	NA	NA	NA	NA	NA	NA	NA	NA	NA	NA	NA	NA	137141	143408	244156	217976	174362	134168	127702	199569	151237	181291	188716	114170	160815	160737	122993	162826	123666	181777	321401	312123	343761	435617	375508	356241	499055	399865	447542	467312	331639	398354	445328
FAM19A2|Q8N3H0	95502.1	55047	75897.2	34369.7	89262.2	123014	131799	101013	79251.4	83774.3	145771	81166.4	102152	97201.2	170027	105299	31202.6	210109	1.94536e+06	1.91309e+06	2.6846e+06	1.9854e+06	2.21372e+06	2.00926e+06	1.2256e+06	2.05399e+06	1.81118e+06	2.58096e+06	1.85227e+06	1.51965e+06	2.56177e+06	1.67005e+06	1.54372e+06	1.58906e+06	1.36637e+06	1.38559e+06	50879.5	35592	41214.8	39278.5	61818.1	27520.7	101477	58825.2	87908.8	98470.5	31184	39074.7	70100
FAM19A5|Q7Z5A7	2.51373e+06	2.86559e+06	2.83152e+06	1.51814e+06	2.71466e+06	3.88411e+06	3.04793e+06	2.68775e+06	1.85718e+06	2.30873e+06	3.37625e+06	2.84854e+06	2.88744e+06	2177077	2.93888e+06	2.242e+06	1.28648e+06	3.53444e+06	764344	1.0115e+06	1.1165e+06	950060	942630	627472	477504	1.02631e+06	614390	923711	774993	407101	1.02367e+06	698779	608068	691124	454025	735867	4.31425e+06	3.29314e+06	4.03157e+06	5.49037e+06	5.28982e+06	3.91644e+06	7.19447e+06	4.9821e+06	5.61166e+06	6.00964e+06	3.49728e+06	5.69077e+06	6.47238e+06
FAM20A|Q96MK3	57948.2	79331.7	75371.5	69721.1	68771.4	70468.7	76273.6	46637	69528.6	66155.2	76388.2	84070.7	74631.9	60370.4	59890.9	59731.8	57480.6	55470.5	334882	321139	390683	488388	335783	323564	285650	417503	305180	359218	356256	325356	432739	326703	319692	302637	270616	341366	191912	173834	211379	241483	193724	211139	182272	215424	226066	174662	190109	229142	211770
FAM20B|O75063	1.04666e+06	1.33158e+06	1.23468e+06	869198	952840	1.40509e+06	1.07137e+06	1.00624e+06	803872	1.05959e+06	1.22454e+06	1.27251e+06	1.10606e+06	1.04041e+06	1.23225e+06	1.02921e+06	809484	1.41366e+06	521088	741303	700658	773646	613970	519669	463942	731068	514050	562139	542858	359714	664376	517812	391765	544581	391518	601023	1.05282e+06	838382	1.20375e+06	1.50364e+06	1.14434e+06	1.32027e+06	1.25886e+06	1.24114e+06	1.21751e+06	1.2729e+06	934468	1.51485e+06	1.50319e+06
FAM20C|Q8IXL6	689483	923631	740686	677684	680749	984050	774038	861623	596915	738354	822243	822423	731233	746486	782113	642739	569513	875561	707842	602536	806529	741377	788359	604297	578459	802337	673174	637450	689834	606644	776180	717581	668987	751455	655552	662506	790093	710774	861126	1.12531e+06	928815	800693	1.12498e+06	830551	1.06759e+06	993272	858118	1.02333e+06	1.13193e+06
FAM234A|Q9H0X4	52495.3	46702.5	69183.8	32024.4	53164.1	71351.8	56986	50056.9	46818.6	41956.8	52475.2	54994.3	39651.1	39649.8	36169.4	54783.4	33262.8	72797.8	NA	NA	NA	NA	NA	NA	NA	NA	NA	NA	NA	NA	NA	NA	NA	NA	NA	NA	355974	329965	369865	443987	365095	404945	402131	397905	374145	426726	376342	482533	460434
FAM234B|A2RU67	252787	424973	227881	192426	241572	386874	256695	332152	205795	214262	289401	331663	253512	256520	371211	239085	182142	440575	0	0	0	0	0	0	0	0	0	0	0	0	0	0	0	0	0	0	116467	79092.4	111222	165427	97204.9	94417	191830	128611	155132	160449	87826.1	180090	154004
FAM241B|Q96D05	25036.8	60386.8	35354	20516.3	35668.8	45072.9	36947.4	32219.9	29926	34780	20745.9	30483	55940.8	29401.4	41996	38489.2	16096.3	43706.9	109488	106135	176149	114520	108479	90935	64433.1	129997	88931.7	112144	101969	66728.7	113199	91005.3	88060.1	134851	84134.8	84863.5	NA	NA	NA	NA	NA	NA	NA	NA	NA	NA	NA	NA	NA
FAM3A|P98173	252360	332135	304775	190792	303439	352604	363485	294354	242225	238091	342632	318126	254716	284894	302784	254682	226394	358640	318506	369482	399628	457622	352843	346978	310272	432768	328423	382318	365522	304058	348399	375211	288364	396288	310513	337771	149763	101987	118038	165963	165837	157312	175534	154240	146551	135100	95139.6	167669	201189
FAM3B|P58499	23940.2	29488	29871.5	25119.4	30996	35396.8	47097.2	37450.7	25865	31337.7	37951	32530.9	25989	34602.3	33343.4	26958.6	16475.2	40154.9	NA	NA	NA	NA	NA	NA	NA	NA	NA	NA	NA	NA	NA	NA	NA	NA	NA	NA	39744.5	44744.9	30130.8	49025.3	38850.9	45636.9	43263.6	56795.5	50795.5	61719.4	48349.5	82558.6	41881.9
FAM3C|Q92520	3.56237e+07	4.22625e+07	3.91289e+07	2.19226e+07	4.04158e+07	5.77949e+07	4.0743e+07	3.72511e+07	2.72321e+07	3.24888e+07	45242523	3.96316e+07	4.02954e+07	3.26761e+07	4.39383e+07	3.49852e+07	1.86448e+07	5.25891e+07	3.81878e+07	4.69809e+07	6.63522e+07	5.12321e+07	4.56962e+07	3.58797e+07	2.71893e+07	5.76802e+07	3.54028e+07	4.84223e+07	4.17304e+07	2.53007e+07	4.17369e+07	3.79616e+07	2.96401e+07	4.03428e+07	2.411e+07	4.17479e+07	2.72278e+07	2.10966e+07	2.50968e+07	3.57241e+07	3.39e+07	2.61108e+07	6.00249e+07	3.56188e+07	3.71569e+07	4.12441e+07	2.28396e+07	3.6946e+07	3.98264e+07
FAM49B|Q9NUQ9	529428	513198	491972	383532	460636	651639	626041	670001	537310	522140	775061	591740	685399	588741	570340	541359	334342	666967	241912	444253	364835	384613	316184	348171	266902	392870	317506	311438	307110	273877	304414	421145	291452	328658	240638	559944	679228	530024	615145	837580	865737	730502	878914	685688	779817	860947	681348	839233	937350
FAP|Q12884	9.88517e+06	6.99861e+06	1.02071e+07	1.0148e+07	1.17773e+07	1.11536e+07	9.9959e+06	1.16473e+07	7.65811e+06	1.31978e+07	7.60276e+06	8.42513e+06	8.47402e+06	1.07156e+07	1.23725e+07	7.77286e+06	7.90842e+06	8.32953e+06	6.37709e+06	7.6673e+06	6.44974e+06	6.40077e+06	6.20802e+06	5.69525e+06	5.13109e+06	8.89964e+06	3.40879e+06	5.85501e+06	4.82095e+06	3.26389e+06	5.08501e+06	4.98593e+06	5.37884e+06	6.58974e+06	5.0354e+06	6.45546e+06	9.34184e+06	7.6967e+06	8.49837e+06	9.86517e+06	1.2046e+07	6.71003e+06	6.81826e+06	7.72613e+06	8.1299e+06	1.15252e+07	6.31392e+06	8.39463e+06	1.20883e+07
FAS|P25445	94163.6	107186	93859.1	77001.6	78726	125265	92555.3	97091.8	92456	88332.7	116992	106275	96239.7	97201.9	105385	75229.6	70273.3	128242	NA	NA	NA	NA	NA	NA	NA	NA	NA	NA	NA	NA	NA	NA	NA	NA	NA	NA	72356.7	55530.6	72619.4	103227	79506.2	77859.2	96046.6	75566.6	85121.2	88217.6	80354.5	88912.5	91241.8
FASN|P49327	NA	NA	NA	NA	NA	NA	NA	NA	NA	NA	NA	NA	NA	NA	NA	NA	NA	NA	NA	NA	NA	NA	NA	NA	NA	NA	NA	NA	NA	NA	NA	NA	NA	NA	NA	NA	222001	214679	168322	347107	292174	298469	399302	276905	191161	222148	216230	406510	392240
FAT1|Q14517	1.23633e+06	1.8089e+06	1.54904e+06	982765	1.12603e+06	1.67814e+06	1.37995e+06	1.71711e+06	1.10477e+06	1.15739e+06	1.3558e+06	1.76436e+06	1.38593e+06	1.17517e+06	1.54512e+06	1.13636e+06	875025	1.79243e+06	838219	935489	1.01719e+06	926451	1.03536e+06	731806	782713	931159	802651	899266	864409	716419	966378	838554	730099	1.15224e+06	789092	1.09483e+06	1.45789e+06	1.02178e+06	1.4005e+06	1.82174e+06	1.5762e+06	1.48469e+06	1.86392e+06	1.69629e+06	1.83246e+06	1.85965e+06	1.35111e+06	2.13254e+06	2.24135e+06
FAT2|Q9NYQ8	4.35927e+07	6.8977e+07	5.06799e+07	3.40575e+07	3.81258e+07	5.90183e+07	3.88709e+07	6.30451e+07	2.19694e+07	3.42069e+07	4.81062e+07	6.32339e+07	4.91421e+07	3.43192e+07	5.58666e+07	3.35898e+07	2.91142e+07	6.55098e+07	5.29035e+07	6.57268e+07	6.70038e+07	7.20856e+07	6.19823e+07	3.98736e+07	4.92928e+07	7.32332e+07	3.8209e+07	6.05694e+07	5.48647e+07	3.42686e+07	6.80783e+07	5.46603e+07	4.84953e+07	6.18394e+07	3.59457e+07	6.17451e+07	3.91525e+07	2.95613e+07	3.74602e+07	6.06199e+07	4.77156e+07	4.19034e+07	3.92966e+07	5.52412e+07	4.17113e+07	4.01575e+07	3.29582e+07	7.23204e+07	7.25738e+07
FAT3|Q8TDW7	92992.9	126693	91904.6	78222.3	99141.2	112409	114216	107087	75721.6	91615	92126.7	140344	85763	96073.6	74288	83670.4	73140.4	113295	NA	NA	NA	NA	NA	NA	NA	NA	NA	NA	NA	NA	NA	NA	NA	NA	NA	NA	292570	215295	326422	433520	337091	321741	394743	359327	369466	355158	262013	431730	450144
FBLN1|P23142	9.58891e+07	1.01161e+08	107622872	7.37316e+07	7.6469e+07	1.16856e+08	1.15967e+08	9.66102e+07	8.89858e+07	1.02445e+08	1.11549e+08	1.02392e+08	1.01174e+08	9.09146e+07	1.23261e+08	8.23389e+07	5.78803e+07	1.45162e+08	1.14719e+08	1.26069e+08	1.41099e+08	1.21741e+08	1.4574e+08	9.94164e+07	8.8923e+07	1.18055e+08	1.01999e+08	138098853	1.19064e+08	8.7528e+07	1.33499e+08	1.05176e+08	9.4258e+07	1.12215e+08	9.62833e+07	1.281e+08	1.06986e+08	7.36267e+07	9.1424e+07	1.28276e+08	1.0533e+08	1.18264e+08	1.21077e+08	1.11658e+08	1.49691e+08	1.4615e+08	100266503	1.40346e+08	152018990
FBLN2|P98095	4.29431e+06	5.71e+06	4.79298e+06	3.93439e+06	3.58253e+06	7.5687e+06	5.54439e+06	5.25094e+06	3.954e+06	5.31568e+06	5.02291e+06	5.46598e+06	4.61492e+06	4.31225e+06	5.69857e+06	3.86391e+06	2.98263e+06	6.76301e+06	6.54706e+06	7.57557e+06	8.13851e+06	7.68131e+06	7.33233e+06	6.17364e+06	4.86531e+06	7.36138e+06	6.00199e+06	7.87271e+06	6.4822e+06	5.47728e+06	7.09775e+06	6.46253e+06	5.85158e+06	6.14267e+06	5.45185e+06	7.18331e+06	6.26011e+06	4.00137e+06	5.99084e+06	7.2549e+06	6.10706e+06	5.73115e+06	7.63094e+06	6.87096e+06	8.3416e+06	8.2822e+06	5.3196e+06	8.44048e+06	6.8946e+06
FBLN5|Q9UBX5	9.35831e+06	9.51887e+06	1.23329e+07	7.53403e+06	9.32617e+06	1.16062e+07	9.67198e+06	9.2602e+06	8.2503e+06	1.22399e+07	8.99642e+06	9.19816e+06	9.16768e+06	8.36252e+06	1.02235e+07	8.69183e+06	5.74855e+06	1.50449e+07	8.75491e+06	1.17049e+07	1.04215e+07	9.70528e+06	1.0526e+07	7.47084e+06	6.56088e+06	8.93559e+06	8.56671e+06	1.00247e+07	9.61435e+06	6.91377e+06	9.47643e+06	7.53909e+06	6.57477e+06	8.80664e+06	6.45085e+06	8.08646e+06	6.96933e+06	5.09124e+06	7.4974e+06	8.98093e+06	8.4774e+06	7.00091e+06	8.71563e+06	6.73995e+06	8.66355e+06	9.66135e+06	6.54998e+06	7.55602e+06	9.43771e+06
FBLN7|Q53RD9	1.7089e+06	2.35125e+06	1.96758e+06	1.1294e+06	1.60174e+06	2.90716e+06	1.57316e+06	1.92732e+06	1.13141e+06	1.7502e+06	2.00691e+06	2.08647e+06	2.03448e+06	1.6704e+06	2.12276e+06	1.79036e+06	1.04958e+06	2.33218e+06	1.80376e+06	2.19797e+06	3.37493e+06	1.98931e+06	1.86335e+06	1.9051e+06	1.26466e+06	2.1888e+06	1.58028e+06	2.46589e+06	2.37707e+06	1.52301e+06	1.70112e+06	2.52397e+06	1.24252e+06	1.87735e+06	1.00761e+06	1.75188e+06	1.82262e+06	1.48488e+06	1.78089e+06	2.37823e+06	2.02138e+06	1.51701e+06	3.13228e+06	1.86236e+06	1.82142e+06	2.52421e+06	1.51612e+06	2.44599e+06	2.43582e+06
FBN1|P35555	6.07712e+06	5.99289e+06	7.54716e+06	5.3699e+06	5.44947e+06	6.79293e+06	6.0834e+06	6.02646e+06	6.72733e+06	7.25952e+06	6.40485e+06	6.30975e+06	5.90642e+06	6.29915e+06	6.92951e+06	5.50542e+06	3.94031e+06	8.00345e+06	9.67498e+06	1.03082e+07	1.0849e+07	1.08332e+07	1.167e+07	9.16556e+06	8.24784e+06	1.05709e+07	9.11085e+06	1.1244e+07	1.16656e+07	7.46444e+06	1.22063e+07	7.92182e+06	8.86844e+06	8.58592e+06	8.0371e+06	1.02995e+07	9.38178e+06	7.07061e+06	8.94704e+06	1.06862e+07	1.02483e+07	1.0858e+07	1.02746e+07	9.75334e+06	1.15467e+07	1.08156e+07	9.64138e+06	9.95432e+06	1.31604e+07
FBN3|Q75N90	1.25462e+06	1.11452e+06	1.57614e+06	1.54139e+06	1.04081e+06	1.24316e+06	1.10342e+06	1.18885e+06	1.34573e+06	1.59036e+06	1.51708e+06	1.05928e+06	1.18575e+06	1.38553e+06	1.80865e+06	1.25936e+06	733538	1.70915e+06	971720	1.02701e+06	997373	1.04432e+06	1.15712e+06	849330	822597	1.10673e+06	826146	1.01454e+06	1.14954e+06	691215	1.32189e+06	671839	821938	868765	702522	1.00785e+06	940768	635956	790812	1.00386e+06	1.11624e+06	1.00502e+06	926887	862297	1.0952e+06	1.07775e+06	940949	866835	1.20738e+06
FBP1|P09467	12657.4	13535.1	17926.3	8392.63	18694.8	20731.3	28065.6	20938.9	18086.5	28312.8	15878.5	17618.2	14576.6	25370.5	19827.1	17621	6016.01	0	NA	NA	NA	NA	NA	NA	NA	NA	NA	NA	NA	NA	NA	NA	NA	NA	NA	NA	NA	NA	NA	NA	NA	NA	NA	NA	NA	NA	NA	NA	NA
FBXO2|Q9UK22	44284.2	57562.7	57399.8	29591.2	47343.1	53667.4	67559.9	58278.5	28395	41325	50941.3	44537.4	46399.6	35794.2	35133.1	28805.5	32532.5	56928.9	NA	NA	NA	NA	NA	NA	NA	NA	NA	NA	NA	NA	NA	NA	NA	NA	NA	NA	196350	170303	249870	278714	244621	245630	254801	236053	240624	266002	230637	291323	247702
FBXW11|Q9UKB1	NA	NA	NA	NA	NA	NA	NA	NA	NA	NA	NA	NA	NA	NA	NA	NA	NA	NA	0	0	0	0	0	0	0	0	0	0	0	0	0	0	0	0	0	0	NA	NA	NA	NA	NA	NA	NA	NA	NA	NA	NA	NA	NA
FCGBP|Q9Y6R7	7.38262e+07	5.77284e+07	8.16023e+07	1.08431e+08	4.76788e+07	7.10499e+07	155977999	1.12874e+08	4.13928e+07	1.21583e+08	4.59711e+07	7.24245e+07	7.19659e+07	1.09472e+08	7.60295e+07	5.67221e+07	5.44524e+07	9.7584e+07	6.82953e+07	1.34829e+08	5.78817e+07	6.00089e+07	4.50856e+07	4.43518e+07	5.9797e+07	5.94774e+07	6.17651e+07	4.75051e+07	5.90047e+07	5.75913e+07	7.04153e+07	6.0682e+07	5.51562e+07	8.32227e+07	7.23982e+07	1.24289e+08	4.93912e+07	3.95487e+07	4.10712e+07	7.07056e+07	4.14431e+07	5.47049e+07	3.96128e+07	5.48693e+07	3.64662e+07	9.04294e+07	4.68982e+07	7.92448e+07	5.00759e+07
FCGR1A|P12314	NA	NA	NA	NA	NA	NA	NA	NA	NA	NA	NA	NA	NA	NA	NA	NA	NA	NA	NA	NA	NA	NA	NA	NA	NA	NA	NA	NA	NA	NA	NA	NA	NA	NA	NA	NA	NA	NA	NA	NA	NA	NA	NA	NA	NA	NA	NA	NA	NA
FCGR2A|P12318	1.27286e+06	1.3442e+06	1.06196e+06	1.14292e+06	1.28986e+06	1.51923e+06	1.46327e+06	1.30425e+06	1.11955e+06	1.21315e+06	1.52437e+06	1.29589e+06	1.38169e+06	1.38376e+06	1.39373e+06	997141	916085	572002	908636	939431	1.26236e+06	1403548	771055	752452	910691	1.16424e+06	952489	339565	1.21537e+06	829338	1.0139e+06	945707	873596	1.14693e+06	927760	724516	531751	465229	613092	737295	815645	553244	563582	559271	441574	911078	614878	706001	769905
FCGR3A|P08637	1.99566e+06	1.90515e+06	2.3882e+06	1.7023e+06	1.08097e+06	2.7079e+06	2.42023e+06	2.42796e+06	1.63187e+06	1.48993e+06	3.34139e+06	1.83063e+06	2.8199e+06	1.46529e+06	3.22999e+06	2.28095e+06	1.57136e+06	2.36459e+06	2.41179e+06	3.41546e+06	3.26425e+06	2.52514e+06	2.01739e+06	2.16976e+06	1.88306e+06	2.92756e+06	1.84388e+06	2.74386e+06	2.02376e+06	1.8147e+06	2.87716e+06	2.01243e+06	1.95028e+06	2.91022e+06	2.05387e+06	2.95473e+06	1.87238e+06	1.91348e+06	1.72396e+06	1.91962e+06	2.88178e+06	1.42822e+06	3.08976e+06	1.50697e+06	2.29033e+06	2.8492e+06	2.08575e+06	2.30971e+06	1.93883e+06
FCGR3B|O75015	1.1713e+06	1.01103e+06	1.36313e+06	1.02476e+06	611408	1.47226e+06	1.36299e+06	1.44318e+06	916856	863343	1.98125e+06	1.02102e+06	1.57923e+06	854269	1.89136e+06	1.37426e+06	934440	1.38012e+06	996468	1.37102e+06	1.19663e+06	976490	816487	905050	777464	1.15421e+06	772221	1.04078e+06	784278	793272	1.08693e+06	763977	783732	1.07213e+06	808135	1.05402e+06	1.40988e+06	1.41832e+06	1.24706e+06	1.39911e+06	2.21099e+06	1.00566e+06	2441722	1.14632e+06	1.77436e+06	2.28675e+06	1.5777e+06	1.66388e+06	1.45586e+06
FCGRT|P55899	NA	NA	NA	NA	NA	NA	NA	NA	NA	NA	NA	NA	NA	NA	NA	NA	NA	NA	103590	144146	148395	88507.6	113919	101815	74703.2	102742	85898.2	71063.4	82905.6	90893.9	96151.8	108619	72282.9	106336	91820.1	118746	142259	127173	157022	190503	194708	167716	200072	170536	205760	177483	152255	184511	219217
FCN2|Q15485	56149.5	51220.7	60662.2	78007.7	71698.2	33991	61942.1	64276.2	74665	31155.9	61273.5	79500	82962.3	89665.1	49218	64688	110598	40419.4	269301	220116	284484	180775	192327	272565	207744	185336	281307	128081	260869	397340	200823	214243	372951	120642	129235	177521	311151	293109	258591	197493	204885	364305	134310	179571	127434	103455	151316	125201	290203
FCN3|O75636	396598	303154	322573	375431	434274	331111	397051	451145	402107	278553	270403	359276	368119	449139	281859	328776	505805	317834	176946	155888	109338	113554	123556	143551	200335	114830	218662	129547	75518.9	232008	143441	169211	187430	119994	142656	115445	116406	253229	122953	104436	97190	91833.6	62735.5	88523	103418	59638.2	89145.3	86464.4	125010
FDPS|P14324	668500	545154	549198	615777	600143	574102	645979	558430	744747	726242	612437	615838	573939	852482	517470	499895	582413	636469	1.11987e+06	834498	1.23865e+06	1.03755e+06	1.39702e+06	839524	1.00843e+06	783496	798560	1.14764e+06	1.30468e+06	1.24491e+06	1.02707e+06	1.22554e+06	1.07765e+06	1.12482e+06	1.08287e+06	1.09115e+06	447596	370536	435949	477346	518108	444451	648087	446895	438849	492952	377276	542879	472392
FETUB|Q9UGM5	4.35907e+06	3.83919e+06	3.83473e+06	4.80703e+06	4.53799e+06	3.80338e+06	4.48259e+06	4.72198e+06	5.34159e+06	4.28387e+06	3.38723e+06	3.55588e+06	3.44008e+06	3.5696e+06	2.72169e+06	5.68839e+06	4.9076e+06	3.64651e+06	6.96214e+06	5.90441e+06	5.60384e+06	5.94965e+06	5.89411e+06	7.03827e+06	5.52517e+06	5.93451e+06	5.31576e+06	7.18047e+06	7.32462e+06	7.9593e+06	5.72375e+06	6.20882e+06	9.47594e+06	6.33382e+06	3.58223e+06	7.18972e+06	4.20819e+06	3.38282e+06	3.85862e+06	3.00738e+06	4.08483e+06	5.81012e+06	3.30927e+06	4.93593e+06	3.34566e+06	3.97914e+06	4.13211e+06	4.92145e+06	3.63421e+06
FGA|P02671	1.04317e+08	6.48653e+07	7.59471e+07	1.26467e+08	1.36831e+08	7.30092e+07	9.05683e+07	1.21001e+08	9.59731e+07	9.70478e+07	7.79975e+07	1.05238e+08	6.25896e+07	111374748	7.33286e+07	1.19085e+08	163442120	6.72354e+07	8.88411e+07	8.56165e+07	9.33174e+07	6.10653e+07	7.01439e+07	7.40873e+07	8.88646e+07	6.82528e+07	6.28746e+07	6.35725e+07	5.81943e+07	1.35934e+08	5.04676e+07	4.50314e+07	1.03388e+08	3.76042e+07	4.94512e+07	5.64255e+07	6.56385e+07	1.03004e+08	7.15413e+07	4.01656e+07	6.96884e+07	4.24587e+07	4.17546e+07	4.82185e+07	5.33028e+07	4.73195e+07	4.71153e+07	2.35904e+07	4.67544e+07
FGB|P02675	5.75836e+07	3.78362e+07	4.42073e+07	7.02783e+07	7.1025e+07	4.2521e+07	5.18749e+07	6.60723e+07	5.22273e+07	5.72305e+07	4.73253e+07	5.79187e+07	3.5921e+07	5.59346e+07	4.49889e+07	6.70207e+07	8.58531e+07	4.30403e+07	4.75086e+07	4.48334e+07	5.0912e+07	3.69718e+07	4.19386e+07	4.14087e+07	4.96839e+07	3.92106e+07	3.56825e+07	3.73318e+07	3.39099e+07	7.35914e+07	3.26389e+07	2.90567e+07	5.33289e+07	2.31431e+07	3.04601e+07	3.39677e+07	5.26908e+07	7.15676e+07	5.61618e+07	3.57189e+07	5.25487e+07	3.59659e+07	3.74753e+07	4.22942e+07	5.09884e+07	4.69641e+07	4.06569e+07	2.69858e+07	4.1936e+07
FGF12|P61328	NA	NA	NA	NA	NA	NA	NA	NA	NA	NA	NA	NA	NA	NA	NA	NA	NA	NA	179154	182927	238558	182526	209881	129134	114878	184185	143010	195207	183251	114757	164346	167812	140738	179857	144819	178807	59719	38557.7	66810.9	70801.9	66176	35808.5	135147	67348.5	101329	100090	50611	68838.4	74225.3
FGFBP2|Q9BYJ0	58725	66317.5	79594.1	60622.8	56447.2	67953.7	96683.6	65692.4	65342.8	98140.1	37873.4	98512.8	69185.6	72798.4	62944.4	82221.2	52895.8	75416.1	NA	NA	NA	NA	NA	NA	NA	NA	NA	NA	NA	NA	NA	NA	NA	NA	NA	NA	165691	112305	217913	172827	129743	143020	139037	157954	171599	234524	139589	165623	213088
FGFR1|P11362	8.96293e+06	1.04324e+07	1.05808e+07	6.90109e+06	8.39192e+06	1.34905e+07	8.47357e+06	1.06485e+07	6.00851e+06	8.16168e+06	1.21393e+07	1.08855e+07	8.98478e+06	7.69673e+06	1.12209e+07	8.78981e+06	5.80237e+06	1.43987e+07	6.17982e+06	6.28772e+06	9.45586e+06	8.20628e+06	8.40703e+06	5.0649e+06	4.97051e+06	9.7854e+06	5.78286e+06	6.99579e+06	7.18298e+06	4.02888e+06	8.25306e+06	6.48898e+06	5.25773e+06	8.44528e+06	4.34018e+06	7.45379e+06	4.63677e+06	3.76317e+06	5.13826e+06	6.71273e+06	5.04925e+06	4.81684e+06	6.19976e+06	5.35136e+06	5.56783e+06	6.02463e+06	4.41322e+06	7.28451e+06	6.74302e+06
FGFR2|P21802	4.27839e+06	5.22598e+06	4.4503e+06	2.9665e+06	3.5527e+06	5.9201e+06	5.10953e+06	4.58547e+06	4.0459e+06	4.04151e+06	5.45815e+06	4.86621e+06	4.67976e+06	4.10991e+06	5.48559e+06	4.06884e+06	2.97256e+06	7.37978e+06	3.368e+06	4.39277e+06	4.03922e+06	4.02265e+06	3.70261e+06	3.06595e+06	2.41924e+06	3.91824e+06	3.33438e+06	4.36947e+06	3.81048e+06	2.47925e+06	3.78951e+06	3.51058e+06	2.71827e+06	3.43726e+06	2.65777e+06	3.81482e+06	2.59512e+06	1.80117e+06	2.85325e+06	3.16043e+06	2.51042e+06	2.3274e+06	4.54201e+06	3.00148e+06	3.31045e+06	3.87783e+06	2.56583e+06	3.61327e+06	3.4725e+06
FGFR3|P22607	2.62115e+06	2.92774e+06	2.66369e+06	1.81231e+06	2.50917e+06	3.80209e+06	3.04669e+06	2.78562e+06	2.36453e+06	2.48729e+06	3.02942e+06	2.9166e+06	2.74565e+06	2.51641e+06	3.69434e+06	2.78212e+06	1.61093e+06	4.73412e+06	3.42987e+06	4.10795e+06	4.78141e+06	3.75084e+06	3.46162e+06	2.94023e+06	2.80133e+06	4.25351e+06	3.31112e+06	3.92704e+06	3.21623e+06	2.77909e+06	4.09824e+06	3.68018e+06	2.62981e+06	3.37641e+06	2.52624e+06	3.77906e+06	1.19887e+06	894045	1.13715e+06	1.55967e+06	1.40056e+06	1.00219e+06	2.20977e+06	1.27411e+06	1.55286e+06	1.46403e+06	1.11208e+06	1.64277e+06	1.51694e+06
FGG|P02679	6.23318e+07	4.85196e+07	5.0223e+07	7.87244e+07	8.40612e+07	4.90684e+07	6.10278e+07	8.50425e+07	6.1787e+07	6.20368e+07	4.53884e+07	7.15863e+07	4.05035e+07	6.62296e+07	4.52787e+07	7.46476e+07	1.03973e+08	4.22293e+07	101061688	1.00886e+08	1.13353e+08	7.49817e+07	8.90474e+07	9.12779e+07	1.05146e+08	8.96781e+07	6.55124e+07	8.12138e+07	6.76328e+07	1.57242e+08	5.56416e+07	5.2421e+07	1.22717e+08	3.44947e+07	5.71371e+07	7.19449e+07	9.86781e+07	1.51214e+08	1.03413e+08	5.98371e+07	1.03511e+08	5.98319e+07	6.47536e+07	7.45735e+07	7.90485e+07	74457583	7.61293e+07	3.1261e+07	7.0841e+07
FGL2|Q14314	2.45214e+06	2.17288e+06	3.86235e+06	1.98084e+06	1.9561e+06	2.86834e+06	2.35173e+06	2.41121e+06	2.3976e+06	3.41626e+06	2.5919e+06	3.20597e+06	2.54206e+06	2.22897e+06	2.8334e+06	2.8093e+06	1.79765e+06	3.26176e+06	1.68273e+06	1.69285e+06	1.92093e+06	1.87792e+06	1.54862e+06	1.55011e+06	1.22414e+06	1.78106e+06	1.68409e+06	1.46607e+06	1.49153e+06	1.36324e+06	1.89524e+06	1.37213e+06	1.27454e+06	1.70188e+06	1.66677e+06	1.93355e+06	1.91769e+06	1.59951e+06	1.96191e+06	2.11498e+06	1.92631e+06	2.00616e+06	1.57099e+06	1.72051e+06	1.83352e+06	2.23569e+06	1.91527e+06	2.1158e+06	2.11828e+06
FHL1|Q13642	118180	150195	130062	111939	113603	164309	109823	120754	119596	129532	133674	104334	121071	116230	101682	103039	80890.2	163391	199766	251422	183770	1.02304e+06	274753	167919	143773	264179	990025	184596	209349	129824	303258	186563	229393	194922	173006	165849	174891	166377	191902	165972	219829	147303	180931	148024	154784	160154	179773	182581	170637
FIBCD1|Q8N539	69211.5	67133.8	70239.6	62222.9	61834.7	81461.3	82158.9	72473.6	67274.7	66865.8	73294.7	84182.3	79017.7	53454.8	102276	77349.2	64872.1	92716.6	NA	NA	NA	NA	NA	NA	NA	NA	NA	NA	NA	NA	NA	NA	NA	NA	NA	NA	53993.5	60589.8	48521.7	82265	61960.5	63773.6	101646	66224.2	85094.3	107122	54502.8	97845	56420.7
FIBIN|Q8TAL6	95084.6	119628	115309	82747.4	105197	134262	134013	146739	109053	116372	115375	118159	124627	125329	116729	95495.1	75425	155287	0	0	0	0	0	0	0	0	0	0	0	0	0	0	0	0	0	0	124046	97288.9	132109	137095	122911	102043	115851	126454	164800	152355	113409	141424	130214
FIS1|Q9Y3D6	NA	NA	NA	NA	NA	NA	NA	NA	NA	NA	NA	NA	NA	NA	NA	NA	NA	NA	NA	NA	NA	NA	NA	NA	NA	NA	NA	NA	NA	NA	NA	NA	NA	NA	NA	NA	0	0	0	0	0	0	0	0	0	0	0	0	0
FITM1|A5D6W6	4.90346e+06	4.87372e+06	5.09724e+06	3.05208e+06	3.46245e+06	6.45619e+06	4.96175e+06	5.27624e+06	4.29045e+06	5.32955e+06	5.203e+06	5.2062e+06	5.11178e+06	4.67937e+06	6.63004e+06	5.31551e+06	2.96727e+06	8.91723e+06	1.33739e+06	1.56161e+06	1.70277e+06	1.36472e+06	1.53018e+06	1.26001e+06	1.16006e+06	1.30453e+06	1.42069e+06	1.51081e+06	1.20816e+06	1.12253e+06	1.60655e+06	1.43905e+06	1.20008e+06	1.58365e+06	1.29492e+06	1.47698e+06	1.64363e+06	1.17063e+06	1.70366e+06	2.04772e+06	1.61868e+06	1.59534e+06	2.06751e+06	1.60398e+06	2.06813e+06	1.9605e+06	1.60831e+06	1.85323e+06	1.82368e+06
FJX1|Q86VR8	143129	222994	188820	94124	132094	236771	176159	156275	90675.9	146960	248682	181026	162417	127736	144960	135325	93114.8	209917	197382	250321	225568	208134	223827	157892	117454	291460	194372	207819	204873	116315	223171	164738	145313	207255	135460	170809	87360.9	61273.4	80565.4	83712.1	62604.5	87633.7	108397	107958	74178.6	75032.7	75361.4	102655	150367
FKBP10|Q96AY3	8006.29	13989.2	20132.9	11461.9	7087.79	17183	15697.1	14134.3	0	19675	0	8445.43	12272.6	15545.7	16677.8	12679	10582.9	22480.2	NA	NA	NA	NA	NA	NA	NA	NA	NA	NA	NA	NA	NA	NA	NA	NA	NA	NA	4402.18	7896.4	6499.49	4341.86	7838.45	5182.26	7862.21	7501.79	9166.9	15508	11353.6	13453.8	0
FKBP14|Q9NWM8	NA	NA	NA	NA	NA	NA	NA	NA	NA	NA	NA	NA	NA	NA	NA	NA	NA	NA	NA	NA	NA	NA	NA	NA	NA	NA	NA	NA	NA	NA	NA	NA	NA	NA	NA	NA	28963	31349	37235.7	38682.7	32610.8	35536.3	37853	43981.2	27794.1	32339.1	32211.2	47361.2	32595.9
FKBP1A|P62942	152819	229699	180645	137850	175623	185497	186606	157896	125826	147586	181935	127789	146711	137040	135317	128994	127444	180946	341982	341789	399040	481590	402266	292675	287413	451802	289786	345835	319774	307604	437308	370262	263881	371609	276126	418049	31121	35013.5	36289.9	32682.4	36521	40568.6	48526.2	40367.1	39772.2	44193.2	29313.9	24624	45676.4
FKBP2|P26885	263882	283883	295586	256152	268054	307452	270687	312293	232716	250732	242538	294483	238336	268269	284751	229677	254499	263094	335052	398244	527906	516597	565201	378667	432319	611817	329061	481289	426553	268196	452159	544115	346912	423535	274495	624690	120384	127376	161860	164008	172843	156004	160240	154042	155671	157260	138452	191935	190211
FKBP3|Q00688	34467.2	53381.1	30259.2	36447.7	38186.6	47195.4	44525.2	40548.1	30914.2	39891.9	46783.2	32582.9	22916.3	39391.9	27359.7	36925.4	28417.8	37904.7	NA	NA	NA	NA	NA	NA	NA	NA	NA	NA	NA	NA	NA	NA	NA	NA	NA	NA	14962.2	8319.06	9828.68	17651.3	14744.5	21574.4	14627.3	9611.73	17693.8	19590.5	13137.5	21081.8	13338
FKBP4|Q02790	80194.6	109065	93018.6	65728	98018.4	100039	83884.8	81392.3	64121.3	74560.8	103985	100598	74664.3	67728.2	103666	93074.2	64641.6	115339	NA	NA	NA	NA	NA	NA	NA	NA	NA	NA	NA	NA	NA	NA	NA	NA	NA	NA	74012.7	73722.6	78186.4	119460	99068	116947	123376	97361.7	90094.2	89033.5	82512.8	115359	106944
FKBP9|O95302	88973.9	101245	84691.2	60784.4	120742	96314.8	96513.3	105493	82108.2	74960.6	77522.8	85165.5	98102.7	108519	116252	84413.3	61484.2	102386	NA	NA	NA	NA	NA	NA	NA	NA	NA	NA	NA	NA	NA	NA	NA	NA	NA	NA	12046.8	14045.1	9709.18	9414.05	12008.6	13056.5	18406.4	14280.4	7981.44	8978.48	9143.21	8573.37	12608.6
FKRP|Q9H9S5	588506	761603	837534	439093	497349	897554	872857	933059	556086	528295	713790	698308	689912	569049	629557	789351	488046	845454	1.42386e+06	2.07733e+06	2.05684e+06	1.71934e+06	1.56943e+06	1.50402e+06	1.11753e+06	2.0871e+06	2.07976e+06	1.95571e+06	1.54622e+06	988637	2.1347e+06	1.67266e+06	1.10942e+06	1.51586e+06	1.06628e+06	1.36168e+06	373901	337787	530017	456545	402304	394472	550431	397332	467719	399741	347261	346547	724461
FLG|P20930	NA	NA	NA	NA	NA	NA	NA	NA	NA	NA	NA	NA	NA	NA	NA	NA	NA	NA	NA	NA	NA	NA	NA	NA	NA	NA	NA	NA	NA	NA	NA	NA	NA	NA	NA	NA	59847.2	47561.6	52414.3	60316	97847.5	80513.2	46773.1	67247.9	63610.1	140536	54226	62097.7	70174.5
FLNA|P21333	1.77466e+06	1.90588e+06	2.48596e+06	1.82901e+06	2.38477e+06	2.24148e+06	1.7562e+06	2.04605e+06	1.92021e+06	2.46566e+06	1.74578e+06	1.49507e+06	1.78872e+06	2.07976e+06	1.56315e+06	1.45311e+06	1.27564e+06	2.06972e+06	2.00437e+06	3.17504e+06	2.11281e+06	2.31931e+06	1.616e+06	1.415e+06	1.65399e+06	3.04646e+06	1.68733e+06	2.2505e+06	2.84059e+06	1.65319e+06	1.67524e+06	2.20444e+06	1.26187e+06	2.8882e+06	1.81576e+06	2.86586e+06	3.73606e+06	2.99806e+06	3.92769e+06	5.87312e+06	6.01045e+06	3.66588e+06	4.40418e+06	3.57939e+06	4.51709e+06	4.30953e+06	3.69157e+06	4.50109e+06	4.16305e+06
FLNC|Q14315	730441	885277	906280	551895	681151	940690	699214	868836	623731	713499	706800	591831	628826	708607	813966	689291	533223	932177	316389	418243	361048	387345	351660	310600	316426	402163	343584	363781	337602	325314	352192	332268	318442	368783	318804	442974	966052	792051	989926	1.38802e+06	1.21458e+06	1.05028e+06	1.32599e+06	952349	1.17972e+06	1.21559e+06	1.08473e+06	1.2642e+06	1.19527e+06
FLRT1|Q9NZU1	574081	712071	636904	435503	528580	778790	641250	594953	503888	520612	755192	657280	501101	595130	792066	532672	381069	813005	275370	315015	420362	314413	285244	250644	167887	342471	204680	324903	282475	162751	306695	269113	208761	288075	193212	264898	450270	373306	467772	623384	526058	506481	743796	472377	638947	634163	450533	623608	695408
FLRT2|O43155	32737.2	33926.1	39917.8	24003.8	31807.7	54474.6	46466.1	34282.6	34349.1	36680.8	33461	50414.5	37696.4	40925.3	40050.7	32006.7	23632.2	51356.1	34159.9	36163.2	57870.1	36401.9	49350.1	44948.7	50842.1	46586.4	40301.9	43674.5	38689.9	20729.5	24386.3	45138.1	38516.5	37217.8	39926.9	55491.1	225572	178548	211962	237592	216587	218338	283760	233119	287505	257600	207595	305664	226382
FLRT3|Q9NZU0	NA	NA	NA	NA	NA	NA	NA	NA	NA	NA	NA	NA	NA	NA	NA	NA	NA	NA	107366	127873	114875	119825	109859	92487.9	84501.8	113886	120237	128173	123978	81144.1	140349	108949	76796.2	117196	79078.5	112242	114152	89767.8	92892.9	113461	124411	113335	128124	128527	104457	111585	109924	118979	135756
FLT3|P36888	1.22832e+06	1.06928e+06	1.06031e+06	939412	700324	1.03494e+06	1.36336e+06	968318	1.49131e+06	651534	1.25412e+06	1.14251e+06	910861	1.13605e+06	1.03947e+06	1.32466e+06	1.37994e+06	897441	0	0	0	0	0	0	0	0	0	0	0	0	0	0	0	0	0	0	71450	58224.8	62086.6	103838	70347.5	74679.7	76877.2	84712.5	74160.9	72468.6	74101.1	112166	122132
FLT4|P35916	80916.2	155211	100008	82871.7	105966	120759	80342.5	105171	68604.8	87428.8	98178.6	79591.7	107810	84328.3	77006.4	95026.6	79941.3	97252	NA	NA	NA	NA	NA	NA	NA	NA	NA	NA	NA	NA	NA	NA	NA	NA	NA	NA	238192	272600	208189	237268	240564	250995	221942	178291	230720	193761	253277	222089	214260
FMOD|Q06828	2.39949e+06	2.74066e+06	3.28801e+06	1.99429e+06	1.97357e+06	2.61385e+06	2.90419e+06	2.48759e+06	2.91025e+06	3.10735e+06	2.63988e+06	3.43469e+06	2.29369e+06	2.68623e+06	2.93764e+06	2.39247e+06	2.0859e+06	2.99109e+06	7.3564e+06	8.6339e+06	6.74874e+06	7.29076e+06	9.36355e+06	7.01317e+06	6.43316e+06	8.13651e+06	8.92963e+06	9.94075e+06	7.20412e+06	7.66171e+06	9.48966e+06	7.50607e+06	5.36071e+06	5.56071e+06	6.71696e+06	6.59679e+06	3.56422e+06	2.40173e+06	3.45304e+06	4.43181e+06	2.89575e+06	4.04659e+06	2.98514e+06	3.67735e+06	4.89239e+06	3.45882e+06	4.25982e+06	3.81916e+06	4.27811e+06
FN1|P02751	2.84614e+08	3.41407e+08	3.37035e+08	2.32046e+08	3.39929e+08	4.41628e+08	3.24643e+08	2.55614e+08	2.47277e+08	3.01786e+08	2.72804e+08	2.99141e+08	3.00035e+08	2.84817e+08	3.00742e+08	2.81876e+08	2.05569e+08	4.01787e+08	2.46553e+08	2.62063e+08	3.24948e+08	2.81636e+08	2.76124e+08	2.3693e+08	2.03673e+08	3.30942e+08	2.14767e+08	2.79715e+08	293939179	2.17796e+08	2.58647e+08	1.98976e+08	213331075	2.51955e+08	1.76154e+08	2.83209e+08	1.7403e+08	1.40126e+08	1.69234e+08	2.41084e+08	2.1892e+08	1.85619e+08	2.63389e+08	1.78191e+08	2.31886e+08	224949574	1.62294e+08	1.9142e+08	2.06804e+08
FNDC4|Q9H6D8	43804.2	50123.4	59582	57608.2	46501.2	43048.4	46828.4	47178.1	44024.7	44076	61107.3	38191.4	52259	48244.5	45262.3	57441.6	62980.8	32183.8	NA	NA	NA	NA	NA	NA	NA	NA	NA	NA	NA	NA	NA	NA	NA	NA	NA	NA	NA	NA	NA	NA	NA	NA	NA	NA	NA	NA	NA	NA	NA
FOLH1|Q04609	NA	NA	NA	NA	NA	NA	NA	NA	NA	NA	NA	NA	NA	NA	NA	NA	NA	NA	NA	NA	NA	NA	NA	NA	NA	NA	NA	NA	NA	NA	NA	NA	NA	NA	NA	NA	67670.3	56368.1	68197.3	71537.7	64622.2	76185.4	78431.7	59627.3	58750.8	105283	69740.2	88602.8	82975.4
FOLR1|P15328	1.62052e+06	1.37331e+06	1.67918e+06	1.80559e+06	999717	1.96486e+06	1.53581e+06	1.41589e+06	1.96895e+06	1.41294e+06	1.68177e+06	1.57444e+06	1.43376e+06	1.67451e+06	1.68832e+06	2.19732e+06	918524	1.53825e+06	781448	700930	547559	914888	1.23429e+06	637644	698969	899388	626222	747107	684419	551373	971919	779472	789587	908258	861616	1.13488e+06	1.0177e+06	876491	948444	1.07397e+06	916482	1.21544e+06	947134	999141	1.27956e+06	1.54258e+06	1.07311e+06	1.44832e+06	1.54205e+06
FOLR2|P14207	869514	819823	1.04235e+06	818822	988315	1.1494e+06	1.07265e+06	958024	966905	965620	1.11922e+06	796649	933916	950790	986835	868129	767541	1.34929e+06	775197	894300	1.27498e+06	864997	982394	699888	684081	1.19631e+06	607967	819880	921809	535143	1.02267e+06	810876	583576	868417	706323	1.36736e+06	1.28941e+06	1.02618e+06	1.11999e+06	1.1325e+06	1.43021e+06	1.23876e+06	2.43646e+06	1.21592e+06	1.44998e+06	1.75898e+06	1.05627e+06	1.44662e+06	1.53096e+06
FRAS1|Q86XX4	0	0	0	0	0	0	0	0	0	0	0	0	0	0	0	0	0	0	174279	176092	199638	179753	210385	167515	151569	176018	152824	194069	170823	193026	178690	179904	193002	231945	176983	206081	78748.5	45316.4	66965.7	90618.3	65431.3	70267.7	91781.5	99331.2	88819.7	75067.9	69136.2	117166	90250.8
FREM1|Q5H8C1	0	0	0	0	0	0	0	0	0	0	0	0	0	0	0	0	0	0	NA	NA	NA	NA	NA	NA	NA	NA	NA	NA	NA	NA	NA	NA	NA	NA	NA	NA	0	0	0	0	0	0	0	0	0	0	0	0	0
FREM2|Q5SZK8	388841	373349	452608	336260	335755	377093	339542	371560	268530	390491	328876	403651	408015	317834	477813	369409	304954	401499	381207	442515	524284	405907	481402	295358	276703	515418	344750	507419	333908	257001	411272	354934	307754	403508	282062	418248	964543	1.46735e+06	724929	894890	703381	649484	540076	1.05069e+06	614774	680608	1.48979e+06	956975	949303
FRMPD1|Q5SYB0	2.35292e+06	2.85574e+06	2.44767e+06	1.51908e+06	1.7773e+06	3.11407e+06	2.9356e+06	2.58251e+06	2.14438e+06	2.345e+06	2.72721e+06	2.60319e+06	2.46456e+06	2.31479e+06	2.68019e+06	1.86303e+06	1.23569e+06	3.2041e+06	1.19035e+06	1.33636e+06	1.44432e+06	1.39487e+06	1.54288e+06	1.03577e+06	892534	1.39235e+06	1.14948e+06	1.51726e+06	1.14561e+06	844540	1.43216e+06	1.18604e+06	938896	1.21737e+06	1.01178e+06	1.38854e+06	1.46305e+06	1.0243e+06	1.19112e+06	1.91673e+06	1.44873e+06	1.79769e+06	1.67079e+06	1.56205e+06	1.91059e+06	1.97629e+06	1.40175e+06	2.0952e+06	2.27266e+06
FRRS1L|Q9P0K9	1.91697e+06	2.19134e+06	1.96091e+06	956780	2.01206e+06	3.32626e+06	2.07716e+06	1.85717e+06	1.22027e+06	1.55307e+06	2.43082e+06	2.13857e+06	1.77509e+06	1.5548e+06	2.62937e+06	1.88972e+06	1.00876e+06	2.64988e+06	2.75354e+06	3.39654e+06	4.34766e+06	2.98418e+06	3.29986e+06	2.15596e+06	1.71662e+06	4.42571e+06	2.15064e+06	3.35715e+06	3.24417e+06	1.44418e+06	3.33841e+06	2.54893e+06	1.83914e+06	2.74273e+06	1.59765e+06	2.74511e+06	2.02035e+06	1.41049e+06	1.79118e+06	2.72699e+06	2.30677e+06	1.62502e+06	3.81069e+06	2.41108e+06	2.79151e+06	3.03899e+06	1.71377e+06	3.04697e+06	3.01366e+06
FRZB|Q92765	2.56923e+06	2.20229e+06	3.34767e+06	2.40285e+06	1.89689e+06	2.90458e+06	3.0253e+06	3.15613e+06	2.90977e+06	3.91657e+06	1935645	3.17628e+06	2.84598e+06	2.41334e+06	2.50829e+06	1.92349e+06	1.53916e+06	4.48605e+06	931826	922977	1.0345e+06	1.33295e+06	1.6339e+06	787628	388245	914827	596755	1.08467e+06	743250	545784	2.47736e+06	387119	610805	616444	489523	509489	1.72337e+06	1.2535e+06	2.36714e+06	2.05006e+06	1.36158e+06	1.60356e+06	1.80825e+06	1.61216e+06	2.39333e+06	2.28432e+06	1.68335e+06	1.10621e+06	2.2826e+06
FSCN1|Q16658	2.3534e+06	2.99557e+06	2.27017e+06	1.55352e+06	2.34946e+06	2.91124e+06	3.64326e+06	2.71366e+06	2.62782e+06	2.21225e+06	4.11717e+06	2.58846e+06	2.42332e+06	2.67378e+06	2.79819e+06	2.14793e+06	1.43443e+06	3.23341e+06	2.48558e+06	3.33671e+06	3.49128e+06	2.88612e+06	3.10432e+06	2.09312e+06	2.00817e+06	2.8257e+06	2.88325e+06	2.2902e+06	2.50597e+06	1.89235e+06	2.71948e+06	2.5944e+06	1.90089e+06	3.39775e+06	2.15111e+06	3.39513e+06	2.3899e+06	1.87791e+06	2.21274e+06	2.78832e+06	3.00955e+06	2.45413e+06	2.80134e+06	2.36872e+06	2.76133e+06	3.20769e+06	2.33282e+06	3.38598e+06	3.73079e+06
FSHB|P01225	40584.9	102500	29237.9	30876.5	54443.5	24864.3	169456	67956.5	67157.3	21892.9	38407	35558	25737	20356.5	60983.3	30130.3	20267.4	127250	NA	NA	NA	NA	NA	NA	NA	NA	NA	NA	NA	NA	NA	NA	NA	NA	NA	NA	NA	NA	NA	NA	NA	NA	NA	NA	NA	NA	NA	NA	NA
FSTL1|Q12841	1.52441e+07	1.48174e+07	1.68027e+07	9.5567e+06	1.20009e+07	1.7643e+07	1.73202e+07	1.5806e+07	1.63325e+07	1.64921e+07	1.79509e+07	1.76378e+07	1.57232e+07	1.53861e+07	1.64319e+07	1.21218e+07	9.02065e+06	2.27098e+07	6.75914e+06	8.31588e+06	8.45046e+06	7.3808e+06	9.54462e+06	5.68977e+06	5.51808e+06	6.45252e+06	7.04129e+06	7.32764e+06	7.37548e+06	5.33919e+06	8.19613e+06	6.14493e+06	5.74288e+06	7.49864e+06	6.05391e+06	8.48968e+06	1.32754e+07	1.00947e+07	1.18758e+07	1.55104e+07	1.41534e+07	1.56102e+07	1.52972e+07	1.3879e+07	1.7342e+07	1.79015e+07	1.30526e+07	1.58183e+07	1.83054e+07
FSTL3|O95633	559762	262105	542713	700648	431779	327799	325080	513211	327104	961736	827464	253758	284578	448341	1.00105e+06	772401	350069	1.37706e+06	338754	407410	386778	423986	363599	339233	319074	454198	317839	396566	430781	279494	372772	344153	296387	409081	311076	589258	576381	381670	629545	472131	532381	377197	405689	463069	871516	758406	417884	462850	485871
FSTL4|Q6MZW2	7.86974e+06	1.08251e+07	6.34853e+06	5.37591e+06	6.06722e+06	1.1275e+07	8.47768e+06	9.65213e+06	4.7096e+06	7.2322e+06	8.19327e+06	1.06813e+07	8.66481e+06	8.08741e+06	1.23487e+07	6.94066e+06	4.75577e+06	1.38332e+07	1.04374e+07	1.326e+07	1.33531e+07	1.3265e+07	1.29513e+07	8.24378e+06	7.15765e+06	1.188e+07	9.11084e+06	1.53995e+07	8.96233e+06	7.8152e+06	1.67772e+07	1.13794e+07	8.58237e+06	8.59857e+06	7.21406e+06	8.62469e+06	6.68255e+06	4.64164e+06	6.90353e+06	9.02208e+06	6.05092e+06	5.98907e+06	9.51938e+06	7.61054e+06	1.01815e+07	7.71706e+06	5.56887e+06	9.11505e+06	1.00962e+07
FSTL5|Q8N475	4.84684e+06	6.03221e+06	5.27463e+06	3.35102e+06	3.6948e+06	5.97726e+06	5.26176e+06	5.58856e+06	3.20528e+06	4.31119e+06	6.2826e+06	6.73837e+06	5.71757e+06	4.2981e+06	6.1262e+06	4.36743e+06	2.83756e+06	8.11477e+06	7.37546e+06	8.56048e+06	9.96709e+06	1.11109e+07	9.75342e+06	5.05831e+06	6.27549e+06	9.90817e+06	6.96015e+06	8.86023e+06	7.23251e+06	4.63154e+06	1.1071e+07	7.40446e+06	6.34516e+06	5.13126e+06	5.13274e+06	7.6178e+06	3.93927e+06	3.65012e+06	3.93794e+06	4.64538e+06	4.39015e+06	3.98591e+06	3.52207e+06	5.08438e+06	4.23952e+06	5.02694e+06	3.26563e+06	5.63831e+06	7.20516e+06
FTH1|P02794	248724	258579	243185	186975	162742	252076	270563	212229	245617	225147	270086	265470	224948	229743	356751	192212	164149	351348	1.53582e+06	1.84201e+06	1.95334e+06	2.00667e+06	1.58173e+06	1.12444e+06	1.20437e+06	1.72651e+06	1.21744e+06	2.13831e+06	1.56406e+06	1.13355e+06	2.12784e+06	1.60148e+06	1.15448e+06	1.88851e+06	1.35493e+06	1.82314e+06	964035	665580	958049	1.38786e+06	881744	1.08387e+06	1.24663e+06	1.29655e+06	1.59854e+06	1.38564e+06	891220	1.63137e+06	1.4375e+06
FTL|P02792	NA	NA	NA	NA	NA	NA	NA	NA	NA	NA	NA	NA	NA	NA	NA	NA	NA	NA	724489	1.03396e+06	825054	999229	634994	610846	631799	699663	559032	1.03953e+06	872674	536296	987206	415851	545160	926896	647873	817462	863477	1.26634e+06	791547	1.05885e+06	412814	1.45913e+06	852945	1.37888e+06	1.1187e+06	1.32365e+06	718734	1.12901e+06	615533
FUCA1|P04066	6.31622e+06	9.34312e+06	6.2612e+06	5.42829e+06	5.8011e+06	7.72173e+06	8.4077e+06	8.99317e+06	4.91219e+06	5.56028e+06	4.30342e+06	8.39672e+06	7.9528e+06	6.69307e+06	9.06359e+06	5.40987e+06	5.2806e+06	9.13379e+06	7.40933e+06	1.08729e+07	8.45051e+06	8.42484e+06	9.29271e+06	5.60368e+06	6.11069e+06	7.93996e+06	8.05016e+06	8.79181e+06	9.0558e+06	5.67516e+06	1.16143e+07	8.8792e+06	7.13309e+06	9.2238e+06	5.4516e+06	9.60076e+06	4.70294e+06	3.66175e+06	3.54722e+06	7.18528e+06	5.32332e+06	5.10216e+06	5.87166e+06	4.22223e+06	5.29494e+06	5.24479e+06	3.92484e+06	5.77538e+06	5.94788e+06
FUCA2|Q9BTY2	5.78496e+06	9.15084e+06	4.88767e+06	5.34681e+06	5.60996e+06	5.7076e+06	8.1665e+06	9.14222e+06	4.05811e+06	6.70805e+06	2.55406e+06	9.36351e+06	7.62579e+06	7.37e+06	8.7798e+06	4.0558e+06	4.95503e+06	6.96091e+06	9.07999e+06	1.40113e+07	8.45074e+06	1.15152e+07	1.32343e+07	6.3804e+06	6.86738e+06	8.56501e+06	1.15455e+07	8.56578e+06	1.10423e+07	8.55981e+06	1.45112e+07	1.15884e+07	9.48151e+06	1.21615e+07	8.98931e+06	1.29035e+07	6.35554e+06	5.88311e+06	3.39457e+06	9.63794e+06	7.43439e+06	8.34961e+06	8.53627e+06	5.60645e+06	6.20307e+06	7.62183e+06	4.9579e+06	8.36759e+06	6.90737e+06
[truncated: 1,669 more rows]
[truncated: 58 more columns]

## Sheet: 4-Peptide Raw Data
Supplemental Table 4-TMT-MS column normalized raw peptide data
[truncated: 67,587 more rows]
[truncated: 58 more columns]

## Sheet: 5-DIA Raw Data
Supplemental Table 5-DIA-MS Raw data for expanded, multicenter cohort
[truncated: 3,613 more rows]
[truncated: 257 more columns]

[truncated: 7 more sheets: 6-TMT-MS ANOVA, 7-Peptide ANOVA, 8-DIA ANOVA, 9-WGCNA kME, 10-Module Gene Ontology, 11-Synthetic MEs SC_Exp, 12-Interaction Gene Ontology]
